# Supplementary material for: Transcriptomic characterization of platelet-rich fibrin-induced macrophage responses identifies U937 cells as a sensitive bioassay
Source: Front Immunol. 2026 Apr 22;17:1722342. doi: 10.3389/fimmu.2026.1722342 (PMC13143749; doi:10.3389/fimmu.2026.1722342)
Supplement: Supplementary file 1 [file DataSheet1.zip]

Archive with 62 entries (54 files):
- Supplement Files/
- Supplement Files/Supplement File 3_Venn Diagram/
- __MACOSX/Supplement Files/._Supplement File 3_Venn Diagram
- Supplement Files/.DS_Store
- __MACOSX/Supplement Files/._.DS_Store
- Supplement Files/Supplement File 2_adjusted p-values/
- __MACOSX/Supplement Files/._Supplement File 2_adjusted p-values
- Supplement Files/Supplement File 1_Volcano/
- __MACOSX/Supplement Files/._Supplement File 1_Volcano
- Supplement Files/Supplement File 4_G_profiler/
- __MACOSX/Supplement Files/._Supplement File 4_G_profiler
- Supplement Files/Supplement Table 1.docx
- __MACOSX/Supplement Files/._Supplement Table 1.docx
- Supplement Files/Supplement File 3_Venn Diagram/.DS_Store
- __MACOSX/Supplement Files/Supplement File 3_Venn Diagram/._.DS_Store
- Supplement Files/Supplement File 3_Venn Diagram/U937 THP1 PRF Up.png
- __MACOSX/Supplement Files/Supplement File 3_Venn Diagram/._U937 THP1 PRF Up.png
- Supplement Files/Supplement File 3_Venn Diagram/U937 THP1 PRF Up.txt
- __MACOSX/Supplement Files/Supplement File 3_Venn Diagram/._U937 THP1 PRF Up.txt
- Supplement Files/Supplement File 3_Venn Diagram/Ven Figure.png
- __MACOSX/Supplement Files/Supplement File 3_Venn Diagram/._Ven Figure.png
- Supplement Files/Supplement File 3_Venn Diagram/U937 THP1 PRF Down.png
- __MACOSX/Supplement Files/Supplement File 3_Venn Diagram/._U937 THP1 PRF Down.png
- Supplement Files/Supplement File 3_Venn Diagram/U937 THP1 PRF Down.txt
- __MACOSX/Supplement Files/Supplement File 3_Venn Diagram/._U937 THP1 PRF Down.txt
- Supplement Files/Supplement File 2_adjusted p-values/DESeq2 results/
- Supplement Files/Supplement File 2_adjusted p-values/.DS_Store
- __MACOSX/Supplement Files/Supplement File 2_adjusted p-values/._.DS_Store
- Supplement Files/Supplement File 1_Volcano/2.0 -Log10 significance level & 3.0 log2 fold-change/
- Supplement Files/Supplement File 1_Volcano/.DS_Store
- __MACOSX/Supplement Files/Supplement File 1_Volcano/._.DS_Store
- Supplement Files/Supplement File 1_Volcano/THP1_PRF_vs_wo_lfcShrink_apeglm_DESeq2results_GeneSymbols_GeneTypes_forVolcano.txt
- __MACOSX/Supplement Files/Supplement File 1_Volcano/._THP1_PRF_vs_wo_lfcShrink_apeglm_DESeq2results_GeneSymbols_GeneTypes_forVolcano.txt
- Supplement Files/Supplement File 1_Volcano/U937_PRF_vs_wo_lfcShrink_apeglm_DESeq2results_GeneSymbols_GeneTypes_forVolcano.txt
- __MACOSX/Supplement Files/Supplement File 1_Volcano/._U937_PRF_vs_wo_lfcShrink_apeglm_DESeq2results_GeneSymbols_GeneTypes_forVolcano.txt
- Supplement Files/Supplement File 4_G_profiler/.DS_Store
- __MACOSX/Supplement Files/Supplement File 4_G_profiler/._.DS_Store
- Supplement Files/Supplement File 4_G_profiler/Data/
- Supplement Files/Supplement File 2_adjusted p-values/DESeq2 results/THP1_PRF_vs_wo_lfcShrink_apeglm_DESeq2results_GeneSymbols_GeneTypes_padj005_lt-1_down.numbers
- __MACOSX/Supplement Files/Supplement File 2_adjusted p-values/DESeq2 results/._THP1_PRF_vs_wo_lfcShrink_apeglm_DESeq2results_GeneSymbols_GeneTypes_padj005_lt-1_down.numbers
- Supplement Files/Supplement File 2_adjusted p-values/DESeq2 results/U937_PRF_vs_wo_lfcShrink_apeglm_DESeq2results_GeneSymbols_GeneTypes_padj005_lt-1_down.numbers
- __MACOSX/Supplement Files/Supplement File 2_adjusted p-values/DESeq2 results/._U937_PRF_vs_wo_lfcShrink_apeglm_DESeq2results_GeneSymbols_GeneTypes_padj005_lt-1_down.numbers
- Supplement Files/Supplement File 2_adjusted p-values/DESeq2 results/THP1_PRF_vs_wo_lfcShrink_apeglm_DESeq2results_GeneSymbols_GeneTypes_padj005_gt1_up.numbers
- __MACOSX/Supplement Files/Supplement File 2_adjusted p-values/DESeq2 results/._THP1_PRF_vs_wo_lfcShrink_apeglm_DESeq2results_GeneSymbols_GeneTypes_padj005_gt1_up.numbers
- Supplement Files/Supplement File 2_adjusted p-values/DESeq2 results/U937_PRF_vs_wo_lfcShrink_apeglm_DESeq2results_GeneSymbols_GeneTypes_padj005_gt1_up.numbers
- __MACOSX/Supplement Files/Supplement File 2_adjusted p-values/DESeq2 results/._U937_PRF_vs_wo_lfcShrink_apeglm_DESeq2results_GeneSymbols_GeneTypes_padj005_gt1_up.numbers
- Supplement Files/Supplement File 1_Volcano/2.0 -Log10 significance level & 3.0 log2 fold-change/THP1.csv
- __MACOSX/Supplement Files/Supplement File 1_Volcano/2.0 -Log10 significance level & 3.0 log2 fold-change/._THP1.csv
- Supplement Files/Supplement File 1_Volcano/2.0 -Log10 significance level & 3.0 log2 fold-change/U937.csv
- __MACOSX/Supplement Files/Supplement File 1_Volcano/2.0 -Log10 significance level & 3.0 log2 fold-change/._U937.csv
- Supplement Files/Supplement File 1_Volcano/2.0 -Log10 significance level & 3.0 log2 fold-change/U937.pdf
- __MACOSX/Supplement Files/Supplement File 1_Volcano/2.0 -Log10 significance level & 3.0 log2 fold-change/._U937.pdf
- Supplement Files/Supplement File 1_Volcano/2.0 -Log10 significance level & 3.0 log2 fold-change/THP1.pdf
- __MACOSX/Supplement Files/Supplement File 1_Volcano/2.0 -Log10 significance level & 3.0 log2 fold-change/._THP1.pdf
- Supplement Files/Supplement File 4_G_profiler/Data/gProfiler_U937 PRF UP__intersections.csv
- __MACOSX/Supplement Files/Supplement File 4_G_profiler/Data/._gProfiler_U937 PRF UP__intersections.csv
- Supplement Files/Supplement File 4_G_profiler/Data/gProfiler_U937 PRF Down__intersections.csv
- __MACOSX/Supplement Files/Supplement File 4_G_profiler/Data/._gProfiler_U937 PRF Down__intersections.csv
- Supplement Files/Supplement File 4_G_profiler/Data/gProfiler_THP1 PRF UP__intersections.csv
- __MACOSX/Supplement Files/Supplement File 4_G_profiler/Data/._gProfiler_THP1 PRF UP__intersections.csv
- Supplement Files/Supplement File 4_G_profiler/Data/gProfiler_THP1 PRF DOWN__intersections.csv
- __MACOSX/Supplement Files/Supplement File 4_G_profiler/Data/._gProfiler_THP1 PRF DOWN__intersections.csv
