# Supplementary material for: Transcriptomic characterization of platelet-rich fibrin-induced macrophage responses identifies U937 cells as a sensitive bioassay
Source: Front Immunol. 2026 Apr 22;17:1722342. doi: 10.3389/fimmu.2026.1722342 (PMC13143749; doi:10.3389/fimmu.2026.1722342)
Supplement: Supplementary file 1 [file DataSheet1.zip › Supplement Files/Supplement File 3_Venn Diagram/U937 THP1 PRF Up.txt]

[U937 PRF UP]: A2M,ABHD10,ACKR3,ACSL4,ADGRE3,ADTRP,AIF1,AIM2,AKAP12,AKIP1,ALCAM,ALDH18A1,ALDH1B1,ALDH6A1,ALOX5AP,AMN1,ANKRD37,APCDD1L,AREG,ARHGAP18,ARHGDIB,ARHGEF6,ASAP2,ATP5MC2,B4GALT7,BEX1,BICD1,BOLA3,BRI3BP,C1orf21,C1QA,C3orf33,C6orf223,C7orf50,CAMK1,CBR1,CCL2,CCL20,CCL23,CCL26,CCL3,CCL4,CCL5,CCL7,CCL8,CD14,CD163,CD163L1,CD38,CD74,CD84,CEACAM1,CEBPE,CENPV,CETN2,CHCHD6,CILP2,CKLF,CLEC7A,CMC1,COL22A1,COLEC12,CORO2B,COTL1,CRELD1,CSF1R,CTSC,CTSL,CXCL16,CXCL5,CXCL6,CXCL8,CYBB,CYP19A1,DBN1,DDIT4,DEAF1,DEF6,DESI1,DHRS3,DIMT1,DISP2,DLX1,DNPH1,DPH6,DPP3,DPYD,DRAP1,DSE,DUSP23,EBPL,EDN1,EGR3,ENAH,F5,FABP5,FAM124A,FAM162A,FAM216A,FARSB,FBP1,FCGR1A,FCGR2A,FCGR2B,FCGR3A,FCRLA,FCRLB,FERMT1,FGD2,FGD4,FLT1,FOS,FPR1,FUOM,GCAT,GCNT1,GEMIN4,GEMIN6,GEMIN8,GNPNAT1,GPC2,GPR82,GPRIN3,GSAP,GSN,GSTZ1,GXYLT2,H6PD,HAAO,HADH,HBEGF,HCST,HIVEP3,HK3,HLTF,HMBS,HMGA2,HNRNPLL,HOMER1,HSPG2,IDH2,IDH3G,IFITM2,IL1B,IL1RN,IL22RA2,IL7R,IPCEF1,IPO4,IRF8,ITGA1,ITGA2,IVNS1ABP,KCNJ15,KCTD12,KIAA1147,KIAA1958,KL,KLHL35,KPTN,KRT9,LAMB3,LDHA,LDHB,LDLRAD3,LGALS12,LGI2,LHFPL2,LILRB1,LIMA1,LIPA,LMAN1,LRG1,LRRC8C,LTBP1,LTBP2,LTV1,LY86,LYZ,MACROD1,MAP7,MAPRE3,MCL1,MCU,ME3,MEF2C,MFSD3,MIF,MMP12,MMP14,MMP19,MMP3,MMP9,MNDA,MOCS2,MRC2,MRPL12,MRPL17,MRPL24,MRPL42,MRPL52,MRVI1,MS4A4A,MSRB2,MT1G,MT1X,MTLN,MYBPH,MYCBP,MYO1E,MYOF,NAA38,NDUFB2,NIPSNAP1,NLRP3,NLRX1,NMD3,NME1,NOL4L,NR4A3,NT5DC2,NT5E,NTPCR,NUDT16L1,NUDT18,OCA2,ODC1,OLA1,OLFML2B,OLR1,P2RY6,P4HA1,PAICS,PAQR5,PARD6B,PCOLCE2,PCYOX1L,PDCD2L,PDIA4,PER1,PEX10,PGM2,PHETA1,PI4K2B,PIGB,PLAU,PLAUR,PLTP,PNPLA1,PPAN,PPBP,PPP1R14B,PRAF2,PRMT1,PROCR,PROK2,PRSS23,PRXL2A,PSRC1,PTGS1,PTPN14,PTPRN2,PTRHD1,PUDP,PYGL,QSOX1,RAB31,RABEPK,RANBP1,RGS16,RGS2,RHOBTB1,RNASE2,RNASE3,RNASE6,RNF165,RORB,RPL26L1,RUNX2,RUVBL1,S100A16,S100A8,S100A9,S1PR2,SCG5,SDCCAG8,SDHAF4,SEC14L2,SELENON,SEMA3C,SEMA4A,SERPINB2,SF3B6,SH2D2A,SIGLEC12,SIPA1L1,SLC11A1,SLC12A5,SLC16A10,SLC20A1,SLC22A4,SLC25A12,SLC26A9,SLC39A4,SLC4A7,SLC7A8,SLC9A7,SLCO2B1,SMIM27,SMOX,SNRPA,SORCS2,SPARCL1,SPIN4,SPOCK1,SPP1,SPRED1,ST6GALNAC4,STAC3,STOML2,SUCLG2,SULT1A1,SUPT3H,TADA1,TAX1BP3,TBC1D30,TCEAL8,TDO2,TGFB1,TGIF2,THG1L,TIMP4,TKFC,TMCO6,TMEM229B,TMEM238,TMEM256,TMEM52B,TMEM9,TMPO,TNFRSF10D,TOGARAM2,TOMM34,TOP1MT,TPI1,TRAP1,TREM2,TRIM14,TSPAN2,TSR1,TTC39B,TWIST2,TXNDC17,TXNRD2,UQCC2,UQCRC1,VAMP8,VARS,VAV3,VCAN,VGLL4,VSIG4,VWA8,XK,YIPF2,ZFP36L1,ZNF174
[THP1 PRF UP]: ABCC10,ACAT2,ACLY,ACSS2,ACTR5,AGER,ARID5B,ATP8B2,BCL3,BMP6,CCL1,CD1D,CD300C,CD300LB,CDR2,CENPI,CHPF,CSPG4,DHCR7,ENC1,ERG28,FAM114A1,FAM76A,FDPS,FKBP14,FLVCR1,GABARAPL1,GIPR,GRASP,HCN3,HES4,HIC1,HIST2H2BE,HMGCS1,HSD17B12,ID3,IDI1,IFI6,INSIG1,JUNB,LDLR,LMBR1L,MAGED1,MAGEH1,MARCKSL1,MED31,MPZ,MTHFR,MVD,MYH14,NBL1,NR4A1,OAF,PIGR,PIK3IP1,PNPLA3,PTPRG,RAB17,RELL2,RGS14,SAT1,SC5D,SCARF1,SCML1,SLC31A2,SLC35A2,SLC43A2,SNAI1,SNRNP25,SPON2,SQLE,STAG3,STARD4,TIMP1,TNFAIP2,TPST1,TRIB1,TSC22D1,TUBA1A,TXNIP,UCP2,ULBP2,WISP1,ZFAT,ZNF226,ZNF529,ZNF580,ZNF780A
[U937 PRF UP] and [THP1 PRF UP]: ADGRG3,ANKRD33B,DNAJB5,EGR1,FAP,FN1,ITGA6,LIF,LILRA1,MMD,MMP7,MSMO1,NFATC2,NLRP2,OSM,PTGES,S100A12,SCFD2,SELENOW,SEMA7A,SERPINA1,SLA,SOBP,SRGN,TGM2,TLR2,TMEM97,TNFSF15
