# Supplementary material for: Transcriptomic characterization of platelet-rich fibrin-induced macrophage responses identifies U937 cells as a sensitive bioassay
Source: Front Immunol. 2026 Apr 22;17:1722342. doi: 10.3389/fimmu.2026.1722342 (PMC13143749; doi:10.3389/fimmu.2026.1722342)
Supplement: Supplementary file 1 [file DataSheet1.zip › Supplement Files/Supplement File 3_Venn Diagram/U937 THP1 PRF Down.txt]

[U937 PRF DOWN]: AAMDC,AC013394.1,ACACA,AHNAK,AHNAK2,AK9,AKIRIN2,AMDHD2,AMIGO2,ANAPC1,ANKRD36,ANKRD36B,ANKRD36C,AP5Z1,APOE,APOLD1,ARGLU1,ARHGAP24,ARHGEF10,ASPM,ATAD3B,AURKB,B4GALT5,BAALC,BACH2,BBC3,BCO2,BCR,BIRC3,BNC2,BRCA1,BRICD5,BUB1,BUB1B,C11orf21,C15orf48,C19orf25,C1orf216,C21orf91,C3orf62,C8orf44,CA13,CAB39L,CATSPER2,CCBE1,CCDC142,CCDC146,CCDC159,CCDC30,CCDC69,CCDC88C,CCL18,CCNA1,CCNF,CCNL1,CCRL2,CD180,CD244,CD83,CDC20,CDC25B,CDCA5,CDK11A,CDKN2B,CENPA,CENPF,CENPQ,CENPU,CEP128,CEP152,CEP55,CFAP70,CKAP2L,CLDN15,CLN3,CNPPD1,COL20A1,COL4A3BP,CPT1A,CREBRF,CSAD,CTSG,CYP27A1,DBF4B,DCAF4L1,DDB2,DGKI,DIAPH3,DLK1,DLL1,DMBX1,DNAJC9,DNASE1,DPYSL2,DUSP10,E2F1,EIF4A1,EPM2AIP1,ERBB4,EVC,EXO5,EZH2,EZR,FANCE,FANCI,FANCM,FBXO10,FFAR2,FKBP11,FNIP1,FNIP2,FOXM1,FSD1L,GAS2L1,GATD1,GDF15,GEN1,GGT5,GJB2,GKAP1,GM2A,GML,GOLGA8A,GOLGA8B,GON4L,GPAM,GPR153,GPR27,GPS2,GPSM2,GRAMD4,GSDMB,GTSE1,HCFC2,HECTD4,HELLS,HEXB,HIST1H2AG,HPS4,HPSE,HRH2,HS3ST2,ICK,IFI27L1,IGFLR1,IL17RA,INPP5K,INTS3,IRAK1,ITGA7,JADE3,JAG1,KCNE1,KCNJ14,KCTD7,KIF14,KIF15,KIF2C,KIF4A,KIFC1,KIFC2,KLF4,KLF6,KLHL21,KNL1,KRBOX4,KRT72,KRT80,KYNU,LAMA5,LAT,LDLRAP1,LGI4,LILRB3,LINS1,LMO7,LRP5L,LURAP1L,LY9,MADCAM1,MAP1A,MAP1LC3B,MARCKS,MCM7,MCM8,MELK,MGLL,MICAL3,MKI67,MOAP1,MTERF1,MUC1,NAV2,NBPF12,NBPF19,NCAPH,NCR3LG1,NEMP1,NEMP2,NFKBIA,NHSL2,NKTR,NOV,NPIPA1,NPIPB4,NTAN1,NUF2,NXF1,OLIG1,ONECUT2,OPTN,OSBP2,OSBPL5,P2RX7,PABPC1L,PACSIN2,PCF11,PCLAF,PCNT,PDP1,PGGHG,PHACTR1,PHACTR3,PIK3CD,PKMYT1,POLN,PRC1,PRR11,PRXL2B,PSMA6,PTBP2,PTGIR,PTK6,PTPRE,PTX3,R3HCC1L,RAB27B,RALGAPA1,RANBP10,RASGRF1,RBM4,RENBP,RETSAT,RNASEK,RNF13,RNF24,RNPC3,ROR2,RPS6KA4,RRAGB,RSRP1,RTN4R,S100P,SCARB1,SCX,SETDB2,SFI1,SFPQ,SGK1,SGK494,SH3BP2,SH3BP5L,SHB,SHCBP1,SKA1,SLC15A2,SLC26A11,SLC28A3,SLC2A6,SLC35E3,SLC37A3,SLC38A1,SLC38A7,SLC7A11,SLCO3A1,SLCO4C1,SLIT3,SLPI,SNN,SNTA1,SOD2,SPATA33,SPC25,SPNS1,SPON2,SPSB1,SQSTM1,SREBF1,ST6GALNAC3,ST7L,STARD10,STARD9,STK10,STX2,STX3,SUPV3L1,SUSD4,SYCP2,TAS2R4,TBX19,TESK2,TFRC,TM4SF19,TMEM140,TMEM163,TMEM184C,TMEM81,TMUB2,TNFAIP2,TOP2A,TOP3A,TPM2,TPX2,TRAF5,TRIM25,TRIM52,TRIM58,TRIM66,TSHZ1,TSPAN10,TSPAN33,TTLL3,TYW1B,UAP1L1,UGCG,USF2,USP36,USP42,USP49,USP51,WASHC2A,WASHC2C,WDR66,WDR76,XAF1,XRCC2,ZBTB20,ZBTB7C,ZC3H12C,ZFYVE16,ZMIZ2,ZNF224,ZNF331,ZNF431,ZNF436,ZNF549,ZNF649,ZNF708,ZNF780B,ZNF81,ZNF83,ZWINT
[THP1 PRF DOWN]: ABCG1,ACOT11,ADM,AK4,ANKRD37,AQP8,ARMT1,ARSD,ASCC1,ATF5,ATP10A,BATF3,BNIP3,BRD3,C11orf96,C15orf65,C19orf70,C3AR1,CAMK1D,CAV1,CD86,CDK5R1,CHD1L,CHKA,CLGN,CMSS1,CREB3L4,CYP4V2,DACH1,DDIT3,DHRS13,DLL3,DNAJB1,DOCK11,DPEP2,DRAM1,DYNC2H1,EDEM2,EGLN1,EPB41L3,ERRFI1,FAM129A,FAM162A,FARSB,FGD3,FICD,FIGNL1,FNDC10,FOXP1,FRMD4B,GNB5,GOLGA7B,GPR18,GRB10,HCAR3,HILPDA,HK2,IKZF1,IL31RA,ITPKA,JAM2,KAZN,KBTBD11,KDM4C,KIF1BP,KLF5,KLHDC7B,KRCC1,LDHA,MARCO,MCRIP2,MCUB,MNX1,MYB,N4BP3,NEDD4L,NLRC4,NLRP12,NRIP1,NUPR1,OSBPL1A,PDE4D,PIGP,PLD1,PMVK,PPIL6,PRKAG2,PRTN3,PUS7,PYROXD2,RAB20,RBL1,RCAN1,RCSD1,RGS2,RRM2,SAP30,SEMA3C,SERPINB8,SH3BP5,SIGLEC15,SIPA1L3,SIRPB1,SLC2A1,SLC3A2,SLC6A9,SLC7A1,SLC7A2,SLC7A5,SPNS2,SPNS3,STC2,SUCNR1,SURF2,SYK,SYNE3,TDRD9,TEX261,TK2,TLR4,TM6SF1,TMEM201,TMEM38A,TNFAIP8L3,TUBE1,ZCCHC4,ZCWPW1,ZFP41,ZNF395
[U937 PRF DOWN] and [THP1 PRF DOWN]: AMZ1,APOD,ATP6V0D2,CD48,CXCR4,GADD45B,GPNMB,IFI30,KCP,KIAA0930,LGALS3,MAT2A,MMP25,PLIN2,RNF145,SLAMF7,SLC4A2,TNFRSF14,VWA5A,ZNF703
