# Supplementary material for: Transcriptomic characterization of platelet-rich fibrin-induced macrophage responses identifies U937 cells as a sensitive bioassay
Source: Front Immunol. 2026 Apr 22;17:1722342. doi: 10.3389/fimmu.2026.1722342 (PMC13143749; doi:10.3389/fimmu.2026.1722342)
Supplement: Supplementary file 1 [file DataSheet1.zip › Supplement Files/Supplement File 1_Volcano/THP1_PRF_vs_wo_lfcShrink_apeglm_DESeq2results_GeneSymbols_GeneTypes_forVolcano.txt]

GeneType	GeneSymbol	ENSG	log2FoldChange	pvalue	padj	minus_log10_padj
protein_coding	SAMD11	ENSG00000187634.11	0.0243325454754675	0.741596950770141	0.900035078493026	0.0457406
protein_coding	NOC2L	ENSG00000188976.10	-0.0506130899670465	0.692644763089857	0.878573246956803	0.056222
protein_coding	KLHL17	ENSG00000187961.13	0.11772162015839	0.310761622538607	0.604378501643877	0.218691
protein_coding	PLEKHN1	ENSG00000187583.10	0.0321020491947935	0.739567017615696	0.899667428303519	0.045918
protein_coding	HES4	ENSG00000188290.10	2.41330813011395	6.24910842099212e-09	6.35528796230456e-07	6.19686
protein_coding	ISG15	ENSG00000187608.9	0.12701913524419	0.306995586785054	0.601328325095252	0.220888
protein_coding	AGRN	ENSG00000188157.14	0.182231730740436	0.198603980153634	0.479688301791837	0.319041
protein_coding	C1orf159	ENSG00000131591.17	-0.0434335103810177	0.655986474350253	0.858600333760243	0.0662089
protein_coding	SDF4	ENSG00000078808.16	0.143937406612739	0.150572410965434	0.410525355964847	0.38666
protein_coding	B3GALT6	ENSG00000176022.5	-0.455699679377472	0.00324198938500437	0.0327677590259193	1.48455
protein_coding	UBE2J2	ENSG00000160087.20	-0.159142547194229	0.171578259614728	0.443096035841	0.353502
protein_coding	SCNN1D	ENSG00000162572.20	-0.0778834954631167	0.372263561279091	0.661418188964024	0.179524
protein_coding	ACAP3	ENSG00000131584.18	-0.0808236454875126	0.391049701304761	0.678926057523064	0.168178
protein_coding	PUSL1	ENSG00000169972.11	-0.0329551508154109	0.791231180158551	0.923295068041434	0.0346595
protein_coding	INTS11	ENSG00000127054.20	-0.0922383131561192	0.478471352884895	0.745886018590181	0.127328
protein_coding	CPTP	ENSG00000224051.6	-0.406934757357017	0.0210532243025153	0.120549902184607	0.918833
protein_coding	DVL1	ENSG00000107404.19	-0.251759235490283	0.0600452392711741	0.239930420620422	0.619915
protein_coding	AURKAIP1	ENSG00000175756.13	0.284626687030141	0.0218861299818504	0.124205138642679	0.90586
protein_coding	CCNL2	ENSG00000221978.11	0.163972651171678	0.240899644701307	0.529435593212357	0.276187
protein_coding	MRPL20	ENSG00000242485.5	-0.0877748392100366	0.474404176685593	0.742860443993846	0.129093
protein_coding	ATAD3B	ENSG00000160072.19	0.127699584222597	0.198555149138111	0.479688301791837	0.319041
protein_coding	ATAD3A	ENSG00000197785.13	-0.0611338871460278	0.607547649213372	0.829602849900199	0.0811298
protein_coding	SSU72	ENSG00000160075.11	0.029790887283205	0.807568682297459	0.930172074465785	0.0314367
protein_coding	FNDC10	ENSG00000228594.3	-1.18345001833792	0.00014807667665565	0.00313966267182053	2.50312
protein_coding	MIB2	ENSG00000197530.12	-0.424801376087265	0.0292772566439391	0.151147454336095	0.820599
protein_coding	CDK11B	ENSG00000248333.8	0.0312486177862073	0.804971988853728	0.928763496123552	0.0320949
protein_coding	SLC35E2B	ENSG00000189339.11	0.0370062534594209	0.653062312558711	0.857125639096015	0.0669555
protein_coding	CDK11A	ENSG00000008128.22	-0.0448039326515992	0.482835100870292	0.748192647993741	0.125987
protein_coding	SLC35E2A	ENSG00000215790.7	-0.119948917165677	0.354040039427441	0.645711495492803	0.189961
protein_coding	NADK	ENSG00000008130.15	-0.0198610187330323	0.87509560242621	0.958658679613031	0.018336
protein_coding	GNB1	ENSG00000078369.17	0.00398711819659529	0.964923225941345	0.987945701500647	0.00526692
protein_coding	GABRD	ENSG00000187730.8	0.0370701649420928	0.6979438086341	0.880145972656982	0.0554453
protein_coding	PRKCZ	ENSG00000067606.16	-0.0422490920895544	0.68872171586596	0.87681492065945	0.0570921
protein_coding	FAAP20	ENSG00000162585.16	0.0996710284279212	0.460518326570531	0.732575547968667	0.135148
protein_coding	SKI	ENSG00000157933.9	-0.173275858521603	0.168161249528976	0.437632488981957	0.35889
protein_coding	MORN1	ENSG00000116151.13	-0.0512575668199093	0.584686126568231	0.814943961979637	0.0888723
protein_coding	RER1	ENSG00000157916.19	0.00228575174924851	0.980295680790978	0.993610686509959	0.00278375
protein_coding	PEX10	ENSG00000157911.10	-0.197234834279038	0.179985199462553	0.454190902733244	0.342762
protein_coding	PANK4	ENSG00000157881.13	0.0734846261215375	0.467921632306877	0.738284667023	0.131776
protein_coding	TNFRSF14	ENSG00000157873.17	-1.18005590762532	7.74150923097153e-05	0.00186510323023742	2.7293
protein_coding	PRXL2B	ENSG00000157870.15	-0.356900929063903	0.0430140974622544	0.194613388990641	0.710827
protein_coding	TPRG1L	ENSG00000158109.14	-0.241339315183399	0.0675707435499704	0.256956646219808	0.59014
protein_coding	WRAP73	ENSG00000116213.15	-0.0455635068277813	0.722558407847126	0.892600085917866	0.0493431
protein_coding	LRRC47	ENSG00000130764.9	-0.0832124234084718	0.451948623097836	0.72742206955747	0.138214
protein_coding	CEP104	ENSG00000116198.12	-0.520216178151256	0.0106048739948775	0.074767614692719	1.12629
protein_coding	DFFB	ENSG00000169598.15	-0.211290294485291	0.0919378220088011	0.311024271570545	0.507206
protein_coding	C1orf174	ENSG00000198912.10	-0.282307974251874	0.0797814178335102	0.285020771701639	0.545123
protein_coding	NPHP4	ENSG00000131697.17	-0.0408772178566402	0.655301743766464	0.858300391995009	0.0663607
protein_coding	KCNAB2	ENSG00000069424.14	-0.349465585165184	0.00944106475970355	0.0690162882443168	1.16105
protein_coding	RPL22	ENSG00000116251.10	0.149274379214334	0.150576654588112	0.410525355964847	0.38666
protein_coding	ICMT	ENSG00000116237.15	-0.107971757468646	0.423218223681804	0.704961009272442	0.151835
protein_coding	GPR153	ENSG00000158292.6	0.0700613820531673	0.367862298999654	0.656895503692252	0.182504
protein_coding	ACOT7	ENSG00000097021.19	-0.167843177170006	0.164048734282782	0.431647139993053	0.364871
protein_coding	HES2	ENSG00000069812.11	-0.151249190844267	0.0883498469426707	0.30415306368553	0.516908
protein_coding	NOL9	ENSG00000162408.10	-0.574994470030294	0.011049139618721	0.0768159180268252	1.11455
protein_coding	ZBTB48	ENSG00000204859.12	0.0742931920912867	0.544104561976157	0.792412478805906	0.101049
protein_coding	KLHL21	ENSG00000162413.16	-0.047591044812162	0.71574329179073	0.888743588250575	0.0512235
protein_coding	PHF13	ENSG00000116273.5	0.313903797815085	0.0356477272546988	0.171838792622063	0.764879
protein_coding	THAP3	ENSG00000041988.15	0.0566067450062095	0.666178267907188	0.865150938500329	0.0629081
protein_coding	DNAJC11	ENSG00000007923.15	-0.223137705468715	0.136969967841684	0.391070526816554	0.407745
protein_coding	CAMTA1	ENSG00000171735.18	0.0939860430877814	0.42709696777428	0.707694894316265	0.150154
protein_coding	VAMP3	ENSG00000049245.12	-0.0505568387471875	0.695667954095614	0.879531525892606	0.0557486
protein_coding	PER3	ENSG00000049246.14	0.162561275991863	0.17977882774065	0.453871054687246	0.343068
protein_coding	UTS2	ENSG00000049247.13	0.0808926327074615	0.52599314507807	0.780622189563552	0.107559
protein_coding	TNFRSF9	ENSG00000049249.8	-0.0973639470975589	0.0225109249843189	0.126316186484274	0.898541
protein_coding	PARK7	ENSG00000116288.12	0.125997924044868	0.214543303041709	0.497835869317306	0.302914
protein_coding	ERRFI1	ENSG00000116285.12	-2.24457917829905	1.21441038689705e-06	6.14801945648497e-05	4.21126
protein_coding	RERE	ENSG00000142599.17	0.0508750285242301	0.689481387674206	0.877326523833743	0.0568387
protein_coding	ENO1	ENSG00000074800.15	-0.402034732682968	0.0316195254841289	0.158631484761228	0.799611
protein_coding	GPR157	ENSG00000180758.11	-0.14266339630663	0.282485107301282	0.57497677171561	0.24035
protein_coding	H6PD	ENSG00000049239.12	0.0642392613629408	0.580206041521468	0.811554020102813	0.0906826
protein_coding	SPSB1	ENSG00000171621.13	-0.359209962635528	0.0282534186558251	0.14758558508761	0.830956
protein_coding	SLC25A33	ENSG00000171612.6	-0.0642957743003443	0.623964638844558	0.840449233682195	0.0754885
protein_coding	TMEM201	ENSG00000188807.12	-1.04867765265041	0.000451284689355563	0.00746210597132968	2.12714
protein_coding	PIK3CD	ENSG00000171608.15	-0.647440565934572	0.000907854501332709	0.0127077514364379	1.89593
protein_coding	CLSTN1	ENSG00000171603.17	0.213302051889886	0.123841485336927	0.369275129603519	0.43265
protein_coding	CTNNBIP1	ENSG00000178585.14	-0.0746640300957108	0.573446664697919	0.807406165040089	0.0929079
protein_coding	LZIC	ENSG00000162441.11	0.0549959099667761	0.671863721665243	0.868540169966764	0.0612101
protein_coding	NMNAT1	ENSG00000173614.13	-0.0898535526164118	0.46969671695005	0.739215923197751	0.131229
protein_coding	RBP7	ENSG00000162444.11	0.0839190854465332	0.381744116986203	0.670693073292378	0.173476
protein_coding	UBE4B	ENSG00000130939.18	-0.100848679137823	0.392143243769951	0.679714955867915	0.167673
protein_coding	KIF1B	ENSG00000054523.17	-0.0751766677085752	0.557702634797352	0.799042348721003	0.0974302
protein_coding	PGD	ENSG00000142657.20	0.490018457935034	0.000287129446786581	0.00522103101656866	2.28224
protein_coding	CENPS	ENSG00000175279.21	-0.149097695304219	0.0519614351029717	0.219456380817108	0.658652
protein_coding	DFFA	ENSG00000160049.11	-0.000318087069409392	0.989758491908045	0.996698256208219	0.0014363
protein_coding	PEX14	ENSG00000142655.12	0.132899621064903	0.332867727927204	0.626004303614446	0.203423
protein_coding	CASZ1	ENSG00000130940.14	-0.00874513929917177	0.937443471933397	0.978838849669144	0.0092888
protein_coding	TARDBP	ENSG00000120948.17	0.153111108400913	0.277493640537522	0.570208406694936	0.243966
protein_coding	SRM	ENSG00000116649.9	-0.0809107131386981	0.500775766083426	0.765383043467313	0.116121
protein_coding	EXOSC10	ENSG00000171824.13	-0.092711407562054	0.450842730244322	0.726659839546669	0.138669
protein_coding	MTOR	ENSG00000198793.12	-0.441480851337318	0.0291726242843292	0.150810525540041	0.821568
protein_coding	UBIAD1	ENSG00000120942.13	-0.134981141104738	0.315409265217553	0.609232912280736	0.215217
protein_coding	FBXO44	ENSG00000132879.13	-0.144793142544126	0.215533036659311	0.498873244166929	0.30201
protein_coding	FBXO6	ENSG00000116663.10	0.124131414886325	0.271324782816209	0.564151330581485	0.248604
protein_coding	MAD2L2	ENSG00000116670.14	0.0170498682353267	0.881497647230517	0.960023783356056	0.017718
protein_coding	DRAXIN	ENSG00000162490.6	-0.121530607610353	0.223033618867758	0.508552429220134	0.293664
protein_coding	AGTRAP	ENSG00000177674.15	-0.0594697585193243	0.638713775018144	0.848860726553545	0.0711636
protein_coding	MTHFR	ENSG00000177000.12	1.04326766125234	1.38855491853057e-08	1.30797320686502e-06	5.8834
protein_coding	CLCN6	ENSG00000011021.22	0.17543663161617	0.222230118310515	0.507626420120142	0.294456
protein_coding	KIAA2013	ENSG00000116685.15	0.029753778086344	0.79605661060553	0.925096831740192	0.0338128
protein_coding	PLOD1	ENSG00000083444.16	-0.108264812386308	0.404624941201804	0.689698876341017	0.16134
protein_coding	MFN2	ENSG00000116688.16	0.133719645702018	0.309871205206273	0.603384610588614	0.219406
protein_coding	MIIP	ENSG00000116691.10	0.0505369306412722	0.69751113735938	0.880145972656982	0.0554453
protein_coding	TNFRSF1B	ENSG00000028137.18	-0.300101546397622	0.0701750213404853	0.262570766293626	0.580754
protein_coding	VPS13D	ENSG00000048707.15	-0.00887008951603147	0.942432951046565	0.979624115850716	0.00894053
protein_coding	DHRS3	ENSG00000162496.8	-0.0999705871922414	0.428917582370613	0.709226022532819	0.149215
protein_coding	PDPN	ENSG00000162493.16	-0.765747884863179	0.00029374956182651	0.00532455830364393	2.27372
protein_coding	PRDM2	ENSG00000116731.22	-0.0582966024654232	0.641431497576226	0.850408069222662	0.0703726
protein_coding	KAZN	ENSG00000189337.16	-1.02405246233585	6.73107041034219e-05	0.00169263591150224	2.77144
protein_coding	TMEM51	ENSG00000171729.13	-0.596696864960102	0.00189713598437193	0.0221114469902659	1.65538
protein_coding	EFHD2	ENSG00000142634.12	0.444115827288474	0.0014867138028655	0.0184706108351679	1.73352
protein_coding	CASP9	ENSG00000132906.17	-0.168634529962844	0.219419761180966	0.504415262150763	0.297212
protein_coding	DNAJC16	ENSG00000116138.12	-0.280058000960391	0.0849307608303749	0.296026377869415	0.52867
protein_coding	DDI2	ENSG00000197312.11	-0.0437944158866278	0.676646946791999	0.870970733930741	0.0599964
protein_coding	PLEKHM2	ENSG00000116786.12	-0.32638950333544	0.0174041929754214	0.10565715038222	0.976101
protein_coding	UQCRHL	ENSG00000233954.6	0.0225923431380445	0.819935855676177	0.933939436833522	0.0296813
protein_coding	SPEN	ENSG00000065526.10	-0.210387240985479	0.12875293150759	0.376531715828609	0.424198
protein_coding	ZBTB17	ENSG00000116809.11	0.0672232119188043	0.61120012455599	0.83290784197764	0.079403
protein_coding	ARHGEF19	ENSG00000142632.16	0.0648937063539295	0.409879735270568	0.694535228211348	0.158306
protein_coding	FBXO42	ENSG00000037637.10	-0.00378090655492281	0.97351827376664	0.990924909748029	0.00395925
protein_coding	SZRD1	ENSG00000055070.16	0.155110930823255	0.215230023682558	0.498473081854083	0.302358
protein_coding	NECAP2	ENSG00000157191.19	0.0720888336842618	0.583117702884089	0.813930612478862	0.0894126
protein_coding	CROCC	ENSG00000058453.16	-0.0228636349497716	0.79140977009376	0.923295068041434	0.0346595
protein_coding	SDHB	ENSG00000117118.9	-0.186276554810157	0.162050389794638	0.428702366372004	0.367844
protein_coding	PADI2	ENSG00000117115.12	-0.04480172199506	0.704259998513172	0.882969895444745	0.0540541
protein_coding	RCC2	ENSG00000179051.13	-0.940619941599649	4.05414880423474e-10	5.75188618003279e-08	7.24019
protein_coding	ARHGEF10L	ENSG00000074964.16	-0.214685864892969	0.138956035611295	0.393320877153941	0.405253
protein_coding	ALDH4A1	ENSG00000159423.16	-0.445687341749864	0.0259798313626831	0.140208886348231	0.853224
protein_coding	IFFO2	ENSG00000169991.10	0.0330269610009681	0.758337895999598	0.908654075146769	0.0416014
protein_coding	UBR4	ENSG00000127481.14	-0.0460672424650821	0.716509881512931	0.888840177743895	0.0511763
protein_coding	EMC1	ENSG00000127463.14	0.063472859193882	0.626388936600657	0.842512561496158	0.0744236
protein_coding	MRTO4	ENSG00000053372.4	0.0286273211380088	0.802442271333354	0.928025050181838	0.0324403
protein_coding	AKR7A2	ENSG00000053371.12	0.207785118303691	0.0389740820943943	0.181921263780983	0.740117
protein_coding	PQLC2	ENSG00000040487.12	-0.855757929199655	0.000136052190154268	0.00294446660876242	2.53099
protein_coding	CAPZB	ENSG00000077549.17	0.0451197480622655	0.648137012304647	0.854617967096642	0.068228
protein_coding	MINOS1	ENSG00000173436.14	0.0801556385182284	0.547685751524902	0.794898289533238	0.0996884
protein_coding	NBL1	ENSG00000158747.14	1.69085679351405	0.00034756632692854	0.00609806447185157	2.21481
protein_coding	TMCO4	ENSG00000162542.13	0.0609742122029305	0.340257020879198	0.633115926193391	0.198517
protein_coding	OTUD3	ENSG00000169914.5	0.126896795706901	0.334644018058151	0.627619546351701	0.202304
protein_coding	PLA2G2C	ENSG00000187980.6	-0.0241461943555684	0.826505085573413	0.936995924185805	0.0282623
protein_coding	UBXN10	ENSG00000162543.5	0.248194548670884	0.0209652312076306	0.120384203179422	0.91943
protein_coding	CAMK2N1	ENSG00000162545.5	0.0554113024752137	0.381709332959822	0.670693073292378	0.173476
protein_coding	MUL1	ENSG00000090432.6	-0.038743334231169	0.754740124863148	0.907109111058488	0.0423405
protein_coding	CDA	ENSG00000158825.5	0.0561367979711172	0.661061213852864	0.860968455642247	0.0650128
protein_coding	PINK1	ENSG00000158828.7	0.670156767797133	0.000434780217082069	0.00726810551197811	2.13858
protein_coding	DDOST	ENSG00000244038.9	-0.24290983621633	0.0894380226391576	0.306072374779613	0.514176
protein_coding	HP1BP3	ENSG00000127483.17	0.0661054639057904	0.561248884586099	0.801602162115666	0.0960411
protein_coding	EIF4G3	ENSG00000075151.20	0.415147397486847	0.00401997526848813	0.0379709316890844	1.42055
protein_coding	ECE1	ENSG00000117298.15	0.432809769399187	0.0158391615708477	0.0991414187212319	1.00374
protein_coding	RAP1GAP	ENSG00000076864.19	-0.671820247584086	0.000164706102995774	0.00339820922015697	2.46875
protein_coding	USP48	ENSG00000090686.15	0.255921059005014	0.0549479338536426	0.226249249676124	0.645413
protein_coding	HSPG2	ENSG00000142798.19	-0.203415170625432	0.137616008476929	0.392524986204235	0.406133
protein_coding	ZBTB40	ENSG00000184677.17	0.0116954614416421	0.928978587734897	0.975949599014639	0.0105726
protein_coding	KDM1A	ENSG00000004487.16	0.00289720888847038	0.983697209185081	0.995041110214838	0.00215898
protein_coding	LUZP1	ENSG00000169641.13	0.775640635421796	2.4483689359355e-05	0.000764583038363335	3.11658
protein_coding	HNRNPR	ENSG00000125944.19	0.482740311041074	0.000871647109427857	0.0123666278784505	1.90775
protein_coding	ZNF436	ENSG00000125945.14	-0.214819725957848	0.0839847033708571	0.293716436743119	0.532072
protein_coding	ID3	ENSG00000117318.8	1.36097318802945	2.24956731312331e-07	1.46886520240983e-05	4.83302
protein_coding	RPL11	ENSG00000142676.14	0.0340782482073213	0.713040315971516	0.887016595707368	0.0520683
protein_coding	ELOA	ENSG00000011007.12	0.161182056029486	0.242231188973713	0.531302045786278	0.274659
protein_coding	PITHD1	ENSG00000057757.9	0.0646403316205948	0.62370554302116	0.840449233682195	0.0754885
protein_coding	LYPLA2	ENSG00000011009.10	0.136099312892599	0.271435735451546	0.564279933395291	0.248505
protein_coding	GALE	ENSG00000117308.14	-0.0518718586284352	0.690950006393656	0.877974068274646	0.0565183
protein_coding	HMGCL	ENSG00000117305.14	0.054087295213312	0.672810131629375	0.869035737730771	0.0609624
protein_coding	FUCA1	ENSG00000179163.11	0.120522902997633	0.37526625110858	0.664050711385662	0.177799
protein_coding	PNRC2	ENSG00000189266.12	0.451559228152278	0.00432533588071697	0.0400537952789681	1.39736
protein_coding	SRSF10	ENSG00000188529.14	0.0557195063265548	0.651369135220048	0.856076635630008	0.0674874
protein_coding	NIPAL3	ENSG00000001461.16	-0.0469589757798045	0.652705785788282	0.85704923334997	0.0669942
protein_coding	RCAN3	ENSG00000117602.11	-0.000611405711160976	0.995587575071639	0.998265504897019	0.000753936
protein_coding	SRRM1	ENSG00000133226.16	0.0268592866096847	0.813793162341767	0.931856419054563	0.030651
protein_coding	CLIC4	ENSG00000169504.14	-0.457962079305718	0.000126537215787127	0.00279110495935827	2.55422
protein_coding	RUNX3	ENSG00000020633.18	0.171666025316717	0.0940617519418232	0.315331870862145	0.501232
protein_coding	SYF2	ENSG00000117614.9	0.0125376656194743	0.904672211794556	0.96919114571096	0.0135906
protein_coding	RSRP1	ENSG00000117616.17	0.594628851378291	0.000816851779607389	0.0117105049309673	1.93142
protein_coding	TMEM50A	ENSG00000183726.10	0.301719929937783	0.0097396664834959	0.0705726653394293	1.15136
protein_coding	MACO1	ENSG00000204178.10	0.05714407979217	0.650457995920295	0.855646949800892	0.0677054
protein_coding	LDLRAP1	ENSG00000157978.11	-0.412437534387716	0.0113052298301403	0.0781236928490515	1.10722
protein_coding	MAN1C1	ENSG00000117643.14	-0.119793161463948	0.365574368111826	0.654797481038202	0.183893
protein_coding	SELENON	ENSG00000162430.16	0.102073716424405	0.447366604368206	0.724174417717654	0.140157
protein_coding	MTFR1L	ENSG00000117640.17	0.175406809222396	0.204425914125838	0.485384835771514	0.313914
protein_coding	STMN1	ENSG00000117632.22	0.0751479512602111	0.565568253471578	0.802999155684577	0.0952849
protein_coding	PAFAH2	ENSG00000158006.13	-0.713079259889561	0.000888517591606379	0.0125440345979613	1.90156
protein_coding	PDIK1L	ENSG00000175087.9	-0.0435935375379031	0.493112513861083	0.758208323426755	0.120211
protein_coding	ZNF593	ENSG00000142684.8	0.0943637488916127	0.46793898749034	0.738284667023	0.131776
protein_coding	CEP85	ENSG00000130695.15	0.185296137999664	0.203010087084413	0.484776305876222	0.314459
protein_coding	SH3BGRL3	ENSG00000142669.14	0.235346247073919	0.0038359578675254	0.0367697949507126	1.43451
protein_coding	UBXN11	ENSG00000158062.20	0.0413768944397869	0.550895115131695	0.796218035359153	0.098968
protein_coding	CD52	ENSG00000169442.8	0.587573785483252	1.65864759377006e-06	8.04269120152134e-05	4.0946
protein_coding	ZNF683	ENSG00000176083.17	0.0808370499591881	0.532049082817686	0.784651017709089	0.105323
protein_coding	DHDDS	ENSG00000117682.16	0.203391966519526	0.171315464508304	0.442657249548771	0.353932
protein_coding	HMGN2	ENSG00000198830.10	0.171973055234095	0.217448461849146	0.501344809637769	0.299863
protein_coding	RPS6KA1	ENSG00000117676.13	-0.138491671782677	0.278646341529205	0.571226393555826	0.243192
protein_coding	ARID1A	ENSG00000117713.19	0.0877556417823851	0.461823162282036	0.733251144093004	0.134747
protein_coding	PIGV	ENSG00000060642.10	-0.385986173797456	0.0209823841775481	0.120384203179422	0.91943
protein_coding	ZDHHC18	ENSG00000204160.11	-0.0721459445240418	0.583798568761325	0.81429944801616	0.0892159
protein_coding	GPN2	ENSG00000142751.14	0.156706260708419	0.266688738278998	0.559369771911343	0.252301
protein_coding	GPATCH3	ENSG00000198746.12	-0.227590177302426	0.115966631706175	0.355099528794929	0.44965
protein_coding	NUDC	ENSG00000090273.13	-0.019430643686009	0.879193190053772	0.958968122636479	0.0181958
protein_coding	SLC9A1	ENSG00000090020.10	-0.169104365375648	0.216805655314707	0.500360897576671	0.300717
protein_coding	WDTC1	ENSG00000142784.15	0.0290425574889301	0.822555642546284	0.935207823742473	0.0290919
protein_coding	TMEM222	ENSG00000186501.14	-0.139653347817614	0.306404137261609	0.601290078535934	0.220916
protein_coding	SYTL1	ENSG00000142765.17	-0.913515133365261	0.00130096215861581	0.0165709240064175	1.78065
protein_coding	MAP3K6	ENSG00000142733.15	-0.108777629247728	0.255642792556417	0.546332647604273	0.262543
protein_coding	WASF2	ENSG00000158195.10	-0.294025767593357	0.0130851015048295	0.0866708855870322	1.06213
protein_coding	AHDC1	ENSG00000126705.14	0.419924640629228	0.00665793979152428	0.0541618477537479	1.26631
protein_coding	FGR	ENSG00000000938.12	-0.117252163224407	0.301382110843197	0.597211299446856	0.223872
protein_coding	IFI6	ENSG00000126709.14	1.03998439165046	8.00123486644144e-10	1.05689874810512e-07	6.97597
protein_coding	FAM76A	ENSG00000009780.15	1.32436320324535	7.72806164471398e-06	0.00030334167515819	3.51807
protein_coding	STX12	ENSG00000117758.13	0.174767303352733	0.183258092636386	0.458524276197986	0.338638
protein_coding	PPP1R8	ENSG00000117751.17	-0.101314977434492	0.442068988018102	0.71988901945643	0.142734
protein_coding	THEMIS2	ENSG00000130775.15	0.0790306864632017	0.531927181027682	0.784651017709089	0.105323
protein_coding	RPA2	ENSG00000117748.9	0.267372986771165	0.0716069044249211	0.265258769327983	0.57633
protein_coding	XKR8	ENSG00000158156.7	0.209397354435536	0.111344206447185	0.346484598020865	0.460316
protein_coding	EYA3	ENSG00000158161.15	0.424134289379997	0.00781564156936662	0.0605330960827808	1.21801
protein_coding	PTAFR	ENSG00000169403.11	0.0959484677357823	0.472751751713826	0.742015881526315	0.129587
protein_coding	DNAJC8	ENSG00000126698.10	-0.0237196732803825	0.809229085942858	0.930310590530669	0.031372
protein_coding	ATP5IF1	ENSG00000130770.17	0.133328532529285	0.297949889854876	0.593848285390989	0.226324
protein_coding	SESN2	ENSG00000130766.4	-0.748875570240248	5.80303566529577e-05	0.00152605230813682	2.81643
protein_coding	MED18	ENSG00000130772.13	-0.00657643715076558	0.954604054679201	0.984669934504037	0.00670932
protein_coding	PHACTR4	ENSG00000204138.12	-0.39098424773199	0.0149287121592408	0.0952057492419511	1.02134
protein_coding	RCC1	ENSG00000180198.16	-0.46538704034885	0.00311463748581632	0.0319336354812447	1.49575
protein_coding	TRNAU1AP	ENSG00000180098.9	-0.0627104759322694	0.629519627698953	0.843666421168089	0.0738292
protein_coding	TAF12	ENSG00000120656.11	0.150378855854541	0.249228362462067	0.538978611481761	0.268428
protein_coding	RAB42	ENSG00000188060.7	-0.0296266864967156	0.649442051692524	0.855402642756503	0.0678294
protein_coding	GMEB1	ENSG00000162419.12	0.105005306849821	0.412324776806609	0.696075883614523	0.157343
protein_coding	YTHDF2	ENSG00000198492.15	0.287363384071399	0.0186561561667352	0.110513683849547	0.956584
protein_coding	EPB41	ENSG00000159023.21	0.16545571326228	0.242943524960594	0.531690533012216	0.274341
protein_coding	SRSF4	ENSG00000116350.16	0.371347007748326	0.00745351388863538	0.0587085549062356	1.2313
protein_coding	MECR	ENSG00000116353.15	-0.285187404621658	0.081761777730791	0.289640094034698	0.538141
protein_coding	LAPTM5	ENSG00000162511.7	0.0947884191255967	0.243987585385108	0.532960526752645	0.273305
protein_coding	SDC3	ENSG00000162512.15	-0.108049114219017	0.378107760990279	0.667365134280493	0.175636
protein_coding	PUM1	ENSG00000134644.15	-0.066591265353776	0.525247876736149	0.780469175000236	0.107644
protein_coding	SNRNP40	ENSG00000060688.12	0.00623359638997196	0.957488693308548	0.985449341884553	0.0063657
protein_coding	ZCCHC17	ENSG00000121766.15	0.450867149754738	0.00814667044160752	0.0622897782534621	1.20558
protein_coding	FABP3	ENSG00000121769.7	-0.0475135894648975	0.502933780069366	0.766540451002275	0.115465
protein_coding	SERINC2	ENSG00000168528.11	-0.431942087135689	0.026343797100349	0.14133656222092	0.849745
protein_coding	PEF1	ENSG00000162517.12	0.35534228893798	0.0102555206516578	0.073457191525799	1.13397
protein_coding	SPOCD1	ENSG00000134668.12	-0.634426021169489	5.72985088478739e-05	0.00151373439926383	2.81995
protein_coding	PTP4A2	ENSG00000184007.20	-0.451014633976848	0.000132648004436062	0.00290914287591455	2.53623
protein_coding	KHDRBS1	ENSG00000121774.17	-0.687486409555438	1.68258672028488e-10	2.51120605058622e-08	7.60012
protein_coding	TMEM39B	ENSG00000121775.17	-0.137318257894578	0.214355624322913	0.497651481761396	0.303075
protein_coding	KPNA6	ENSG00000025800.13	0.302198711231924	0.013759637973504	0.0899975865631804	1.04577
protein_coding	TXLNA	ENSG00000084652.15	-0.091675287508856	0.440974631134603	0.719738738957372	0.142825
protein_coding	CCDC28B	ENSG00000160050.14	0.173764015235913	0.130320669959618	0.379326367178896	0.420987
protein_coding	EIF3I	ENSG00000084623.11	0.0130983405341697	0.914280727844387	0.971259877533685	0.0126646
protein_coding	HDAC1	ENSG00000116478.11	-0.675804852863885	1.6650306238852e-05	0.00056948011695502	3.24452
protein_coding	MARCKSL1	ENSG00000175130.6	1.11644289789271	0.000258644530720404	0.00487807876833366	2.31175
protein_coding	FAM229A	ENSG00000225828.1	0.244068425973605	0.0149069972782201	0.0952057492419511	1.02134
protein_coding	BSDC1	ENSG00000160058.18	0.0919355034002724	0.481740151822947	0.747803464631524	0.126213
protein_coding	ZBTB8A	ENSG00000160062.14	-0.0954172853674661	0.443486609882182	0.721099539379083	0.142005
protein_coding	ZBTB8OS	ENSG00000176261.15	-0.150165435099962	0.283476320016625	0.575974163654712	0.239597
protein_coding	RBBP4	ENSG00000162521.18	0.0990523994438648	0.417841884850982	0.700487081066008	0.1546
protein_coding	YARS	ENSG00000134684.10	-0.422765962963178	0.00439611505337984	0.0405068234465123	1.39247
protein_coding	S100PBP	ENSG00000116497.17	0.131747875195602	0.339769845584233	0.632767193557807	0.198756
protein_coding	TMEM54	ENSG00000121900.18	0.275705393755545	0.076145601287957	0.275970712851102	0.559137
protein_coding	RNF19B	ENSG00000116514.16	0.363069325973232	0.0445764492745205	0.198709292111245	0.701782
protein_coding	AK2	ENSG00000004455.16	0.0171682966052204	0.845983245455545	0.946856466273947	0.0237159
protein_coding	AZIN2	ENSG00000142920.16	0.14214034561325	0.171169575415084	0.442537853919044	0.35405
protein_coding	ZNF362	ENSG00000160094.14	-0.857191757473549	0.00283503913050934	0.0299217576520004	1.52401
protein_coding	PHC2	ENSG00000134686.18	-0.17413170069971	0.175082073841882	0.447062700928062	0.349632
protein_coding	SMIM12	ENSG00000163866.8	0.107680091599337	0.427627264262103	0.707872792502367	0.150045
protein_coding	ZMYM6	ENSG00000163867.16	-0.00326484478311443	0.977338550150425	0.992627010015791	0.00321391
protein_coding	ZMYM1	ENSG00000197056.10	-0.0546701700703981	0.66136073805037	0.861187027286421	0.0649025
protein_coding	SFPQ	ENSG00000116560.10	-0.801406977686354	3.62484481730492e-09	3.92987892834606e-07	6.40562
protein_coding	ZMYM4	ENSG00000146463.11	-0.0945322174740961	0.476411148050481	0.744076775400398	0.128382
protein_coding	KIAA0319L	ENSG00000142687.17	-0.0495097364288138	0.673663730049886	0.869663399880172	0.0606488
protein_coding	NCDN	ENSG00000020129.15	0.0417560982908746	0.753234182228121	0.90646451588289	0.0426492
protein_coding	TFAP2E	ENSG00000116819.7	0.0832697093484243	0.31041993612878	0.604042288384726	0.218933
protein_coding	PSMB2	ENSG00000126067.11	0.0376626114935831	0.72058602619179	0.890810522052071	0.0502147
protein_coding	C1orf216	ENSG00000142686.7	-0.193873112765386	0.181487405793706	0.456179629785929	0.340864
protein_coding	AGO4	ENSG00000134698.10	-0.197038249132041	0.160426130362214	0.426192255660613	0.370394
protein_coding	AGO1	ENSG00000092847.11	-0.0816923388270214	0.529696018739617	0.783633708464944	0.105887
protein_coding	AGO3	ENSG00000126070.19	0.0328265386850294	0.794977608808155	0.924744163191139	0.0339784
protein_coding	ADPRHL2	ENSG00000116863.10	-0.0517891134350029	0.688149401848617	0.87648031140895	0.0572578
protein_coding	TRAPPC3	ENSG00000054116.11	-0.0123357031596744	0.912493359673955	0.971034463362331	0.0127654
protein_coding	MAP7D1	ENSG00000116871.15	0.480490932199882	0.00523482035862419	0.0456784780268103	1.34029
protein_coding	THRAP3	ENSG00000054118.14	-0.0433854181771253	0.6915018328144	0.878024212109142	0.0564935
protein_coding	EVA1B	ENSG00000142694.6	0.134895529018368	0.0524072854046708	0.220690554734509	0.656216
protein_coding	STK40	ENSG00000196182.10	0.0401267923440903	0.754766561080862	0.907109111058488	0.0423405
protein_coding	LSM10	ENSG00000181817.5	0.110734213754898	0.406197619618466	0.691763936670926	0.160042
protein_coding	MRPS15	ENSG00000116898.11	-0.0400433084527515	0.755210258291157	0.907452560464448	0.0421761
protein_coding	CSF3R	ENSG00000119535.17	-0.0434720777452777	0.747438929259659	0.903594379870819	0.0440265
protein_coding	ZC3H12A	ENSG00000163874.10	0.896759541040531	3.19067420923613e-07	1.9713563447603e-05	4.70523
protein_coding	MEAF6	ENSG00000163875.15	-0.0129292888820328	0.91156975937947	0.970862543851718	0.0128423
protein_coding	SNIP1	ENSG00000163877.10	-0.0182151604893719	0.882413695792952	0.960354684253903	0.0175683
protein_coding	GNL2	ENSG00000134697.12	-0.0338080910496371	0.776757793867462	0.917517351206937	0.0373857
protein_coding	C1orf109	ENSG00000116922.14	0.00335878318379071	0.974920217362721	0.991394888681956	0.00375332
protein_coding	CDCA8	ENSG00000134690.10	0.0353992212475958	0.740189740995087	0.899667428303519	0.045918
protein_coding	MANEAL	ENSG00000185090.14	0.168828627373275	0.222444596712583	0.50789224915036	0.294228
protein_coding	YRDC	ENSG00000196449.3	0.185932505047208	0.185210236709799	0.461599661736936	0.335735
protein_coding	C1orf122	ENSG00000197982.13	0.405661510856	0.00307001747326613	0.0316702341138011	1.49935
protein_coding	MTF1	ENSG00000188786.9	0.765167227884434	3.76872384617501e-10	5.41377180503041e-08	7.2665
protein_coding	INPP5B	ENSG00000204084.12	-0.24961448594356	0.103608442122616	0.333147234715473	0.477364
protein_coding	SF3A3	ENSG00000183431.11	-0.260831684204031	0.0728463442537684	0.267463595396593	0.572735
protein_coding	FHL3	ENSG00000183386.9	0.0012929473033197	0.992652919715765	0.99777550541184	0.000967162
protein_coding	UTP11	ENSG00000183520.11	0.175737855744893	0.174790146938129	0.446573670211868	0.350107
protein_coding	RRAGC	ENSG00000116954.7	-0.189056674148487	0.190074146792226	0.469474097282628	0.328388
protein_coding	MYCBP	ENSG00000214114.8	0.120553009044943	0.338852622406737	0.632260811284011	0.199104
protein_coding	AKIRIN1	ENSG00000174574.15	0.0144219992641796	0.892037749839762	0.964433410806692	0.0157278
protein_coding	NDUFS5	ENSG00000168653.10	0.560469197871259	3.60132857285725e-08	3.11176450821621e-06	5.50699
protein_coding	MACF1	ENSG00000127603.25	0.14100077127538	0.28314606877771	0.575404884596541	0.240026
protein_coding	PABPC4	ENSG00000090621.13	-0.3752578930748	3.3182179736966e-05	0.000980281772589237	3.00865
protein_coding	HEYL	ENSG00000163909.7	-0.0713093221446925	0.2332218478453	0.520280832741838	0.283762
protein_coding	PPIE	ENSG00000084072.16	0.163945445496879	0.169972569688424	0.440477322076498	0.356076
protein_coding	BMP8B	ENSG00000116985.11	-0.0173822417219585	0.875368128543955	0.958658679613031	0.018336
protein_coding	TRIT1	ENSG00000043514.16	-0.285527427575786	0.0536547498297667	0.223862938116218	0.650018
protein_coding	MYCL	ENSG00000116990.10	0.359150888334699	0.035678183513329	0.171841443811893	0.764872
protein_coding	MFSD2A	ENSG00000168389.17	-0.247928390022577	0.0436213003482341	0.196234708561501	0.707224
protein_coding	CAP1	ENSG00000131236.16	-0.058298054286198	0.532227915822545	0.784651017709089	0.105323
protein_coding	PPT1	ENSG00000131238.17	0.0503495264529243	0.573341790181487	0.807406165040089	0.0929079
protein_coding	RLF	ENSG00000117000.8	-0.521385759085211	6.50170795198659e-05	0.00164939575682627	2.78268
protein_coding	ZMPSTE24	ENSG00000084073.8	0.217061543871619	0.0953470174063245	0.318340477639012	0.497108
protein_coding	COL9A2	ENSG00000049089.14	-0.0319705421894016	0.801617114356719	0.928003227423078	0.0324505
protein_coding	SMAP2	ENSG00000084070.11	0.342112115305308	0.000553492861981163	0.00876134982078172	2.05743
protein_coding	ZFP69B	ENSG00000187801.14	-0.0155557620009934	0.883017649283596	0.96067772655184	0.0174223
protein_coding	ZFP69	ENSG00000187815.9	-0.0408681255683245	0.751131732011023	0.905581815387188	0.0430723
protein_coding	EXO5	ENSG00000164002.11	-0.320225872030857	0.0554474216629466	0.227572060625208	0.642881
protein_coding	ZNF684	ENSG00000117010.16	0.748760947670937	0.0014397747205955	0.0180631998789121	1.74321
protein_coding	RIMS3	ENSG00000117016.9	0.868110955890465	0.000106565925198474	0.00240128551447227	2.61956
protein_coding	NFYC	ENSG00000066136.20	-0.344778767670917	0.00176879878562699	0.0210424799631733	1.6769
protein_coding	KCNQ4	ENSG00000117013.15	-0.109941430212988	0.253530559300517	0.544429418310766	0.264058
protein_coding	CITED4	ENSG00000179862.6	-0.186063023321187	0.0808190103197925	0.287112234214293	0.541948
protein_coding	CTPS1	ENSG00000171793.14	-0.193707712913916	0.181629952515899	0.456398772257288	0.340656
protein_coding	SCMH1	ENSG00000010803.16	0.110334682995944	0.414009559836165	0.697132354527088	0.156685
protein_coding	FOXO6	ENSG00000204060.7	-0.10696180021661	0.143363385272873	0.399348398906213	0.398648
protein_coding	HIVEP3	ENSG00000127124.15	0.178710088704634	0.149624903114399	0.409275694922609	0.387984
protein_coding	FOXJ3	ENSG00000198815.8	0.00618063167555029	0.956833216282921	0.985449341884553	0.0063657
protein_coding	PPCS	ENSG00000127125.8	-0.0996513327905615	0.396208918743198	0.68315572306029	0.16548
protein_coding	CCDC30	ENSG00000186409.15	-0.124950963561892	0.339946145773591	0.632767193557807	0.198756
protein_coding	PPIH	ENSG00000171960.10	0.0367201042444919	0.773539172806527	0.915689346301257	0.0382518
protein_coding	YBX1	ENSG00000065978.18	0.123314585310564	0.155288418193916	0.417444327926196	0.379401
protein_coding	P3H1	ENSG00000117385.15	0.438416327841366	0.0116240930073869	0.0798470274004126	1.09774
protein_coding	C1orf50	ENSG00000164008.15	-0.0330478335350226	0.717480674110638	0.889479500282134	0.0508641
protein_coding	TMEM269	ENSG00000274386.5	-0.0130584780487131	0.843152884204358	0.946856466273947	0.0237159
protein_coding	SVBP	ENSG00000177868.11	-0.333280693281995	0.026363503928004	0.141376288913029	0.849623
protein_coding	ERMAP	ENSG00000164010.14	-0.218993330081618	0.0511333545935038	0.217709162722055	0.662123
protein_coding	ZNF691	ENSG00000164011.17	-0.306884160422738	0.0299069759968109	0.15336500140801	0.814274
protein_coding	SLC2A1	ENSG00000117394.21	-1.95717176248836	0.00010843557924743	0.00243387046232707	2.6137
protein_coding	EBNA1BP2	ENSG00000117395.12	-0.123659256832202	0.366301075380078	0.655078113642679	0.183707
protein_coding	TIE1	ENSG00000066056.13	0.683857249205458	0.00762107522779932	0.0594142108289003	1.22611
protein_coding	CDC20	ENSG00000117399.13	-0.0169907307699079	0.825507729212022	0.936498995469354	0.0284927
protein_coding	ELOVL1	ENSG00000066322.14	0.37835475917826	0.015966672748319	0.0995972704470829	1.00175
protein_coding	MED8	ENSG00000159479.16	0.2933758364378	0.0340566949996821	0.166686345373231	0.7781
protein_coding	SZT2	ENSG00000198198.16	0.0156167238591241	0.904643253773846	0.96919114571096	0.0135906
protein_coding	HYI	ENSG00000178922.16	-0.0680375850992059	0.602952735097974	0.826569585082419	0.0827206
protein_coding	PTPRF	ENSG00000142949.16	-0.108297447088111	0.334672170209122	0.627619546351701	0.202304
protein_coding	KDM4A	ENSG00000066135.12	-0.259929861245485	0.0372427999152791	0.176347036104815	0.753632
protein_coding	ST3GAL3	ENSG00000126091.20	0.0381436997302328	0.716996778753161	0.889243144985034	0.0509795
protein_coding	ARTN	ENSG00000117407.16	-0.030962559400962	0.511615394346303	0.771500293866108	0.112664
protein_coding	IPO13	ENSG00000117408.10	0.00476131223980692	0.970529685927694	0.989823140813016	0.0044424
protein_coding	DPH2	ENSG00000132768.13	0.0120311983121107	0.921146172725661	0.972770142745168	0.0119898
protein_coding	ATP6V0B	ENSG00000117410.13	0.125130162365216	0.234630218245646	0.521743511625186	0.282543
protein_coding	B4GALT2	ENSG00000117411.16	-0.165890092974487	0.244371000550824	0.5332912150266	0.273036
protein_coding	CCDC24	ENSG00000159214.12	-0.0441029576148386	0.479170612146789	0.746007741920457	0.127257
protein_coding	SLC6A9	ENSG00000196517.11	-1.23615486943781	0.00308039972381276	0.0317203885538138	1.49866
protein_coding	DMAP1	ENSG00000178028.13	-0.0741671208588789	0.523087729288452	0.779476683737408	0.108197
protein_coding	ERI3	ENSG00000117419.15	-0.0820896080617003	0.464949441753689	0.736180626155056	0.133016
protein_coding	RNF220	ENSG00000187147.17	-0.242821630772966	0.0481947361650148	0.209317425551153	0.679195
protein_coding	TMEM53	ENSG00000126106.13	0.233009229791255	0.115096319768901	0.353376143944486	0.451763
protein_coding	ARMH1	ENSG00000198520.11	-0.0128434302878971	0.919523767284034	0.972770142745168	0.0119898
protein_coding	KIF2C	ENSG00000142945.12	0.0638312874592991	0.448768000069233	0.725044546154312	0.139635
protein_coding	RPS8	ENSG00000142937.11	0.00509551563853167	0.962468221333957	0.986783168403706	0.00577827
protein_coding	PLK3	ENSG00000173846.12	0.0698831756357331	0.562273678938243	0.802214748186134	0.0957094
protein_coding	EIF2B3	ENSG00000070785.16	-0.0144870062532904	0.901975740525414	0.967990832563838	0.0141288
protein_coding	HECTD3	ENSG00000126107.14	-0.0132264257003977	0.911160394652942	0.970862543851718	0.0128423
protein_coding	UROD	ENSG00000126088.13	0.0804523035224141	0.536228688901111	0.787217691984105	0.103905
protein_coding	MUTYH	ENSG00000132781.17	-0.558286825167678	0.0182276184873621	0.109043098207582	0.962402
protein_coding	TOE1	ENSG00000132773.11	-0.0421814118239671	0.679757347082848	0.872774824323213	0.0590978
protein_coding	TESK2	ENSG00000070759.16	-0.641442498663921	0.00261459919323711	0.0281617701669247	1.55034
protein_coding	MMACHC	ENSG00000132763.14	-0.0170577610785491	0.831447347329396	0.940452058613132	0.0266633
protein_coding	PRDX1	ENSG00000117450.13	-0.0379580325893821	0.755830459293354	0.907723235259611	0.0420465
protein_coding	AKR1A1	ENSG00000117448.13	-0.0241729458064066	0.839120539096546	0.944483176816603	0.0248058
protein_coding	NASP	ENSG00000132780.16	-0.076027224903553	0.564195034084247	0.802505878918197	0.0955518
protein_coding	GPBP1L1	ENSG00000159592.10	0.0373357165358363	0.755692053577692	0.907670619676525	0.0420717
protein_coding	TMEM69	ENSG00000159596.6	-0.239345161843559	0.0875825684540449	0.302433556692874	0.51937
protein_coding	IPP	ENSG00000197429.10	0.0375363272791337	0.62373659627494	0.840449233682195	0.0754885
protein_coding	MAST2	ENSG00000086015.20	0.0533570484294381	0.685791377274931	0.875770588238027	0.0576096
protein_coding	PIK3R3	ENSG00000117461.14	0.061537062301797	0.324603713744668	0.618323533624022	0.208784
protein_coding	POMGNT1	ENSG00000085998.13	0.0578016368247296	0.645493347579864	0.853050963544267	0.069025
protein_coding	LRRC41	ENSG00000132128.16	0.247018916933077	0.0435061436695565	0.19599082832244	0.707764
protein_coding	UQCRH	ENSG00000173660.11	0.257163150170015	0.00268846665434225	0.0287136234123616	1.54191
protein_coding	NSUN4	ENSG00000117481.10	0.719944413253277	0.00166317017784436	0.0200454013712482	1.69799
protein_coding	FAAH	ENSG00000117480.15	0.0293991648175341	0.691270793210797	0.878024212109142	0.0564935
protein_coding	MKNK1	ENSG00000079277.20	-0.0662795088770503	0.614088066730852	0.834469212721522	0.0785897
protein_coding	MOB3C	ENSG00000142961.14	0.0876224278349993	0.317336488056342	0.611473997441899	0.213622
protein_coding	ATPAF1	ENSG00000123472.12	0.0241135490340723	0.820115807787148	0.933939436833522	0.0296813
protein_coding	EFCAB14	ENSG00000159658.10	0.339325936824488	0.0118815231708678	0.0811786351246211	1.09056
protein_coding	CMPK1	ENSG00000162368.13	0.165172740031712	0.111458823628696	0.346592796809686	0.46018
protein_coding	FOXD2	ENSG00000186564.5	0.0377457066452363	0.671655805302475	0.868540169966764	0.0612101
protein_coding	BEND5	ENSG00000162373.12	-0.188806672895562	0.000725551615488093	0.0106761064855175	1.97159
protein_coding	DMRTA2	ENSG00000142700.11	-0.112580159625562	0.391227538642444	0.678926057523064	0.168178
protein_coding	FAF1	ENSG00000185104.19	0.0495825606474319	0.677956186194202	0.871484618763285	0.0597403
protein_coding	CDKN2C	ENSG00000123080.10	-0.15663926289276	0.26807881760843	0.561056596604639	0.250993
protein_coding	RNF11	ENSG00000123091.4	-0.0654544201532471	0.570485849141024	0.805309345083976	0.0940373
protein_coding	EPS15	ENSG00000085832.16	-0.219231181513897	0.129779495197094	0.378438456941134	0.422005
protein_coding	OSBPL9	ENSG00000117859.18	0.14317966855675	0.284604189119502	0.577565272960363	0.238399
protein_coding	NRDC	ENSG00000078618.21	-0.183015565322079	0.0709113407142874	0.264033351822726	0.578341
protein_coding	KTI12	ENSG00000198841.3	0.209427550220054	0.153919040634626	0.415412712595767	0.38152
protein_coding	BTF3L4	ENSG00000134717.17	-0.501153781845453	0.000432010047246105	0.00723711291975545	2.14043
protein_coding	ZFYVE9	ENSG00000157077.14	0.100633491366308	0.410524037409493	0.694798276582776	0.158141
protein_coding	CC2D1B	ENSG00000154222.14	-0.0431704638971689	0.738346710024152	0.899224289062903	0.046132
protein_coding	PRPF38A	ENSG00000134748.12	0.0288771374539458	0.808261493928749	0.930172074465785	0.0314367
protein_coding	TUT4	ENSG00000134744.13	-0.0510156008077984	0.684437409632919	0.874842537707805	0.0580701
protein_coding	GPX7	ENSG00000116157.5	0.631127301161968	0.00837440237788104	0.0636498889726249	1.1962
protein_coding	SHISAL2A	ENSG00000182183.14	0.179639673269987	0.14313607670026	0.399348398906213	0.398648
protein_coding	COA7	ENSG00000162377.5	0.313423395937133	0.0656529157439125	0.25318231802988	0.596567
protein_coding	ZYG11B	ENSG00000162378.12	0.0713296467902271	0.587301426816569	0.816930959766652	0.0878146
protein_coding	ZYG11A	ENSG00000203995.9	0.137921294645806	0.0585196433874452	0.236133336309171	0.626843
protein_coding	ECHDC2	ENSG00000121310.16	0.0201515515193955	0.852422468446119	0.948950731568997	0.0227563
protein_coding	SCP2	ENSG00000116171.17	-0.0142268237552448	0.888356716604475	0.962779442113093	0.0164732
protein_coding	CPT2	ENSG00000157184.6	0.290786005627219	0.0657978733974484	0.2535403805994	0.595953
protein_coding	C1orf123	ENSG00000162384.13	-0.091210320782746	0.482486983970299	0.748192647993741	0.125987
protein_coding	MAGOH	ENSG00000162385.10	-0.114903705846104	0.348556310505921	0.64082517480721	0.19326
protein_coding	LRP8	ENSG00000157193.16	0.887860873173471	5.46086669990686e-05	0.00147315211538332	2.83175
protein_coding	NDC1	ENSG00000058804.11	-0.360762567689574	0.0358446582174575	0.172207324575956	0.763948
protein_coding	YIPF1	ENSG00000058799.14	-0.393143855545836	0.0341101535759184	0.16686090038587	0.777645
protein_coding	HSPB11	ENSG00000081870.11	-0.318743250606512	0.0638261932820793	0.248893998370429	0.603986
protein_coding	LRRC42	ENSG00000116212.14	-0.178538155621434	0.203479405878504	0.484840417241503	0.314401
protein_coding	TMEM59	ENSG00000116209.11	0.119754042985118	0.22045372285926	0.506023656483251	0.295829
protein_coding	TCEANC2	ENSG00000116205.13	0.0113161064962924	0.925370678943702	0.974442760281022	0.0112437
protein_coding	CYB5RL	ENSG00000215883.10	-0.0369918731589106	0.542235712354347	0.791036048208798	0.101804
protein_coding	MRPL37	ENSG00000116221.15	-0.130911993055998	0.240712837689012	0.529291379580868	0.276305
protein_coding	SSBP3	ENSG00000157216.15	0.399862636982132	0.00517984660471215	0.0453805430858177	1.34313
protein_coding	ACOT11	ENSG00000162390.17	-2.75425236860122	1.16394187050143e-05	0.000424583210302847	3.37204
protein_coding	PARS2	ENSG00000162396.5	-0.0210589298563271	0.837123469849044	0.943527380961807	0.0252455
protein_coding	DHCR24	ENSG00000116133.12	0.47925601502506	0.00602878545876833	0.0506453234591854	1.29546
protein_coding	USP24	ENSG00000162402.13	-0.473958105007573	0.0233028854326152	0.12929739494101	0.88841
protein_coding	OMA1	ENSG00000162600.11	-0.0929428472012801	0.441942470267279	0.71988901945643	0.142734
protein_coding	MYSM1	ENSG00000162601.9	0.411911818677508	0.0206071032369375	0.118943661676989	0.924659
protein_coding	JUN	ENSG00000177606.6	-0.723262738452132	0.0075022922251547	0.0589311977111946	1.22965
protein_coding	FGGY	ENSG00000172456.17	-0.997059616742664	0.000106034537926715	0.00239400571680512	2.62087
protein_coding	TM2D1	ENSG00000162604.12	0.0426222271161211	0.679795288245482	0.872774824323213	0.0590978
protein_coding	USP1	ENSG00000162607.12	0.217957329499305	0.11317211035339	0.349334915976673	0.456758
protein_coding	DOCK7	ENSG00000116641.17	-0.123889834611917	0.215312806974104	0.498549525936585	0.302292
protein_coding	ATG4C	ENSG00000125703.14	0.0201516108971047	0.86665008721814	0.955718530113316	0.01967
protein_coding	ALG6	ENSG00000088035.16	0.0815620000078961	0.308099291470011	0.601951216860485	0.220439
protein_coding	ITGB3BP	ENSG00000142856.16	-0.180462823831073	0.158360770769782	0.422106699491312	0.374578
protein_coding	PGM1	ENSG00000079739.16	-0.234946860332181	0.125208441878498	0.371327848791665	0.430242
protein_coding	JAK1	ENSG00000162434.11	-0.0340786250796329	0.735076831095537	0.897912355045669	0.0467661
protein_coding	AK4	ENSG00000162433.14	-1.57762991808115	4.21254954623401e-10	5.83260474521943e-08	7.23414
protein_coding	LEPROT	ENSG00000213625.8	0.0309741178930831	0.763017452182857	0.910157371258661	0.0408835
protein_coding	LEPR	ENSG00000116678.19	0.833498185654275	0.000136772751749746	0.00295449711110542	2.52952
protein_coding	PDE4B	ENSG00000184588.17	0.0972083828115265	0.101141650288983	0.328728692231342	0.483162
protein_coding	SGIP1	ENSG00000118473.21	-0.0101339696896768	0.875881436653791	0.958658679613031	0.018336
protein_coding	TCTEX1D1	ENSG00000152760.9	0.325422302414585	0.0433514175835208	0.195626673172001	0.708572
protein_coding	WDR78	ENSG00000152763.16	-0.0944358951166781	0.272078877849432	0.565069507280612	0.247898
protein_coding	MIER1	ENSG00000198160.14	0.452381116925151	0.00262341915516421	0.0282023694398009	1.54971
protein_coding	SLC35D1	ENSG00000116704.7	0.398119336882909	0.0312106246723555	0.157580213442956	0.802498
protein_coding	IL12RB2	ENSG00000081985.11	-0.0400747213844444	0.691771339409136	0.878024212109142	0.0564935
protein_coding	SERBP1	ENSG00000142864.14	0.0232744752541113	0.813085421103656	0.931359226924907	0.0308828
protein_coding	GADD45A	ENSG00000116717.12	-0.22634465817031	0.12796422475332	0.376089820718569	0.424708
protein_coding	LRRC40	ENSG00000066557.5	-0.260353314887497	0.0738232698586495	0.269840018198346	0.568894
protein_coding	SRSF11	ENSG00000116754.13	0.441330938626708	6.07521358478894e-05	0.00156890684306504	2.8044
protein_coding	ANKRD13C	ENSG00000118454.12	-0.0191901183340123	0.868905385389291	0.955747604624047	0.0196568
protein_coding	HHLA3	ENSG00000197568.13	-0.182230111381475	0.143444004748068	0.399348398906213	0.398648
protein_coding	CTH	ENSG00000116761.11	-0.648765369987996	0.00494457481137023	0.0439127154036064	1.35741
protein_coding	ZRANB2	ENSG00000132485.13	0.765099190602092	3.5704584776461e-08	3.10846278978098e-06	5.50745
protein_coding	FPGT	ENSG00000254685.6	-0.00223080901146458	0.966655119977081	0.988744841628976	0.00491577
protein_coding	CRYZ	ENSG00000116791.13	-0.0551551832162113	0.487266892458945	0.752433933747403	0.123532
protein_coding	TYW3	ENSG00000162623.15	0.0529558283043266	0.678119589266987	0.871499700274683	0.0597328
protein_coding	ACADM	ENSG00000117054.13	-0.69192645853244	3.81071091692066e-05	0.00108236479383391	2.96563
protein_coding	RABGGTB	ENSG00000137955.15	-0.132340614200858	0.162628213119982	0.429341471439199	0.367197
protein_coding	PIGK	ENSG00000142892.14	-0.399466178147027	0.0305149691362163	0.155235956314032	0.809008
protein_coding	AC118549.1	ENSG00000036549.12	-0.339512914846632	0.0273063388329116	0.144477185022017	0.840201
protein_coding	USP33	ENSG00000077254.14	0.0055511587592986	0.963874910096433	0.987573547127434	0.00543055
protein_coding	MIGA1	ENSG00000180488.15	-0.490271080622293	0.00685164212488557	0.0550622876218077	1.25915
protein_coding	FUBP1	ENSG00000162613.16	0.714259587364852	0.000156829889411775	0.00327094208551746	2.48533
protein_coding	DNAJB4	ENSG00000162616.8	0.0656971346628064	0.422766683860114	0.704836026537129	0.151912
protein_coding	ADGRL2	ENSG00000117114.19	-0.735646785211844	0.00106705255526712	0.0143175390385487	1.84413
protein_coding	PRKACB	ENSG00000142875.19	1.09161123381145	0.00761291599158946	0.0594142108289003	1.22611
protein_coding	RPF1	ENSG00000117133.10	0.243896206238574	0.0943763369986819	0.316202001396167	0.500035
protein_coding	GNG5	ENSG00000174021.10	0.442899902392758	0.00441104564866103	0.0405076893896504	1.39246
protein_coding	SPATA1	ENSG00000122432.17	0.164958133705496	0.0539557075763976	0.224571819584927	0.648645
protein_coding	CTBS	ENSG00000117151.12	-0.0531389034951819	0.683931699646045	0.874470749035642	0.0582547
protein_coding	SSX2IP	ENSG00000117155.16	0.0448798176485216	0.724954892049098	0.893424302351553	0.0489422
protein_coding	LPAR3	ENSG00000171517.5	-0.158403873110677	0.171164504677505	0.442537853919044	0.35405
protein_coding	SYDE2	ENSG00000097096.8	0.0536279542393148	0.579656876237052	0.811279603180636	0.0908294
protein_coding	C1orf52	ENSG00000162642.13	0.203769242951908	0.172442249398399	0.443930629499641	0.352685
protein_coding	BCL10	ENSG00000142867.13	-0.343424474689926	0.0260369134744331	0.140213781465879	0.853209
protein_coding	ZNHIT6	ENSG00000117174.10	-0.0914140887632679	0.457584494596329	0.730355696097363	0.136466
protein_coding	ODF2L	ENSG00000122417.15	0.511311209891823	0.0204354014702663	0.118120826265565	0.927674
protein_coding	SH3GLB1	ENSG00000097033.14	-0.371745938958475	0.00318877256589797	0.0324870339781024	1.48829
protein_coding	SELENOF	ENSG00000183291.16	0.0138156192177024	0.864782638644547	0.954991886680613	0.0200003
protein_coding	HS2ST1	ENSG00000153936.16	-0.225187185298581	0.0186134681537241	0.110431582871759	0.956907
protein_coding	LMO4	ENSG00000143013.12	-0.0368257655868693	0.73048507545083	0.895903552341101	0.0477387
protein_coding	PKN2	ENSG00000065243.19	0.346010213803588	0.0444259395171241	0.198500348728923	0.702239
protein_coding	GTF2B	ENSG00000137947.11	0.105506815839922	0.422012069802726	0.703782137015372	0.152562
protein_coding	KYAT3	ENSG00000137944.17	0.29313752291782	0.0691020742114494	0.260452947470638	0.584271
protein_coding	RBMXL1	ENSG00000213516.9	0.115822661450131	0.379281031174415	0.668317294935013	0.175017
protein_coding	GBP3	ENSG00000117226.11	-0.00663270421012475	0.917425976969393	0.972248185847682	0.0122229
protein_coding	GBP2	ENSG00000162645.12	-0.180636636627554	0.056259309470486	0.229777027625924	0.638693
protein_coding	GBP5	ENSG00000154451.14	0.161094828267974	0.0195463960883267	0.114314088471781	0.9419
protein_coding	LRRC8B	ENSG00000197147.13	-0.243908284040015	0.0518939621451611	0.219404041677129	0.658755
protein_coding	LRRC8C	ENSG00000171488.14	0.357250753101673	0.041006450194998	0.187854936382265	0.726177
protein_coding	LRRC8D	ENSG00000171492.14	-0.0670649494831193	0.554384931748887	0.796700726692736	0.0987048
protein_coding	ZNF326	ENSG00000162664.16	0.0910149484453015	0.493534822497256	0.758561556236067	0.120009
protein_coding	ZNF644	ENSG00000122482.20	0.0230604379657137	0.844322148065291	0.946856466273947	0.0237159
protein_coding	TGFBR3	ENSG00000069702.10	-0.0394637716627997	0.530869847943557	0.784022968089103	0.105671
protein_coding	EPHX4	ENSG00000172031.6	0.0343676424947922	0.518536210827804	0.776732091487015	0.109729
protein_coding	BTBD8	ENSG00000189195.12	-0.0294766158092177	0.713928071262793	0.887736571624325	0.0517159
protein_coding	GLMN	ENSG00000174842.16	0.16085167030825	0.236845886351258	0.524464061456531	0.280284
protein_coding	RPAP2	ENSG00000122484.8	-0.271624583055734	0.0670790497378935	0.255848801721829	0.592017
protein_coding	GFI1	ENSG00000162676.11	-0.03696966577069	0.770886874874768	0.914609981055027	0.0387641
protein_coding	EVI5	ENSG00000067208.14	0.0143802796564237	0.909809671534961	0.970862543851718	0.0128423
protein_coding	RPL5	ENSG00000122406.13	0.067476438367707	0.463259893595245	0.734821628322505	0.133818
protein_coding	MTF2	ENSG00000143033.17	0.448661036533315	0.00051096003920468	0.00818961334803373	2.08674
protein_coding	TMED5	ENSG00000117500.12	0.0139469560674587	0.889550625893505	0.963135085054472	0.0163128
protein_coding	CCDC18	ENSG00000122483.17	0.245132597269012	0.106781641462271	0.338622864649359	0.470284
protein_coding	DR1	ENSG00000117505.12	0.28675911556188	0.0232521254003194	0.129151002948512	0.888902
protein_coding	FNBP1L	ENSG00000137942.16	0.107365984546492	0.421826197226097	0.703676391134026	0.152627
protein_coding	BCAR3	ENSG00000137936.17	-0.13254671855118	0.238666046617894	0.527006389655758	0.278184
protein_coding	DNTTIP2	ENSG00000067334.13	0.26293453418324	0.0702265407461218	0.262570766293626	0.580754
protein_coding	GCLM	ENSG00000023909.9	0.108302363240759	0.41451313617062	0.697756695601693	0.156296
protein_coding	ABCD3	ENSG00000117528.12	0.183461861288903	0.205568004839116	0.486488367300478	0.312928
protein_coding	F3	ENSG00000117525.13	-0.081449296713915	0.348013413243591	0.640616713918845	0.193402
protein_coding	CNN3	ENSG00000117519.15	-0.0955997662718968	0.319935811187991	0.613601859508077	0.212113
protein_coding	ALG14	ENSG00000172339.9	-0.0482615101428727	0.575886597145235	0.809156226237075	0.0919676
protein_coding	TMEM56	ENSG00000152078.9	-0.0516211055756929	0.236472683230087	0.524217607191388	0.280488
protein_coding	PTBP2	ENSG00000117569.18	0.12033887108549	0.333211927104005	0.626209561124976	0.20328
protein_coding	DPYD	ENSG00000188641.13	0.458064927996375	0.00325839195702279	0.0328180897196371	1.48389
protein_coding	AGL	ENSG00000162688.16	-0.293693863942485	0.0553516393261611	0.227260106872541	0.643477
protein_coding	SLC35A3	ENSG00000117620.14	-0.0722570770517584	0.582398813988637	0.813531927842156	0.0896254
protein_coding	SASS6	ENSG00000156876.9	-0.147506139753722	0.202909093187499	0.484776305876222	0.314459
protein_coding	TRMT13	ENSG00000122435.9	-0.215145701959925	0.123361699694221	0.368418049086795	0.433659
protein_coding	DBT	ENSG00000137992.14	-0.0269458356885697	0.832833082063938	0.941274975970379	0.0262835
protein_coding	RTCA	ENSG00000137996.12	-0.532456461898812	0.000228568539628508	0.00443700955643718	2.35291
protein_coding	CDC14A	ENSG00000079335.19	-0.10944819575355	0.0765959123205209	0.277066485485498	0.557416
protein_coding	EXTL2	ENSG00000162694.13	0.0160684508755442	0.85337852887099	0.949557131466443	0.0224789
protein_coding	SLC30A7	ENSG00000162695.11	0.302928965562622	0.0381070099519312	0.179257371415306	0.746523
protein_coding	DPH5	ENSG00000117543.20	-0.284211853674999	0.0378993252757394	0.178572794616153	0.748185
protein_coding	RNPC3	ENSG00000185946.15	-0.209343896913093	0.14991298554304	0.409800197397862	0.387428
protein_coding	AMY2B	ENSG00000240038.6	-0.026875315294954	0.726357608991801	0.89386151843583	0.0487298
protein_coding	PRMT6	ENSG00000198890.8	-0.0236019907254302	0.724380942408306	0.893276190337246	0.0490142
protein_coding	VAV3	ENSG00000134215.15	0.168400685969302	0.21184897330222	0.493929470711237	0.306335
protein_coding	SLC25A24	ENSG00000085491.16	-0.539552343662326	7.9816694852569e-05	0.00189124424174376	2.72325
protein_coding	HENMT1	ENSG00000162639.15	-0.453508963276559	0.0271296308439617	0.144075978972173	0.841408
protein_coding	PRPF38B	ENSG00000134186.11	0.046667819778318	0.691718210204639	0.878024212109142	0.0564935
protein_coding	STXBP3	ENSG00000116266.10	0.136408754336881	0.323907072010106	0.617755495317598	0.209183
protein_coding	GPSM2	ENSG00000121957.13	0.0828505029503132	0.388206708197226	0.675762396809452	0.170206
protein_coding	CLCC1	ENSG00000121940.15	0.0311924385540738	0.803030443063073	0.928025050181838	0.0324403
protein_coding	WDR47	ENSG00000085433.15	0.303451242646652	0.0546726828321577	0.225519910663014	0.646815
protein_coding	TAF13	ENSG00000197780.9	0.609154215143142	1.24392533864385e-05	0.0004495342764684	3.34724
protein_coding	TMEM167B	ENSG00000215717.5	0.372395736085987	0.0154716237281243	0.0977459592543178	1.0099
protein_coding	SARS	ENSG00000031698.12	-0.4273238181382	0.0026914821197758	0.028719138830514	1.54183
protein_coding	PSRC1	ENSG00000134222.16	-0.0430616835302942	0.695171521465544	0.879098833132234	0.0559623
protein_coding	SORT1	ENSG00000134243.11	0.0368008183569283	0.777010622297939	0.917620942266455	0.0373367
protein_coding	PSMA5	ENSG00000143106.12	0.188646359703113	0.124643741965445	0.370546351384208	0.431157
protein_coding	ATXN7L2	ENSG00000162650.16	-0.0950488506413628	0.374902044253231	0.664034703214828	0.177809
protein_coding	CYB561D1	ENSG00000174151.14	0.0562819371281784	0.645295870264677	0.853050963544267	0.069025
protein_coding	GNAI3	ENSG00000065135.10	-0.299842708207091	0.00414310433712082	0.0387724389594401	1.41148
protein_coding	AMPD2	ENSG00000116337.15	0.934537204522117	1.77361454632549e-08	1.6305902693098e-06	5.78766
protein_coding	GSTM4	ENSG00000168765.16	0.0504012970299292	0.605129000171484	0.827480065441538	0.0822425
protein_coding	CSF1	ENSG00000184371.13	0.554281327999069	0.000347014300202198	0.00609768859009735	2.21483
protein_coding	AHCYL1	ENSG00000168710.17	0.392193808924931	0.000135458874586389	0.00294270961577842	2.53125
protein_coding	STRIP1	ENSG00000143093.14	-0.182312496265247	0.155112942297375	0.417228656815233	0.379626
protein_coding	KCNC4	ENSG00000116396.14	0.0204645986262417	0.853617247302156	0.949633624724596	0.0224439
protein_coding	RBM15	ENSG00000162775.14	0.098815243486413	0.424937161524215	0.706200702854125	0.151072
protein_coding	LAMTOR5	ENSG00000134248.13	0.0889349293599423	0.379937911157237	0.668951505288643	0.174605
protein_coding	CD53	ENSG00000143119.13	0.53733036069783	7.62583268659616e-05	0.00184109389147822	2.73492
protein_coding	LRIF1	ENSG00000121931.15	0.172721566828341	0.166272418913185	0.434569624323475	0.361941
protein_coding	DRAM2	ENSG00000156171.14	0.0900310640264144	0.388216441327532	0.675762396809452	0.170206
protein_coding	CEPT1	ENSG00000134255.13	0.046859136166649	0.718307207670752	0.8898010010626	0.0507071
protein_coding	DENND2D	ENSG00000162777.16	-0.334242080720266	0.0339621923337134	0.16643646665204	0.778752
protein_coding	CHI3L2	ENSG00000064886.13	-0.234028901741147	0.0620591364715746	0.244388486740802	0.611919
protein_coding	OVGP1	ENSG00000085465.12	0.0712258609024199	0.184712592951223	0.46115948689886	0.336149
protein_coding	WDR77	ENSG00000116455.13	0.0438784952404112	0.583180008975892	0.813930612478862	0.0894126
protein_coding	ATP5PB	ENSG00000116459.10	0.112353777399915	0.270693248514164	0.563551958682023	0.249066
protein_coding	C1orf162	ENSG00000143110.11	-0.0281241128932297	0.704166642375414	0.882969895444745	0.0540541
protein_coding	RAP1A	ENSG00000116473.14	-0.234482643521026	0.00952138910755111	0.0694561893430809	1.15829
protein_coding	DDX20	ENSG00000064703.11	-0.135529201242013	0.326795504152154	0.620011445220674	0.2076
protein_coding	CTTNBP2NL	ENSG00000143079.14	0.0345969543505428	0.791050939499203	0.923295068041434	0.0346595
protein_coding	ST7L	ENSG00000007341.18	0.0788087085891202	0.510292117437661	0.77084938871464	0.11303
protein_coding	CAPZA1	ENSG00000116489.12	0.0467322058994203	0.650222787944206	0.855646949800892	0.0677054
protein_coding	MOV10	ENSG00000155363.18	-0.11070156585668	0.358819868270012	0.649384060985383	0.187498
protein_coding	RHOC	ENSG00000155366.16	0.766423213696679	6.7666214706209e-09	6.82122929301538e-07	6.16614
protein_coding	SLC16A1	ENSG00000155380.11	0.285332437540879	0.0350957260257212	0.16994509232206	0.769691
protein_coding	LRIG2	ENSG00000198799.11	0.0609240622057084	0.637157288756458	0.848065263464643	0.0715707
protein_coding	PHTF1	ENSG00000116793.15	-0.107897711090638	0.416162388662798	0.699099279420096	0.155461
protein_coding	RSBN1	ENSG00000081019.13	-0.277537012928837	0.0403067596987383	0.186026217854579	0.730426
protein_coding	AP4B1	ENSG00000134262.12	-0.2197611534365	0.0699503607984496	0.262410617580854	0.581019
protein_coding	DCLRE1B	ENSG00000118655.5	0.00424034939427611	0.974682513134591	0.991394888681956	0.00375332
protein_coding	HIPK1	ENSG00000163349.21	0.152186963447642	0.175938401809977	0.448160917063605	0.348566
protein_coding	TRIM33	ENSG00000197323.11	-0.125103196157538	0.258132861549646	0.548998702868287	0.260429
protein_coding	BCAS2	ENSG00000116752.5	-0.0420702529071477	0.74403634287756	0.901626503390623	0.0449733
protein_coding	NRAS	ENSG00000213281.4	-0.116878719860488	0.297033135289787	0.5931372355778	0.226845
protein_coding	CSDE1	ENSG00000009307.15	-0.0787508039925647	0.347804485234942	0.640539926974352	0.193454
protein_coding	SIKE1	ENSG00000052723.11	-0.157580475373843	0.234947329060886	0.522347592487465	0.28204
protein_coding	VANGL1	ENSG00000173218.14	-0.268430352939119	0.091709439104264	0.31045580527836	0.508
protein_coding	SLC22A15	ENSG00000163393.12	-0.432207055911624	0.00470036382444252	0.0423659459376419	1.37298
protein_coding	MAB21L3	ENSG00000173212.4	-0.107359092029137	0.203369438799567	0.484776305876222	0.314459
protein_coding	ATP1A1	ENSG00000163399.15	0.232695237376202	0.00827582993067377	0.0630257372851577	1.20048
protein_coding	CD58	ENSG00000116815.15	0.276908441820166	0.0683852742368624	0.2586845199243	0.58723
protein_coding	PTGFRN	ENSG00000134247.9	0.0124228615445622	0.895127770682508	0.96553485457888	0.015232
protein_coding	CD101	ENSG00000134256.12	-0.15679721006558	0.0833551310535374	0.292672522477009	0.533618
protein_coding	TTF2	ENSG00000116830.11	0.0105376127550101	0.931712282020552	0.977219993425393	0.0100077
protein_coding	MAN1A2	ENSG00000198162.12	0.0739644935717532	0.47341016030402	0.742319625710676	0.129409
protein_coding	GDAP2	ENSG00000196505.10	-0.0656468671055417	0.611084295809927	0.832848757999013	0.0794339
protein_coding	WDR3	ENSG00000065183.15	-0.56753345212364	0.00631793226543335	0.0525211741350796	1.27967
protein_coding	WARS2	ENSG00000116874.11	-0.178607685823535	0.211849839987442	0.493929470711237	0.306335
protein_coding	ZNF697	ENSG00000143067.4	0.250502050565886	0.0694197037940244	0.261307316082846	0.582848
protein_coding	PHGDH	ENSG00000092621.12	-0.842166099319698	0.00264305029783611	0.0283603492275748	1.54729
protein_coding	NOTCH2	ENSG00000134250.19	-0.0183051303128575	0.868526703631092	0.955747604624047	0.0196568
protein_coding	SEC22B	ENSG00000265808.3	0.25489947991106	0.0959147660259644	0.319123477466816	0.496041
protein_coding	NBPF26	ENSG00000273136.6	-0.0429430046001891	0.498865538307765	0.76388577831217	0.116972
protein_coding	FCGR1B	ENSG00000198019.12	-0.230223669572003	0.0389671958048112	0.181921263780983	0.740117
protein_coding	SRGAP2C	ENSG00000171943.11	0.961228513290689	0.000351944346375101	0.00614751115873184	2.2113
protein_coding	NBPF15	ENSG00000266338.6	0.262349995530158	0.0129955724705927	0.0862767873090996	1.06411
protein_coding	SRGAP2B	ENSG00000196369.11	0.073762325786906	0.519008967396869	0.777025931907871	0.109564
protein_coding	NBPF20	ENSG00000162825.16	0.0226512488651442	0.825934611131476	0.936720786734948	0.0283898
protein_coding	GPR89A	ENSG00000117262.18	-0.109768850398565	0.319670662507532	0.613400443068385	0.212256
protein_coding	RNF115	ENSG00000265491.4	-0.375673840028241	0.00438551307721321	0.0404931399735723	1.39262
protein_coding	POLR3C	ENSG00000186141.8	-0.412917224714328	0.0343119151732612	0.16743631811937	0.77615
protein_coding	NUDT17	ENSG00000186364.11	-0.0023590048208189	0.972916144765895	0.990674493677978	0.00406902
protein_coding	PIAS3	ENSG00000131788.15	0.285656345142346	0.0812014179497705	0.288014412061346	0.540586
protein_coding	PEX11B	ENSG00000131779.10	0.0736086609555252	0.580105196406179	0.811511736713306	0.0907052
protein_coding	RBM8A	ENSG00000265241.6	0.00372591293655429	0.973851890941023	0.990924909748029	0.00395925
protein_coding	LIX1L	ENSG00000271601.3	0.408003308875932	0.00379725884430661	0.0365784565287272	1.43677
protein_coding	POLR3GL	ENSG00000121851.12	-0.250682430264501	0.110404910493216	0.344775334616313	0.462464
protein_coding	TXNIP	ENSG00000265972.5	2.42874965747875	1.1663269557344e-32	6.70171468764987e-29	28.1738
protein_coding	NBPF10	ENSG00000271425.7	0.00231828256799686	0.971713795738909	0.990351592332451	0.0042106
protein_coding	NBPF12	ENSG00000268043.7	-0.00385838074383814	0.969241936354291	0.989520149482181	0.00457536
protein_coding	PRKAB2	ENSG00000131791.7	-0.0173662011480056	0.879000086195741	0.958952039010087	0.0182031
protein_coding	CHD1L	ENSG00000131778.18	-1.00359026348056	3.27362628611481e-07	2.01179215401238e-05	4.69642
protein_coding	BCL9	ENSG00000116128.10	0.754961095602286	0.00864029313482382	0.065034049733214	1.18686
protein_coding	GPR89B	ENSG00000188092.14	0.0761625272469151	0.284537687916889	0.577565272960363	0.238399
protein_coding	NBPF11	ENSG00000263956.6	-0.0427010879763679	0.74105916083546	0.899667428303519	0.045918
protein_coding	NBPF14	ENSG00000270629.5	0.531603611948947	0.0175983193082795	0.106406495657779	0.973032
protein_coding	PDE4DIP	ENSG00000178104.19	0.206391220394816	0.166162271165046	0.43450184228281	0.362008
protein_coding	NBPF9	ENSG00000269713.7	0.160623702615265	0.198713710266823	0.479852481274707	0.318892
protein_coding	NBPF19	ENSG00000271383.6	0.0310256031687448	0.813196874605336	0.931359226924907	0.0308828
protein_coding	FCGR1A	ENSG00000150337.13	-0.961246458940445	0.000717003920738753	0.010591014212249	1.97506
protein_coding	HIST2H2BE	ENSG00000184678.10	2.05328293999445	3.44049646994714e-06	0.000153248780746638	3.8146
protein_coding	HIST2H2AC	ENSG00000184260.5	0.00621401728405557	0.957752158029678	0.985449341884553	0.0063657
protein_coding	BOLA1	ENSG00000178096.8	-0.085099992246979	0.253774706564112	0.544593852856856	0.263927
protein_coding	SV2A	ENSG00000159164.9	0.484706418804917	0.01119495672576	0.0775949594043633	1.11017
protein_coding	SF3B4	ENSG00000143368.9	-0.185284886882807	0.0505467238044406	0.216263198049379	0.665017
protein_coding	MTMR11	ENSG00000014914.20	0.0385118097729603	0.758526968098152	0.908654075146769	0.0416014
protein_coding	OTUD7B	ENSG00000264522.5	-0.0628367923594066	0.629938196526288	0.843735402620059	0.0737937
protein_coding	VPS45	ENSG00000136631.14	0.129931484271974	0.331217756968722	0.624709414587978	0.204322
protein_coding	PLEKHO1	ENSG00000023902.13	0.185848964420471	0.120040724127701	0.362524537868677	0.440663
protein_coding	ANP32E	ENSG00000143401.14	0.657774320875801	3.40989823823189e-07	2.07336246316195e-05	4.68332
protein_coding	APH1A	ENSG00000117362.12	-0.12302358622827	0.224173732852096	0.509560078335505	0.292805
protein_coding	C1orf54	ENSG00000118292.8	0.159822885886572	0.257136061576819	0.548340623425645	0.26095
protein_coding	MRPS21	ENSG00000266472.5	0.305503688993187	0.0100817964800534	0.0725031321331503	1.13964
protein_coding	PRPF3	ENSG00000117360.12	0.722949859801879	3.61178900060953e-06	0.000157820072984809	3.80184
protein_coding	RPRD2	ENSG00000163125.15	-0.00607023705716358	0.958221670603512	0.985493394383868	0.00634628
protein_coding	TARS2	ENSG00000143374.16	0.187542074267347	0.1832507456518	0.458524276197986	0.338638
protein_coding	ECM1	ENSG00000143369.14	0.377270243559709	0.0406826102273613	0.187234504098052	0.727614
protein_coding	ADAMTSL4	ENSG00000143382.14	-0.0783815709689481	0.433023944111429	0.712224297370622	0.147383
protein_coding	MCL1	ENSG00000143384.12	0.404137454755865	8.2186325155818e-05	0.00193542059157922	2.71322
protein_coding	ENSA	ENSG00000143420.18	0.75992171499721	0.000108027711960675	0.00242946079423107	2.61449
protein_coding	GOLPH3L	ENSG00000143457.10	-0.24480661830348	0.0937587009115507	0.314775048459112	0.502
protein_coding	CTSS	ENSG00000163131.10	-0.484897822027836	0.000164383509205855	0.00339820922015697	2.46875
protein_coding	CTSK	ENSG00000143387.12	-0.0966081339998904	0.300382879337209	0.596191867646317	0.224614
protein_coding	ARNT	ENSG00000143437.20	-0.135494065493227	0.268433680457915	0.561492511070688	0.250656
protein_coding	SETDB1	ENSG00000143379.12	0.0690191811093438	0.568691854707732	0.804184860767767	0.0946441
protein_coding	CERS2	ENSG00000143418.19	-0.00317540050434	0.97237120419559	0.990434897573659	0.00417407
protein_coding	MINDY1	ENSG00000143409.15	-0.0899666295456361	0.240695315251172	0.529291379580868	0.276305
protein_coding	PRUNE1	ENSG00000143363.16	0.117960640779393	0.387647747751557	0.675563939223326	0.170334
protein_coding	C1orf56	ENSG00000143443.9	-0.0595001174872301	0.302328950326753	0.598100240515587	0.223226
protein_coding	CDC42SE1	ENSG00000197622.12	0.346593817050893	0.00849509032756086	0.0643255711011144	1.19162
protein_coding	MLLT11	ENSG00000213190.3	0.308188564420472	0.0689559247493366	0.260072690259067	0.584905
protein_coding	GABPB2	ENSG00000143458.11	-0.512437645040775	0.0177524896034716	0.107148955106668	0.970012
protein_coding	TNFAIP8L2	ENSG00000163154.5	-0.174767002336604	0.0847743783041183	0.295668332464621	0.529195
protein_coding	SCNM1	ENSG00000163156.11	-0.00260288769632166	0.980617952406318	0.993674412225853	0.00275589
protein_coding	VPS72	ENSG00000163159.12	0.0903363973335199	0.348989251680117	0.641232352192908	0.192985
protein_coding	PIP5K1A	ENSG00000143398.19	0.378664203626133	0.0222076910479335	0.125349108802973	0.901879
protein_coding	PSMD4	ENSG00000159352.15	-0.276896387360254	0.006134091913598	0.0514035025651821	1.28901
protein_coding	ZNF687	ENSG00000143373.17	0.231931602724199	0.120905390457625	0.364205700429627	0.438653
protein_coding	PI4KB	ENSG00000143393.16	0.133809674283485	0.332273894794283	0.625674520559708	0.203652
protein_coding	RFX5	ENSG00000143390.17	0.654122848897144	0.0136319506060657	0.0893149238112353	1.04908
protein_coding	PSMB4	ENSG00000159377.10	-0.0857659960341869	0.358162741068707	0.648905284622667	0.187819
protein_coding	POGZ	ENSG00000143442.21	0.00851681641761339	0.941739557415074	0.979586440424876	0.00895724
protein_coding	TUFT1	ENSG00000143367.15	0.0322220454677872	0.57963663044652	0.811279603180636	0.0908294
protein_coding	SNX27	ENSG00000143376.13	-0.246426867264938	0.0122517536004919	0.0830661665940137	1.08058
protein_coding	MRPL9	ENSG00000143436.10	0.0801559159057854	0.432443715879662	0.712099907539791	0.147459
protein_coding	TDRKH	ENSG00000182134.15	0.0657197219008381	0.487307585106859	0.752433933747403	0.123532
protein_coding	THEM4	ENSG00000159445.12	0.197850389869928	0.180024326657668	0.454190902733244	0.342762
protein_coding	S100A10	ENSG00000197747.8	-0.15575784073148	0.231766330741509	0.518788210533974	0.28501
protein_coding	S100A11	ENSG00000163191.5	-0.0631015210526369	0.529964924775214	0.783767105259373	0.105813
protein_coding	S100A9	ENSG00000163220.10	0.115059982178306	0.354328764838742	0.645828099211233	0.189883
protein_coding	S100A12	ENSG00000163221.8	1.05600255040535	0.000111565398330989	0.00249923890374215	2.60219
protein_coding	S100A8	ENSG00000143546.9	0.252615481567512	0.0674580608414423	0.256783052398097	0.590434
protein_coding	S100A6	ENSG00000197956.9	0.268947350736524	0.00393327376127064	0.0373872473651962	1.42728
protein_coding	S100A4	ENSG00000196154.11	0.249108790463516	0.00242811295674734	0.0267022718650147	1.57345
protein_coding	S100A2	ENSG00000196754.10	-0.057076144539463	0.472009284361815	0.741433938748767	0.129928
protein_coding	S100A16	ENSG00000188643.10	0.611622279289548	0.00639255715874968	0.052889320999533	1.27663
protein_coding	S100A13	ENSG00000189171.14	0.0892402721290706	0.357591276015522	0.648483342902065	0.188101
protein_coding	CHTOP	ENSG00000160679.12	0.102177454311729	0.345243777474065	0.638484308131953	0.19485
protein_coding	SNAPIN	ENSG00000143553.10	-0.199609494857429	0.128830726299869	0.376531715828609	0.424198
protein_coding	ILF2	ENSG00000143621.16	0.330400067764259	0.00166405437766888	0.0200454013712482	1.69799
protein_coding	INTS3	ENSG00000143624.13	0.0266044008541181	0.796213706027112	0.925161582742282	0.0337824
protein_coding	SLC27A3	ENSG00000143554.13	-0.149562861791657	0.276190440003855	0.569102547480359	0.244809
protein_coding	GATAD2B	ENSG00000143614.9	0.320277323623383	0.00152304799554292	0.0187799008205786	1.72631
protein_coding	DENND4B	ENSG00000198837.9	-0.233492639552002	0.0395440121132682	0.183718394178049	0.735847
protein_coding	CRTC2	ENSG00000160741.16	-0.069778258438514	0.594805414447877	0.820994920188514	0.0856595
protein_coding	CREB3L4	ENSG00000143578.15	-1.26828138379247	0.00186482892938582	0.0218456820147827	1.66063
protein_coding	JTB	ENSG00000143543.14	-0.121890189095053	0.282923561686685	0.575156124341656	0.240214
protein_coding	RAB13	ENSG00000143545.8	-0.0196242775297485	0.862187860788669	0.953482106564902	0.0206875
protein_coding	RPS27	ENSG00000177954.12	0.108414032297526	0.335372840027655	0.628150434414012	0.201936
protein_coding	TPM3	ENSG00000143549.19	0.0085992397237279	0.932248180800259	0.977410463804085	0.00992302
protein_coding	C1orf43	ENSG00000143612.20	-0.277705850952179	0.00912534577819916	0.0675522184927276	1.17036
protein_coding	UBAP2L	ENSG00000143569.18	0.381316685404576	0.0231034233740861	0.128573627803873	0.890848
protein_coding	HAX1	ENSG00000143575.14	-0.392154560921561	0.000738265514758085	0.0108354371591314	1.96515
protein_coding	ATP8B2	ENSG00000143515.16	1.40543722389281	1.01299668590487e-05	0.00038089956514748	3.41919
protein_coding	IL6R	ENSG00000160712.12	-0.0830523249840683	0.499854829984215	0.764269324288462	0.116754
protein_coding	UBE2Q1	ENSG00000160714.9	0.025532745553748	0.810464323820538	0.930310590530669	0.031372
protein_coding	ADAR	ENSG00000160710.16	0.0324891693392838	0.759220162270181	0.908853328978731	0.0415062
protein_coding	PMVK	ENSG00000163344.5	-1.11416324588393	0.000207187984139563	0.00410517985126182	2.38667
protein_coding	PBXIP1	ENSG00000163346.16	0.083025200849244	0.497157443872082	0.762053067934306	0.118015
protein_coding	PYGO2	ENSG00000163348.3	0.183920327979467	0.205835002518088	0.486674392759269	0.312762
protein_coding	SHC1	ENSG00000160691.18	0.220870973769985	0.0673225739890833	0.2566073035763	0.590731
protein_coding	CKS1B	ENSG00000173207.12	-0.159050471345279	0.216137969935072	0.499870708491417	0.301142
protein_coding	FLAD1	ENSG00000160688.18	0.077238137559109	0.558611566523477	0.799646751680094	0.0971018
protein_coding	ZBTB7B	ENSG00000160685.13	0.236064830616295	0.11805119149283	0.359038572156936	0.444859
protein_coding	ADAM15	ENSG00000143537.13	0.422374157913075	0.0224682246020657	0.126254626811366	0.898753
protein_coding	EFNA4	ENSG00000243364.7	0.130814348143942	0.331600599752223	0.624911372715518	0.204182
protein_coding	EFNA3	ENSG00000143590.13	0.153003698406072	0.169896980644582	0.440477322076498	0.356076
protein_coding	SLC50A1	ENSG00000169241.18	0.326442830765882	0.0217912730868881	0.123850301837051	0.907103
protein_coding	DPM3	ENSG00000179085.7	0.816002503325198	6.12243548818273e-07	3.30324078076037e-05	4.48106
protein_coding	TRIM46	ENSG00000163462.17	-0.15721272219045	0.14271608587885	0.398709548514487	0.399343
protein_coding	THBS3	ENSG00000169231.13	-0.017496627766069	0.835960845957866	0.942876644092697	0.0255451
protein_coding	GBA	ENSG00000177628.15	0.01306239819608	0.845952222256279	0.946856466273947	0.0237159
protein_coding	FAM189B	ENSG00000160767.20	0.0056939415178563	0.9620203729366	0.986717600267974	0.00580713
protein_coding	SCAMP3	ENSG00000116521.10	0.21349918905352	0.0837308182882832	0.29351976787906	0.532363
protein_coding	CLK2	ENSG00000176444.18	0.281612646148181	0.0366542736648669	0.174407156752848	0.758436
protein_coding	HCN3	ENSG00000143630.9	3.5380542283319	1.0224867963444e-05	0.00038274978057296	3.41709
protein_coding	FDPS	ENSG00000160752.14	1.1799189826431	1.39566548503597e-13	4.58256792972383e-11	10.3389
protein_coding	RUSC1	ENSG00000160753.15	0.675496011973318	0.00874805178580487	0.0654509186995244	1.18408
protein_coding	ASH1L	ENSG00000116539.12	0.169482540880013	0.133906071000178	0.385773017782412	0.413668
protein_coding	MSTO1	ENSG00000125459.15	-0.121717655963117	0.121772696256909	0.365572577164159	0.437026
protein_coding	YY1AP1	ENSG00000163374.19	0.0898497538795001	0.491246523792694	0.756148546936196	0.121393
protein_coding	DAP3	ENSG00000132676.15	-0.184431680606374	0.0944218451404252	0.316262268829428	0.499953
protein_coding	GON4L	ENSG00000116580.18	0.159429759443311	0.225516334909408	0.511271201574061	0.291349
protein_coding	SYT11	ENSG00000132718.8	0.0799925674489967	0.335229301544527	0.628150434414012	0.201936
protein_coding	RIT1	ENSG00000143622.10	0.723750996847495	0.000142491256310509	0.00304369798795607	2.5166
protein_coding	KHDC4	ENSG00000132680.10	0.00882692910354235	0.943596899674971	0.979921884245867	0.00880854
protein_coding	ARHGEF2	ENSG00000116584.17	0.0613306445463918	0.566211618100103	0.803348068234078	0.0950962
protein_coding	SSR2	ENSG00000163479.13	-0.091882802247337	0.355360725611287	0.646683366385576	0.189308
protein_coding	UBQLN4	ENSG00000160803.7	-0.0665647356022806	0.489784128539396	0.755111242980244	0.121989
protein_coding	LAMTOR2	ENSG00000116586.11	0.406886058609606	0.0219763619376346	0.124532717646596	0.904717
protein_coding	MEX3A	ENSG00000254726.2	-0.0496257750890332	0.547256517135925	0.794390813248456	0.0999658
protein_coding	LMNA	ENSG00000160789.19	0.102133808226275	0.249142798467099	0.538978611481761	0.268428
protein_coding	SEMA4A	ENSG00000196189.12	-0.114436310668489	0.359906844129764	0.650128710127144	0.187001
protein_coding	SLC25A44	ENSG00000160785.13	0.153171953480799	0.278084694090938	0.570660224286987	0.243622
protein_coding	PMF1	ENSG00000160783.19	-0.0370296798184595	0.771211740058254	0.914609981055027	0.0387641
protein_coding	PAQR6	ENSG00000160781.16	0.0140335206678688	0.876406899409546	0.958658679613031	0.018336
protein_coding	SMG5	ENSG00000198952.8	-0.0640145061894755	0.623678467689723	0.840449233682195	0.0754885
protein_coding	TMEM79	ENSG00000163472.18	0.0110053410527671	0.905095664442223	0.96919114571096	0.0135906
protein_coding	GLMP	ENSG00000198715.12	0.210140090942515	0.116838464484036	0.357198093602165	0.447091
protein_coding	CCT3	ENSG00000163468.14	-0.15477336721669	0.0696495008180883	0.261914942212523	0.58184
protein_coding	MEF2D	ENSG00000116604.17	0.317209682031796	0.00207068327783605	0.0236074327667578	1.62695
protein_coding	IQGAP3	ENSG00000183856.10	-0.0978241894726607	0.456594903546057	0.729586850883104	0.136923
protein_coding	NAXE	ENSG00000163382.11	-0.0758315690506761	0.525459868513324	0.780582317600196	0.107581
protein_coding	GPATCH4	ENSG00000160818.16	0.0115615983690381	0.927338060625147	0.975426991440085	0.0108052
protein_coding	NES	ENSG00000132688.10	0.211123485672941	0.0332347852065625	0.163976471447436	0.785218
protein_coding	ISG20L2	ENSG00000143319.16	0.293085841048587	0.0208226902341784	0.119886951989568	0.921228
protein_coding	RRNAD1	ENSG00000143303.11	-0.0344583761737169	0.783338239894983	0.920530164681089	0.035962
protein_coding	MRPL24	ENSG00000143314.12	-0.465414342887952	0.00109415041666665	0.0145700771591346	1.83654
protein_coding	HDGF	ENSG00000143321.18	0.298057871707463	0.00292320932243435	0.0305673535335902	1.51474
protein_coding	PRCC	ENSG00000143294.14	0.534289499174193	0.00595965233669828	0.0502113817106573	1.2992
protein_coding	SH2D2A	ENSG00000027869.11	0.383078578311367	0.039358651726659	0.183094398908532	0.737325
protein_coding	ARHGEF11	ENSG00000132694.18	-0.24608037547281	0.109007645222614	0.342085160813294	0.465866
protein_coding	ETV3	ENSG00000117036.11	0.324919324791182	0.0372759490243537	0.176431304031249	0.753424
protein_coding	CD1D	ENSG00000158473.6	1.71610376735647	9.27817953719982e-05	0.00213677032548097	2.67024
protein_coding	MNDA	ENSG00000163563.7	-0.0179033045623016	0.875744498904883	0.958658679613031	0.018336
protein_coding	IFI16	ENSG00000163565.18	-0.772350705209396	2.52897790361061e-05	0.000783369651436473	3.10603
protein_coding	AIM2	ENSG00000163568.14	0.286173944105768	0.019774210504236	0.115235916386754	0.938412
protein_coding	DUSP23	ENSG00000158716.8	-0.0303172385008594	0.795285499791545	0.924825377996732	0.0339403
protein_coding	SLAMF8	ENSG00000158714.10	-0.0253401692703078	0.844682986085482	0.946856466273947	0.0237159
protein_coding	CFAP45	ENSG00000213085.9	0.249620512777951	0.0185234460468994	0.110188256120227	0.957865
protein_coding	TAGLN2	ENSG00000158710.14	-0.0831262133291651	0.482635663616791	0.748192647993741	0.125987
protein_coding	PIGM	ENSG00000143315.7	-0.510249619817581	0.0191549582750904	0.112655338906701	0.948248
protein_coding	IGSF8	ENSG00000162729.13	0.45648573616471	0.0280625866455781	0.146989628865535	0.832713
protein_coding	PEA15	ENSG00000162734.12	0.29644028527133	0.0228418564496155	0.127550347093771	0.894318
protein_coding	DCAF8	ENSG00000132716.18	0.223015760279375	0.136223436204457	0.389713649206277	0.409254
protein_coding	PEX19	ENSG00000162735.18	-0.398860311829751	0.00231715392258783	0.0257282443269365	1.58959
protein_coding	COPA	ENSG00000122218.15	-0.0443243969396543	0.62426210452386	0.840449233682195	0.0754885
protein_coding	NCSTN	ENSG00000162736.16	-0.133286938439984	0.28283013839676	0.575156124341656	0.240214
protein_coding	CD84	ENSG00000066294.14	0.0258107831904978	0.806502984685122	0.929433512260798	0.0317817
protein_coding	CD48	ENSG00000117091.9	-2.99212739273962	5.14645607247714e-07	2.87102297014113e-05	4.54196
protein_coding	SLAMF7	ENSG00000026751.16	-1.86666831712458	2.31303866615766e-05	0.000732271084062916	3.13533
protein_coding	LY9	ENSG00000122224.17	-0.138792929144866	0.0222520859171167	0.125432241708098	0.901591
protein_coding	CD244	ENSG00000122223.12	-0.0566439890306758	0.51589792956031	0.775623408882514	0.110349
protein_coding	F11R	ENSG00000158769.17	0.43192659820117	2.51570314104144e-05	0.000781363797212115	3.10715
protein_coding	USF1	ENSG00000158773.14	0.166014365411007	0.0971827932061227	0.321295931969149	0.493095
protein_coding	ARHGAP30	ENSG00000186517.13	0.544806199234539	5.01301033121708e-07	2.8102202305535e-05	4.55126
protein_coding	PFDN2	ENSG00000143256.4	-0.00386589574215569	0.98536983783373	0.995259746539938	0.00206356
protein_coding	NIT1	ENSG00000158793.13	0.0851988394392081	0.52453185358826	0.780111305996672	0.107843
protein_coding	DEDD	ENSG00000158796.16	-0.254335628131775	0.0827545840766763	0.291389491220031	0.535526
protein_coding	UFC1	ENSG00000143222.11	-0.104301224797576	0.344449315820607	0.637528029861559	0.195501
protein_coding	USP21	ENSG00000143258.15	0.0518018562879565	0.676379524895609	0.87094971685053	0.0600069
protein_coding	PPOX	ENSG00000143224.17	0.0287762290037704	0.79136017396246	0.923295068041434	0.0346595
protein_coding	B4GALT3	ENSG00000158850.14	0.145282862116051	0.207150705718414	0.487363754127435	0.312147
protein_coding	NDUFS2	ENSG00000158864.12	-0.288627104996998	0.0149173685674968	0.0952057492419511	1.02134
protein_coding	FCER1G	ENSG00000158869.10	0.443040722641039	0.000745887595082862	0.0109333421462911	1.96125
protein_coding	TOMM40L	ENSG00000158882.14	0.384500609177835	0.0408998906876363	0.187708284258113	0.726517
protein_coding	MPZ	ENSG00000158887.15	1.17037180186541	0.00323315161637026	0.0327071992740555	1.48536
protein_coding	SDHC	ENSG00000143252.14	0.08798412878777	0.40720898333589	0.692498015485331	0.159581
protein_coding	FCGR2A	ENSG00000143226.13	-0.0220946904040698	0.827769651940111	0.937537375463977	0.0280114
protein_coding	FCGR2B	ENSG00000072694.20	0.147828633266728	0.23418981002843	0.521132541228669	0.283052
protein_coding	FCRLA	ENSG00000132185.16	0.914112642681943	0.00214966811692155	0.0242910383477507	1.61455
protein_coding	FCRLB	ENSG00000162746.14	-0.0153763330530366	0.899657165184741	0.967728727859907	0.0142464
protein_coding	DUSP12	ENSG00000081721.11	0.353416482337579	0.0366159936045797	0.174312758286591	0.758671
protein_coding	ATF6	ENSG00000118217.5	-0.291636152565689	0.0217174289635114	0.123552818637957	0.908147
protein_coding	UHMK1	ENSG00000152332.15	0.160671954537735	0.141619174549703	0.396561294816079	0.40169
protein_coding	UAP1	ENSG00000117143.13	0.280579035230699	0.0837752209052659	0.29351976787906	0.532363
protein_coding	NUF2	ENSG00000143228.12	-0.0415171617598659	0.608541078549446	0.830368274362731	0.0807293
protein_coding	MGST3	ENSG00000143198.12	-0.00606251999806681	0.944327838967091	0.980392883489469	0.00859985
protein_coding	ALDH9A1	ENSG00000143149.12	-0.0205500200458111	0.870371058761757	0.955747604624047	0.0196568
protein_coding	TMCO1	ENSG00000143183.16	0.0691086243344326	0.557314442235586	0.798670463842327	0.0976324
protein_coding	UCK2	ENSG00000143179.15	-0.0438276984388202	0.726542061136527	0.893942330469054	0.0486905
protein_coding	POGK	ENSG00000143157.11	-0.224689520975709	0.137789480888841	0.392767240562998	0.405865
protein_coding	TADA1	ENSG00000152382.5	-0.0299814021547703	0.769361860112348	0.913760166195465	0.0391678
protein_coding	POU2F1	ENSG00000143190.22	0.338010411315347	0.0363317149944424	0.173549496554784	0.760577
protein_coding	CREG1	ENSG00000143162.8	-0.0456781657740442	0.726197712852122	0.89386151843583	0.0487298
protein_coding	RCSD1	ENSG00000198771.10	-1.05436816609997	0.000463506525099547	0.00760945283777714	2.11865
protein_coding	MPZL1	ENSG00000197965.11	0.974385934156555	6.56164766636833e-08	5.08504787069994e-06	5.2937
protein_coding	MPC2	ENSG00000143158.10	0.0692648873995687	0.592740144999761	0.820384298488836	0.0859827
protein_coding	DCAF6	ENSG00000143164.15	-0.643356525407895	0.00207698123319036	0.0236323448829937	1.62649
protein_coding	TIPRL	ENSG00000143155.12	0.0367034462637612	0.74171242261701	0.900037471814599	0.0457394
protein_coding	SFT2D2	ENSG00000213064.9	0.0691674716898489	0.58506565085392	0.814993438934193	0.0888459
protein_coding	TBX19	ENSG00000143178.12	0.303868123610595	0.0723117950962867	0.266433840733096	0.574411
protein_coding	ATP1B1	ENSG00000143153.12	-0.0982447511859932	0.317673579001457	0.611985563654283	0.213259
protein_coding	NME7	ENSG00000143156.13	0.238925721022026	0.0607271943529466	0.241563488232628	0.616969
protein_coding	BLZF1	ENSG00000117475.13	0.351981857534587	0.0506124693334741	0.216383369635522	0.664776
protein_coding	SLC19A2	ENSG00000117479.13	0.147577007889031	0.214626660616671	0.497835869317306	0.302914
protein_coding	SCYL3	ENSG00000000457.13	-0.231838752273601	0.096033835279994	0.319334732360443	0.495754
protein_coding	KIFAP3	ENSG00000075945.12	-0.101982813444292	0.2999545880552	0.595555273490212	0.225078
protein_coding	GORAB	ENSG00000120370.12	0.0559199689866657	0.614514164045816	0.834751391632921	0.0784428
protein_coding	PRRC2C	ENSG00000117523.16	0.182572499242005	0.123151465841588	0.367981447075282	0.434174
protein_coding	VAMP4	ENSG00000117533.14	-0.0346825146995195	0.786112487407202	0.921615263713251	0.0354503
protein_coding	METTL13	ENSG00000010165.19	0.12850986609078	0.342231181272746	0.63515639671247	0.197119
protein_coding	PIGC	ENSG00000135845.9	0.0445279136841637	0.734704739415527	0.897738103706883	0.0468503
protein_coding	SUCO	ENSG00000094975.13	0.646062464941268	8.35299325924944e-05	0.00195504274002637	2.70884
protein_coding	PRDX6	ENSG00000117592.8	0.158612432912755	0.113330652799692	0.349730360358234	0.456267
protein_coding	KLHL20	ENSG00000076321.10	0.479421779671477	0.0151730369237525	0.0963894639733354	1.01597
protein_coding	CENPL	ENSG00000120334.15	0.0513378386410614	0.537072392716182	0.787651344703212	0.103666
protein_coding	DARS2	ENSG00000117593.10	-0.133619093687594	0.288939590459757	0.582644985710394	0.234596
protein_coding	ZBTB37	ENSG00000185278.15	-0.0990311350947909	0.341967495291907	0.634774746550572	0.19738
protein_coding	RC3H1	ENSG00000135870.11	0.12283247471675	0.313749824266739	0.607414585659259	0.216515
protein_coding	RABGAP1L	ENSG00000152061.23	0.0103224291027693	0.936754746193586	0.978724871072651	0.00933938
protein_coding	CACYBP	ENSG00000116161.17	-0.778498296282071	0.000561788184453483	0.00885606284737918	2.05276
protein_coding	MRPS14	ENSG00000120333.4	0.0851433272453202	0.524665710476155	0.78020941314596	0.107789
protein_coding	TNN	ENSG00000120332.15	-0.0512589182470513	0.528959810300247	0.783244530897116	0.106103
protein_coding	KIAA0040	ENSG00000235750.9	-0.160954459702196	0.231180234311951	0.518182807238726	0.285517
protein_coding	COP1	ENSG00000143207.20	-0.211864596010317	0.127570718739387	0.375554163598605	0.425327
protein_coding	RASAL2	ENSG00000075391.16	0.171475357597851	0.214179891905893	0.497444486213121	0.303255
protein_coding	RALGPS2	ENSG00000116191.17	0.181251730279733	0.20494730178088	0.485719610654954	0.313614
protein_coding	FAM20B	ENSG00000116199.11	0.0108934417653121	0.934215711837796	0.978067415705046	0.00963121
protein_coding	TOR3A	ENSG00000186283.13	0.0858174747860249	0.461059516340638	0.73266597911282	0.135094
protein_coding	ABL2	ENSG00000143322.19	-0.0525254638499791	0.685728497663633	0.875770588238027	0.0576096
protein_coding	SOAT1	ENSG00000057252.12	0.262132991600069	0.043964972528918	0.196976789201686	0.705585
protein_coding	TOR1AIP2	ENSG00000169905.12	0.236405921520562	0.0502890753363126	0.21572305105073	0.666103
protein_coding	TOR1AIP1	ENSG00000143337.18	-0.267717085756742	0.0892970570621129	0.306054810545124	0.514201
protein_coding	CEP350	ENSG00000135837.15	-0.0865123376068431	0.454909802721958	0.728616509112299	0.137501
protein_coding	QSOX1	ENSG00000116260.16	-0.0280291531480707	0.784649936401125	0.921438490611254	0.0355337
protein_coding	ACBD6	ENSG00000230124.7	-0.137866266553047	0.316936317179082	0.610907775414629	0.214024
protein_coding	XPR1	ENSG00000143324.13	-0.0073291738201467	0.95271044316052	0.983740249997569	0.00711956
protein_coding	KIAA1614	ENSG00000135835.11	-0.635134583710941	0.0145859429764992	0.0939056900201279	1.02731
protein_coding	STX6	ENSG00000135823.13	0.0264751484298266	0.819108719343977	0.933939436833522	0.0296813
protein_coding	MR1	ENSG00000153029.14	0.026297948973846	0.840867210603915	0.945523090436418	0.0243279
protein_coding	IER5	ENSG00000162783.10	-0.848530665506418	1.84799118875967e-06	8.84879780884421e-05	4.05312
protein_coding	GLUL	ENSG00000135821.18	-0.129230164613599	0.339164259411629	0.632475279278413	0.198956
protein_coding	RNASEL	ENSG00000135828.11	0.383319809908258	0.0401523421164047	0.185616868507947	0.731383
protein_coding	RGS16	ENSG00000143333.6	-0.0299827997103406	0.822295682977455	0.935207823742473	0.0290919
protein_coding	NPL	ENSG00000135838.13	-0.639027336778424	0.00155987958780632	0.0191314153928178	1.71825
protein_coding	DHX9	ENSG00000135829.16	-0.379603981169108	0.0114222967282506	0.0787432717462842	1.10379
protein_coding	LAMC1	ENSG00000135862.5	0.434378072083854	0.0244940907798415	0.133977197164178	0.872969
protein_coding	SMG7	ENSG00000116698.21	-0.00146062386945495	0.989102939694363	0.996698256208219	0.0014363
protein_coding	NCF2	ENSG00000116701.14	-0.316034888487396	0.00559838115678442	0.0481201168689353	1.31767
protein_coding	ARPC5	ENSG00000162704.15	-0.0608978349345479	0.517006476640244	0.775745975917181	0.11028
protein_coding	TSEN15	ENSG00000198860.12	-0.752080350455013	0.00236556911247675	0.0261144286653053	1.58312
protein_coding	C1orf21	ENSG00000116667.13	0.0221300297566735	0.867041620204633	0.955747604624047	0.0196568
protein_coding	EDEM3	ENSG00000116406.18	0.204123202424351	0.137855749495467	0.392767240562998	0.405865
protein_coding	FAM129A	ENSG00000135842.16	-1.00078486083299	3.4809977310896e-08	3.05371190272379e-06	5.51517
protein_coding	RNF2	ENSG00000121481.10	-0.152506589775584	0.277341835300369	0.570208406694936	0.243966
protein_coding	TRMT1L	ENSG00000121486.11	-0.00786132580303142	0.950609692596756	0.982885133972104	0.00749723
protein_coding	SWT1	ENSG00000116668.12	-0.140463683681659	0.227679070466184	0.513943798428086	0.289084
protein_coding	IVNS1ABP	ENSG00000116679.15	0.107217426713675	0.325403654598314	0.619082304063935	0.208252
protein_coding	TPR	ENSG00000047410.13	-0.0862356597937879	0.406307282354349	0.691765509986086	0.160041
protein_coding	ODR4	ENSG00000157181.15	0.187325752189922	0.184946696302548	0.461443211877744	0.335882
protein_coding	PTGS2	ENSG00000073756.11	-0.837373729339303	0.00213079025455578	0.0241489562182988	1.6171
protein_coding	PLA2G4A	ENSG00000116711.9	0.10557322158212	0.173933356169546	0.445971023895678	0.350693
protein_coding	RGS1	ENSG00000090104.11	-0.0909028951460442	0.496572834299479	0.76169447567667	0.118219
protein_coding	RGS2	ENSG00000116741.7	-1.80545306871685	1.57689336099996e-05	0.000546882693679311	3.26211
protein_coding	UCHL5	ENSG00000116750.13	0.389761462098207	0.0185728641064973	0.110304575871766	0.957406
protein_coding	TROVE2	ENSG00000116747.12	0.265392616919464	0.0275925503911998	0.145389082574814	0.837468
protein_coding	GLRX2	ENSG00000023572.9	-0.562073938365123	0.00135204161033054	0.01707435405046	1.76766
protein_coding	CDC73	ENSG00000134371.12	-0.105698452862659	0.394450929665743	0.681761179683971	0.166368
protein_coding	ASPM	ENSG00000066279.17	-0.0606680156487006	0.505164186216069	0.768224908141452	0.114512
protein_coding	ZBTB41	ENSG00000177888.7	0.152180440793195	0.279782593755664	0.572518085370386	0.242211
protein_coding	DENND1B	ENSG00000213047.12	0.210503748122574	0.14374604156238	0.399789329534093	0.398169
protein_coding	C1orf53	ENSG00000203724.10	-0.180033824824098	0.103323591900754	0.332735142184769	0.477901
protein_coding	LHX9	ENSG00000143355.15	-0.465335523481744	0.024042627849938	0.132326570522743	0.878353
protein_coding	NEK7	ENSG00000151414.14	0.0335069743297273	0.795334393876282	0.924825377996732	0.0339403
protein_coding	PTPRC	ENSG00000081237.19	0.610086547472377	6.78455647267082e-05	0.00169631554391044	2.77049
protein_coding	ZNF281	ENSG00000162702.7	0.232497356210437	0.0196989462824608	0.114972214666348	0.939407
protein_coding	KIF14	ENSG00000118193.11	-0.00187452964371814	0.983709195138544	0.995041110214838	0.00215898
protein_coding	DDX59	ENSG00000118197.13	-0.329377249140524	0.0592131165378085	0.238178906283688	0.623097
protein_coding	CAMSAP2	ENSG00000118200.14	0.0937869716156085	0.467523981126164	0.738019998777731	0.131932
protein_coding	INAVA	ENSG00000163362.10	0.472717353064033	0.01049362919852	0.0743023947932177	1.129
protein_coding	KIF21B	ENSG00000116852.14	0.0942624208791429	0.481548598562651	0.74762989660659	0.126313
protein_coding	TMEM9	ENSG00000116857.16	0.0925575736935514	0.490202995681388	0.755355086289044	0.121849
protein_coding	PHLDA3	ENSG00000174307.6	0.0297585585238573	0.82133465375557	0.934786888535842	0.0292874
protein_coding	CSRP1	ENSG00000159176.13	-0.0675618796394945	0.603446175911549	0.826905717144716	0.082544
protein_coding	NAV1	ENSG00000134369.15	0.0979542781297033	0.464611351790853	0.735848078111973	0.133212
protein_coding	IPO9	ENSG00000198700.9	-0.0646899973066754	0.605240548469701	0.82753413242282	0.0822141
protein_coding	TIMM17A	ENSG00000134375.10	0.746127510501601	5.48780895645349e-06	0.000225235359027013	3.64736
protein_coding	RNPEP	ENSG00000176393.10	0.294448349281614	0.0357374375271882	0.172054726461017	0.764333
protein_coding	ARL8A	ENSG00000143862.7	0.0451165423918574	0.683307917726504	0.874296443776397	0.0583413
protein_coding	PTPN7	ENSG00000143851.15	0.246364574840518	0.100702509603785	0.328119297408414	0.483968
protein_coding	UBE2T	ENSG00000077152.10	0.166838905645017	0.22896213957877	0.515321760289704	0.287922
protein_coding	PPP1R12B	ENSG00000077157.21	0.00515766669894493	0.968716533057019	0.989425894137826	0.00461673
protein_coding	KDM5B	ENSG00000117139.17	0.234177991024533	0.0762285858023967	0.275998395728148	0.559093
protein_coding	RABIF	ENSG00000183155.4	-0.168807582157269	0.222027958399172	0.507265466783953	0.294765
protein_coding	KLHL12	ENSG00000117153.15	-0.00399855482460466	0.973488068185945	0.990924909748029	0.00395925
protein_coding	ADIPOR1	ENSG00000159346.12	0.390131120454349	0.0148099228132574	0.0949222715950663	1.02263
protein_coding	CYB5R1	ENSG00000159348.12	-0.0985991076384475	0.457241529837612	0.730013483225072	0.136669
protein_coding	TMEM183A	ENSG00000163444.11	-0.040610159996068	0.751649525813011	0.905920959689893	0.0429097
protein_coding	MYBPH	ENSG00000133055.8	0.14248605193861	0.254489207254163	0.545327236577447	0.263343
protein_coding	CHI3L1	ENSG00000133048.12	0.88542329226656	9.76482686562358e-14	3.30051148058077e-11	10.4814
protein_coding	CHIT1	ENSG00000133063.15	0.151744921791997	0.254197225298399	0.545006439016641	0.263598
protein_coding	BTG2	ENSG00000159388.5	0.685146675168756	0.000568318158192919	0.00891011224277357	2.05012
protein_coding	ATP2B4	ENSG00000058668.14	0.00214661234408341	0.988918311105555	0.996698256208219	0.0014363
protein_coding	SNRPE	ENSG00000182004.12	0.0439358133314819	0.675235106514725	0.870124770385648	0.0604185
protein_coding	SOX13	ENSG00000143842.14	-0.244336379113039	0.0892733253806548	0.306054810545124	0.514201
protein_coding	PPP1R15B	ENSG00000158615.8	0.184930872487207	0.126614909328815	0.373690761496091	0.427488
protein_coding	PIK3C2B	ENSG00000133056.13	-0.0244223332079949	0.848242020450772	0.94751140153774	0.0234156
protein_coding	MDM4	ENSG00000198625.12	-0.219302492833435	0.0541941798069749	0.224896075856245	0.648018
protein_coding	TMEM81	ENSG00000174529.7	0.000247410338996533	0.999935824978702	0.999935824978702	2.78718e-05
protein_coding	RBBP5	ENSG00000117222.13	-0.0511163886439419	0.676615933487843	0.870970733930741	0.0599964
protein_coding	DSTYK	ENSG00000133059.16	0.0561714073987182	0.669489588382954	0.867275565445251	0.0618429
protein_coding	TMCC2	ENSG00000133069.16	0.0735163123635591	0.468278085847255	0.738371272249551	0.131725
protein_coding	CDK18	ENSG00000117266.15	-0.062963044947126	0.568000198215149	0.803860912933643	0.0948191
protein_coding	ELK4	ENSG00000158711.13	0.309549391701797	0.0623503225524351	0.245051267706082	0.610743
protein_coding	SLC45A3	ENSG00000158715.5	-0.0576268597271378	0.639274834165872	0.849213546900267	0.0709831
protein_coding	NUCKS1	ENSG00000069275.12	0.335658079073178	0.00095572400938603	0.0132009378796445	1.8794
protein_coding	RAB29	ENSG00000117280.12	-0.017556716421436	0.882637154115013	0.960354684253903	0.0175683
protein_coding	SLC41A1	ENSG00000133065.10	0.224855993042667	0.139030198270808	0.393337035580534	0.405235
protein_coding	RAB7B	ENSG00000276600.4	-0.0132050951123881	0.864433057278468	0.954991886680613	0.0200003
protein_coding	SRGAP2	ENSG00000266028.7	0.213424974271841	0.154813020554219	0.416946621094232	0.37992
protein_coding	IKBKE	ENSG00000263528.7	0.217189976586151	0.145479863497243	0.402468606478171	0.395268
protein_coding	RASSF5	ENSG00000266094.7	0.799745775681439	4.15526208846302e-07	2.41173090508167e-05	4.61767
protein_coding	EIF2D	ENSG00000143486.15	-0.0829613960201246	0.483780499121585	0.749163977505698	0.125423
protein_coding	DYRK3	ENSG00000143479.16	0.320865225358386	0.0419539306976356	0.190790658437733	0.719443
protein_coding	MAPKAPK2	ENSG00000162889.10	0.183612012695932	0.1158072532651	0.354986813104432	0.449788
protein_coding	IL24	ENSG00000162892.15	0.0857439475476287	0.443570955019033	0.721099539379083	0.142005
protein_coding	FCMR	ENSG00000162894.11	0.0813167508434131	0.46565873858727	0.736593286145204	0.132772
protein_coding	PIGR	ENSG00000162896.5	1.77531067584152	3.53697899142011e-06	0.000155735488771647	3.80761
protein_coding	YOD1	ENSG00000180667.10	0.218655411646204	0.132329137955134	0.383132775447059	0.416651
protein_coding	CD55	ENSG00000196352.15	-0.0874425011927372	0.262831219353607	0.554415633776001	0.256165
protein_coding	CR1	ENSG00000203710.11	0.0601390125501778	0.628372348295581	0.843484750160695	0.0739228
protein_coding	CD46	ENSG00000117335.19	0.449141999032118	0.00106804986340138	0.0143175390385487	1.84413
protein_coding	LAMB3	ENSG00000196878.14	0.111207982366894	0.363939870698359	0.653710067233993	0.184615
protein_coding	G0S2	ENSG00000123689.5	-0.112318343166423	0.37597472702186	0.664655131577478	0.177404
protein_coding	HSD11B1	ENSG00000117594.9	0.0933248410612185	0.454901225065719	0.728616509112299	0.137501
protein_coding	TRAF3IP3	ENSG00000009790.14	0.0825434846274805	0.534650455368074	0.786075702922007	0.104536
protein_coding	C1orf74	ENSG00000162757.4	-0.0332536333948762	0.778914151746735	0.918268509630024	0.0370303
protein_coding	UTP25	ENSG00000117597.17	0.0951899688314898	0.479469938619196	0.746318371205716	0.127076
protein_coding	HHAT	ENSG00000054392.12	0.122242996799991	0.0931585247548939	0.313768395803998	0.503391
protein_coding	RCOR3	ENSG00000117625.13	-0.109148366051747	0.417494907444297	0.700416273919688	0.154644
protein_coding	SLC30A1	ENSG00000170385.9	0.0637955873596615	0.542914195892189	0.791371123692674	0.10162
protein_coding	LPGAT1	ENSG00000123684.12	0.188669892636243	0.187351045353939	0.465622450953172	0.331966
protein_coding	INTS7	ENSG00000143493.12	-0.0454983030426388	0.618783547160358	0.837143231807932	0.0772002
protein_coding	PPP2R5A	ENSG00000066027.11	0.0816985677238376	0.481149085078941	0.747312513275739	0.126498
protein_coding	TMEM206	ENSG00000065600.12	0.117900385064252	0.386962141761501	0.675215446875671	0.170558
protein_coding	NENF	ENSG00000117691.9	-0.0750678990648109	0.545696483661553	0.793413966376337	0.1005
protein_coding	ATF3	ENSG00000162772.16	-0.959272215529321	0.00325303153866271	0.0327930292210589	1.48422
protein_coding	BATF3	ENSG00000123685.8	-1.44903230933327	4.15424300054067e-07	2.41173090508167e-05	4.61767
protein_coding	NSL1	ENSG00000117697.14	-0.00507996308954004	0.969125065818737	0.989520149482181	0.00457536
protein_coding	TATDN3	ENSG00000203705.10	0.097456552246599	0.404870483909197	0.690015067638216	0.161141
protein_coding	FLVCR1	ENSG00000162769.12	1.67817682280534	7.90573938029483e-08	5.93808869008811e-06	5.22635
protein_coding	VASH2	ENSG00000143494.15	0.17029020798587	0.0201927239152495	0.116963096388129	0.931951
protein_coding	ANGEL2	ENSG00000174606.13	-0.487174339703269	0.016104168412128	0.100091456675054	0.999603
protein_coding	RPS6KC1	ENSG00000136643.11	0.124181723817045	0.341330497075638	0.634104441059365	0.197839
protein_coding	SMYD2	ENSG00000143499.13	-0.376510889056923	0.0399549566031331	0.184922416948532	0.73301
protein_coding	PTPN14	ENSG00000152104.11	-0.13761199287245	0.319413515547074	0.613240741734662	0.212369
protein_coding	CENPF	ENSG00000117724.12	-0.0569629228046719	0.637229685869926	0.848065263464643	0.0715707
protein_coding	KCTD3	ENSG00000136636.12	0.0385638041983982	0.621643755892777	0.839376106535047	0.0760434
protein_coding	GPATCH2	ENSG00000092978.10	0.0452908727875325	0.726689125351332	0.894027558991276	0.0486491
protein_coding	RRP15	ENSG00000067533.5	-0.209179829076211	0.16172565431682	0.428336303159461	0.368215
protein_coding	LYPLAL1	ENSG00000143353.11	-0.511350234844202	0.00214362408851506	0.0242465827019833	1.61535
protein_coding	EPRS	ENSG00000136628.17	-0.591922049396864	6.93074274454635e-05	0.0017202612444995	2.76441
protein_coding	BPNT1	ENSG00000162813.17	0.200071597107888	0.176204078461815	0.448326404862287	0.348406
protein_coding	IARS2	ENSG00000067704.9	-0.376247985367742	0.00428123167759484	0.0397735767493289	1.40041
protein_coding	RAB3GAP2	ENSG00000118873.15	-0.127098124488789	0.293818559514609	0.588456410934453	0.230286
protein_coding	HLX	ENSG00000136630.12	-0.171802801752879	0.199205017610452	0.480836812093955	0.318002
protein_coding	DUSP10	ENSG00000143507.17	-0.24202608819761	0.117701971020711	0.358407803648651	0.445623
protein_coding	TAF1A	ENSG00000143498.17	0.0531311248419329	0.619504041409744	0.837569463985974	0.0769792
protein_coding	MIA3	ENSG00000154305.16	-0.248226638059804	0.106898897946315	0.338756619810017	0.470112
protein_coding	AIDA	ENSG00000186063.12	0.0402169668892757	0.711926732226937	0.887016595707368	0.0520683
protein_coding	BROX	ENSG00000162819.11	-0.206789017289285	0.113073852312719	0.349334915976673	0.456758
protein_coding	DISP1	ENSG00000154309.8	-0.00744510577871616	0.923433965283652	0.973703065909843	0.0115735
protein_coding	CAPN2	ENSG00000162909.17	-0.404058579920234	0.0326130127267525	0.16182588180304	0.790952
protein_coding	TP53BP2	ENSG00000143514.16	-0.821115180716011	7.77530313573665e-05	0.00186932601748715	2.72831
protein_coding	FBXO28	ENSG00000143756.11	-0.0853219923441463	0.516607027538941	0.775664246996522	0.110326
protein_coding	DEGS1	ENSG00000143753.12	-0.417234200208714	0.00121719277402575	0.0158235060623348	1.8007
protein_coding	NVL	ENSG00000143748.17	-0.26852787729102	0.094498132379833	0.316425564483986	0.499728
protein_coding	CNIH4	ENSG00000143771.11	-0.289619125022626	0.000699255716281054	0.0103688344406476	1.98427
protein_coding	WDR26	ENSG00000162923.15	0.218696180565651	0.0781777454570079	0.281304889407402	0.550823
protein_coding	CNIH3	ENSG00000143786.7	-0.429807709722559	0.00150733496552971	0.0186261219611478	1.72988
protein_coding	DNAH14	ENSG00000185842.15	-0.0139237576133265	0.913176904663203	0.971164940193028	0.012707
protein_coding	LBR	ENSG00000143815.14	0.317435725969484	0.00573366185195203	0.0489109727489842	1.31059
protein_coding	ENAH	ENSG00000154380.17	-0.286407136396219	0.0383345575521859	0.180106596643385	0.74447
protein_coding	SRP9	ENSG00000143742.12	0.35594646551885	0.00781683906951329	0.0605330960827808	1.21801
protein_coding	EPHX1	ENSG00000143819.12	-0.00370482858758364	0.959575732212139	0.985925176658453	0.00615604
protein_coding	TMEM63A	ENSG00000196187.11	0.187438058106648	0.181382348424107	0.456015302579268	0.341021
protein_coding	PYCR2	ENSG00000143811.18	-0.0468445834638746	0.675019351759472	0.870124770385648	0.0604185
protein_coding	SDE2	ENSG00000143751.9	0.2139410222634	0.142928253261419	0.399060127910648	0.398962
protein_coding	H3F3A	ENSG00000163041.9	0.108849737882827	0.418619224402257	0.701483249756597	0.153983
protein_coding	ACBD3	ENSG00000182827.8	0.461416614073176	7.14776693241126e-05	0.00177030468938082	2.75195
protein_coding	LIN9	ENSG00000183814.15	0.0742110434042917	0.454652490068532	0.728616509112299	0.137501
protein_coding	PARP1	ENSG00000143799.12	0.1504671477642	0.280008958046151	0.572879285359865	0.241937
protein_coding	ITPKB	ENSG00000143772.9	0.324676684349737	0.0613237165329711	0.242676360329512	0.614973
protein_coding	PSEN2	ENSG00000143801.16	-0.225178167475314	0.128280346450909	0.376101832911191	0.424695
protein_coding	COQ8A	ENSG00000163050.16	-0.0450686283102728	0.722959024056272	0.892687773122883	0.0493004
protein_coding	SNAP47	ENSG00000143740.14	0.206838415245433	0.157300774756406	0.420688969862839	0.376039
protein_coding	JMJD4	ENSG00000081692.12	0.201109213083162	0.125281994974365	0.371450125450309	0.430099
protein_coding	ARF1	ENSG00000143761.15	0.174626734149528	0.0224889680719515	0.126254626811366	0.898753
protein_coding	C1orf35	ENSG00000143793.12	0.104068430737159	0.441053520626522	0.71976527393354	0.142809
protein_coding	MRPL55	ENSG00000162910.18	-0.474901693741177	0.0134091444291053	0.0880056469327688	1.05549
protein_coding	GUK1	ENSG00000143774.16	-0.00488006479538045	0.965782240621015	0.988226294115992	0.00514359
protein_coding	IBA57	ENSG00000181873.12	-0.070008375622086	0.468774521609182	0.738371272249551	0.131725
protein_coding	OBSCN	ENSG00000154358.20	-0.291188861716832	0.0435947804124418	0.196234708561501	0.707224
protein_coding	TRIM11	ENSG00000154370.15	0.299598335161951	0.00844746019246296	0.064078028073785	1.19329
protein_coding	HIST3H2A	ENSG00000181218.5	0.183727170765762	0.207363188270409	0.487592275849348	0.311943
protein_coding	RNF187	ENSG00000168159.11	-0.907341319598971	4.17459230092034e-13	1.19936036805441e-10	9.92105
protein_coding	RHOU	ENSG00000116574.5	-0.0106425497823922	0.929249107630992	0.975949599014639	0.0105726
protein_coding	RAB4A	ENSG00000168118.11	0.0545396642495178	0.657959012278986	0.859001147800782	0.0660063
protein_coding	CCSAP	ENSG00000154429.10	0.284555094194881	0.0659972685993391	0.253913830178643	0.595314
protein_coding	NUP133	ENSG00000069248.11	-0.321379833518003	0.0560368560779513	0.229487515653051	0.639241
protein_coding	ABCB10	ENSG00000135776.4	0.2026617816143	0.140881888934371	0.395750346525003	0.402579
protein_coding	TAF5L	ENSG00000135801.9	0.0278354608815903	0.830646617647386	0.939823858423132	0.0269535
protein_coding	URB2	ENSG00000135763.9	0.0489363032415328	0.675507224936686	0.870124770385648	0.0604185
protein_coding	GALNT2	ENSG00000143641.9	0.0982529362773245	0.429810157295669	0.709746897444524	0.148896
protein_coding	PGBD5	ENSG00000177614.10	-0.867959517897319	3.5663609968608e-05	0.00103192436327268	2.98635
protein_coding	COG2	ENSG00000135775.13	-0.0302621565266158	0.814906408470829	0.932202313970413	0.0304898
protein_coding	AGT	ENSG00000135744.7	-0.526258381695793	0.0162183490710676	0.100312845815236	0.998643
protein_coding	C1orf198	ENSG00000119280.16	0.0328526732069458	0.799389092243619	0.926907420851949	0.0329636
protein_coding	TTC13	ENSG00000143643.12	0.215851792153093	0.0686121908899604	0.259286845678206	0.58622
protein_coding	ARV1	ENSG00000173409.13	-0.0503927344461251	0.687955575717443	0.87648031140895	0.0572578
protein_coding	FAM89A	ENSG00000182118.7	-0.690758302490189	0.000231405348326843	0.00446942901339846	2.34975
protein_coding	C1orf131	ENSG00000143633.12	-0.819215797807733	8.75065891333231e-05	0.00203156711579828	2.69217
protein_coding	GNPAT	ENSG00000116906.12	-0.181598729852776	0.203941499762479	0.48523720813052	0.314046
protein_coding	EXOC8	ENSG00000116903.7	-0.0753896586739019	0.55082429963853	0.796218035359153	0.098968
protein_coding	SPRTN	ENSG00000010072.15	-0.014495764212448	0.897503145567047	0.966917235291694	0.0146107
protein_coding	EGLN1	ENSG00000135766.8	-2.11526158559434	2.54850922571433e-10	3.70727443315305e-08	7.43095
protein_coding	TSNAX	ENSG00000116918.13	0.128615009424683	0.312320037544684	0.605973640294362	0.217546
protein_coding	DISC1	ENSG00000162946.22	0.017022306072207	0.84034984575349	0.945388765497488	0.0243896
protein_coding	SIPA1L2	ENSG00000116991.10	-0.093213754123116	0.47895318576074	0.746007741920457	0.127257
protein_coding	MAP10	ENSG00000212916.4	-0.103565913051982	0.245697965318083	0.535272230793442	0.271425
protein_coding	NTPCR	ENSG00000135778.11	0.250766967815417	0.106191347675255	0.337579797367643	0.471624
protein_coding	PCNX2	ENSG00000135749.18	-0.263058607799594	0.0610285123843608	0.242102730728752	0.616
protein_coding	MAP3K21	ENSG00000143674.10	0.379403356748748	0.0366661756626244	0.174407156752848	0.758436
protein_coding	COA6	ENSG00000168275.14	0.211007217470667	0.124632110860317	0.370546351384208	0.431157
protein_coding	TARBP1	ENSG00000059588.9	-0.146191178637018	0.274863782327277	0.568666675162218	0.245142
protein_coding	IRF2BP2	ENSG00000168264.10	-0.435384070091269	0.0025303858842966	0.0274850610419059	1.5609
protein_coding	TOMM20	ENSG00000173726.10	-0.0981946470021852	0.347500784298878	0.640339407801363	0.19359
protein_coding	ARID4B	ENSG00000054267.21	0.365766154022131	0.00209790600328434	0.0238468207613686	1.62257
protein_coding	GGPS1	ENSG00000152904.11	0.0800760467360078	0.533278756407539	0.785297120388561	0.104966
protein_coding	B3GALNT2	ENSG00000162885.12	0.102349758125502	0.343573824785933	0.636830708780635	0.195976
protein_coding	LYST	ENSG00000143669.13	0.146430045403298	0.193141118711553	0.473104610100206	0.325043
protein_coding	NID1	ENSG00000116962.14	-0.0442889428911839	0.589479175328945	0.818327896189786	0.0870726
protein_coding	GPR137B	ENSG00000077585.13	-0.179785242793064	0.211703547618983	0.493888990912982	0.306371
protein_coding	ERO1B	ENSG00000086619.13	-0.0756524734041053	0.56309361679276	0.802281643517095	0.0956731
protein_coding	LGALS8	ENSG00000116977.18	-0.23262093127896	0.055062036306136	0.226475633940628	0.644979
protein_coding	HEATR1	ENSG00000119285.10	-0.0097656084340021	0.938830925860487	0.978936837818908	0.00924533
protein_coding	MTR	ENSG00000116984.12	-0.359338547718286	0.0339430686296476	0.166413713605764	0.778811
protein_coding	FH	ENSG00000091483.6	0.308728531513554	0.0371869721123395	0.176300612011141	0.753746
protein_coding	OPN3	ENSG00000054277.13	-0.194579981706347	0.119058473024299	0.360815961213324	0.442714
protein_coding	CHML	ENSG00000203668.2	-0.0579398702489645	0.471725501343782	0.741190793196984	0.13007
protein_coding	CEP170	ENSG00000143702.15	-0.293569175162784	0.01093396912378	0.0761996198729409	1.11805
protein_coding	SDCCAG8	ENSG00000054282.15	-0.346727762532678	0.00049818459767102	0.00802362180986156	2.09563
protein_coding	AKT3	ENSG00000117020.16	0.160591008397062	0.232046418972305	0.519091547038267	0.284756
protein_coding	ZBTB18	ENSG00000179456.10	0.130903633048521	0.327559117683532	0.621070678175078	0.206859
protein_coding	ADSS	ENSG00000035687.9	-0.120477225666661	0.361723120664653	0.651453079874344	0.186117
protein_coding	DESI2	ENSG00000121644.18	0.0479796884970616	0.705089223579574	0.883253875403065	0.0539144
protein_coding	COX20	ENSG00000203667.9	-0.205649519535875	0.165920835210854	0.434480233730243	0.36203
protein_coding	HNRNPU	ENSG00000153187.19	0.0641686129934563	0.46690088935906	0.737594813790705	0.132182
protein_coding	EFCAB2	ENSG00000203666.12	0.0208628110849302	0.855836974969355	0.951003530878731	0.0218179
protein_coding	SMYD3	ENSG00000185420.18	-0.431182418603791	0.0257677876998047	0.139286649222087	0.856091
protein_coding	TFB2M	ENSG00000162851.7	0.139236400936581	0.315008553848918	0.608928786257266	0.215433
protein_coding	CNST	ENSG00000162852.13	-0.071137063328759	0.590347857094057	0.818467556246219	0.0869985
protein_coding	SCCPDH	ENSG00000143653.9	-0.416526706657063	0.00654060755535619	0.0536124550828483	1.27073
protein_coding	AHCTF1	ENSG00000153207.15	0.104746343642096	0.401370003281067	0.686942313665911	0.16308
protein_coding	ZNF670	ENSG00000277462.1	0.188306967570618	0.135232510688907	0.387747508192845	0.411451
protein_coding	ZNF669	ENSG00000188295.14	0.236512035817509	0.115058573170332	0.353354656032458	0.451789
protein_coding	ZNF124	ENSG00000196418.12	-0.00354018290834539	0.971016987060147	0.989923433584164	0.00439839
protein_coding	ZNF496	ENSG00000162714.12	-0.225671373742909	0.138937936230034	0.393320877153941	0.405253
protein_coding	NLRP3	ENSG00000162711.17	-0.0426175876636797	0.703767092905903	0.882969895444745	0.0540541
protein_coding	SH3BP5L	ENSG00000175137.10	-0.31898630621158	0.0424265322363155	0.192485475112411	0.715602
protein_coding	ZNF672	ENSG00000171161.12	0.0371680528446244	0.760921087075699	0.909412271020568	0.0412392
protein_coding	ZNF692	ENSG00000171163.15	0.0136766593291624	0.8691762098646	0.955747604624047	0.0196568
protein_coding	PGBD2	ENSG00000185220.11	-0.0903461289642757	0.207070964809912	0.487363754127435	0.312147
protein_coding	SH3YL1	ENSG00000035115.21	0.131653868624126	0.303121848466781	0.598947091227691	0.222612
protein_coding	ACP1	ENSG00000143727.15	-0.0722240737850178	0.503728718414064	0.766864080117804	0.115282
protein_coding	TMEM18	ENSG00000151353.14	-0.277161469191931	0.064042568214327	0.249399252429361	0.603105
protein_coding	EIPR1	ENSG00000032389.12	-0.0852022063716741	0.411051913483526	0.694882110878594	0.158089
protein_coding	TRAPPC12	ENSG00000171853.15	0.0299455308338781	0.816353563606146	0.932947005005322	0.030143
protein_coding	ADI1	ENSG00000182551.13	-0.746369031178394	0.000134561191320343	0.00292874471714657	2.53332
protein_coding	RNASEH1	ENSG00000171865.9	0.245974710418731	0.0849543155424061	0.296026377869415	0.52867
protein_coding	RPS7	ENSG00000171863.14	0.0596328080759452	0.535312977541154	0.786375653573175	0.10437
protein_coding	RNF144A	ENSG00000151692.14	-0.0408343294923107	0.683488018580265	0.874296443776397	0.0583413
protein_coding	ID2	ENSG00000115738.9	-0.0466416736910861	0.675546962980237	0.870124770385648	0.0604185
protein_coding	KIDINS220	ENSG00000134313.15	-0.0406200489639776	0.754757177722778	0.907109111058488	0.0423405
protein_coding	ASAP2	ENSG00000151693.10	0.0260285513801698	0.764275155837783	0.910691779866529	0.0406286
protein_coding	ITGB1BP1	ENSG00000119185.12	-0.28690588102016	0.0410064850476198	0.187854936382265	0.726177
protein_coding	CPSF3	ENSG00000119203.13	-0.0448461767793232	0.722378714880501	0.892546628470779	0.0493691
protein_coding	IAH1	ENSG00000134330.18	0.385085389332427	0.0299423784256038	0.153409635696406	0.814147
protein_coding	ADAM17	ENSG00000151694.13	0.199494023484155	0.0543996856528829	0.224959045528222	0.647897
protein_coding	YWHAQ	ENSG00000134308.13	0.50335193423289	0.000545990243064962	0.0086664639134013	2.06216
protein_coding	TAF1B	ENSG00000115750.16	-0.00819176693368023	0.942720569771207	0.979808699268401	0.00885871
protein_coding	GRHL1	ENSG00000134317.17	0.0350949018708026	0.597741932118284	0.822722543984116	0.0847466
protein_coding	KLF11	ENSG00000172059.10	-0.0759392656588851	0.369061433406655	0.658542326617693	0.181416
protein_coding	RRM2	ENSG00000171848.14	-1.14400356457337	0.00585726125466807	0.049676491762838	1.30385
protein_coding	HPCAL1	ENSG00000115756.12	-0.293401945806157	0.0288833740215997	0.149790324500193	0.824516
protein_coding	ODC1	ENSG00000115758.12	0.448837385009767	0.0105091671727335	0.0743416932842034	1.12877
protein_coding	NOL10	ENSG00000115761.15	-0.671221452901046	0.00301227142358102	0.0313383082398466	1.50392
protein_coding	ATP6V1C2	ENSG00000143882.11	0.06813894562234	0.414020911908056	0.697132354527088	0.156685
protein_coding	PDIA6	ENSG00000143870.12	-0.210996859679656	0.0755931399065731	0.274534730423099	0.561403
protein_coding	PQLC3	ENSG00000162976.12	0.205455696864057	0.128794272928717	0.376531715828609	0.424198
protein_coding	ROCK2	ENSG00000134318.13	-0.173299455764443	0.158419306625587	0.422106699491312	0.374578
protein_coding	E2F6	ENSG00000169016.16	-0.176276052634229	0.216313333158622	0.499873883904863	0.30114
protein_coding	GREB1	ENSG00000196208.13	-0.177375549296233	0.0359567436128015	0.172460307845708	0.763311
protein_coding	LPIN1	ENSG00000134324.11	0.941588709710569	9.87904660546991e-10	1.261444484334e-07	6.89913
protein_coding	TRIB2	ENSG00000071575.11	-0.0808168709449521	0.539899082207218	0.78958007797472	0.102604
protein_coding	NBAS	ENSG00000151779.12	0.0369219109583985	0.776475388335669	0.917470175116095	0.037408
protein_coding	DDX1	ENSG00000079785.14	-0.101191687365535	0.375122980618749	0.664034703214828	0.177809
protein_coding	FAM49A	ENSG00000197872.11	-0.269395284435384	0.0925734692676075	0.312530643015084	0.505107
protein_coding	SMC6	ENSG00000163029.15	0.0300606907458542	0.818190874768193	0.933636136712946	0.0298223
protein_coding	RDH14	ENSG00000240857.1	0.258772778603293	0.0971493121653257	0.321295931969149	0.493095
protein_coding	TTC32	ENSG00000183891.5	-0.0448478289876173	0.51803574898135	0.776540225412297	0.109836
protein_coding	LAPTM4A	ENSG00000068697.6	0.568579479105053	1.50504861997816e-05	0.000527317644536252	3.27793
protein_coding	PUM2	ENSG00000055917.15	-0.169307870217172	0.149649884272955	0.409275694922609	0.387984
protein_coding	RHOB	ENSG00000143878.9	0.0093887202839378	0.879805462322188	0.959051574803795	0.018158
protein_coding	HS1BP3	ENSG00000118960.12	0.0240588474108739	0.820197485395996	0.933939436833522	0.0296813
protein_coding	LDAH	ENSG00000118961.14	0.157022865876825	0.224427119381839	0.510009186461557	0.292422
protein_coding	ATAD2B	ENSG00000119778.14	0.0612360384584683	0.641882313216493	0.85041636424763	0.0703684
protein_coding	UBXN2A	ENSG00000173960.13	0.0103857672541073	0.937763223320298	0.978936837818908	0.00924533
protein_coding	MFSD2B	ENSG00000205639.10	0.0771470520759584	0.409260654601606	0.693997851952436	0.158642
protein_coding	WDCP	ENSG00000163026.11	0.0304271611518753	0.708606269463316	0.88459002944684	0.053258
protein_coding	SF3B6	ENSG00000115128.6	0.0110291562913355	0.911894387255086	0.970862543851718	0.0128423
protein_coding	FAM228B	ENSG00000219626.8	-0.173389343440314	0.208504793398747	0.489107386351991	0.310596
protein_coding	ITSN2	ENSG00000198399.14	-0.0184538181687892	0.877941798896094	0.958813934096456	0.0182657
protein_coding	NCOA1	ENSG00000084676.15	0.0485216116749193	0.705568973898756	0.883364053605459	0.0538603
protein_coding	PTRHD1	ENSG00000184924.5	0.110387634336547	0.392453505310355	0.679787719461884	0.167627
protein_coding	CENPO	ENSG00000138092.10	0.00479109236637239	0.932808766039476	0.977622225965827	0.00982893
protein_coding	ADCY3	ENSG00000138031.14	-0.299601276361873	0.0489128982597089	0.21155702928136	0.674573
protein_coding	DNAJC27	ENSG00000115137.11	0.012108282761177	0.901510547855329	0.967895173010985	0.0141717
protein_coding	EFR3B	ENSG00000084710.13	-0.0485440143297931	0.628560651253949	0.843484750160695	0.0739228
protein_coding	DNMT3A	ENSG00000119772.16	-0.0207664078267724	0.870260254038918	0.955747604624047	0.0196568
protein_coding	DTNB	ENSG00000138101.18	-0.0229416950572291	0.787004571439005	0.921754640743686	0.0353847
protein_coding	ASXL2	ENSG00000143970.16	0.108735865422958	0.375006135066442	0.664034703214828	0.177809
protein_coding	KIF3C	ENSG00000084731.14	0.192891398896429	0.100828426342101	0.328342384676514	0.483673
protein_coding	RAB10	ENSG00000084733.10	-0.177142762779133	0.0745388514916117	0.271850359042082	0.56567
protein_coding	HADHA	ENSG00000084754.11	0.018975166801824	0.864531634455162	0.954991886680613	0.0200003
protein_coding	HADHB	ENSG00000138029.13	-0.111135069619223	0.405212424700554	0.690404352017903	0.160896
protein_coding	SELENOI	ENSG00000138018.17	0.84299059142811	0.00106895653455228	0.0143175390385487	1.84413
protein_coding	SLC35F6	ENSG00000213699.8	-0.164889584641965	0.244318875499938	0.5332912150266	0.273036
protein_coding	TMEM214	ENSG00000119777.19	0.272755849927254	0.0789013057503694	0.283177328445736	0.547942
protein_coding	AGBL5	ENSG00000084693.15	-0.188772028021667	0.121934145317691	0.365770607671864	0.436791
protein_coding	OST4	ENSG00000228474.5	0.323925718003151	0.00227465939407999	0.0253790152978323	1.59553
protein_coding	PREB	ENSG00000138073.13	0.237893768500871	0.120007947298873	0.362524537868677	0.440663
protein_coding	SLC5A6	ENSG00000138074.14	0.207880064477422	0.165069585090262	0.433199285649072	0.363312
protein_coding	ATRAID	ENSG00000138085.16	-0.226176740798509	0.050350502743306	0.215882613645053	0.665782
protein_coding	CAD	ENSG00000084774.13	-0.0566057091535453	0.657565316720852	0.858921238930417	0.0660467
protein_coding	SLC30A3	ENSG00000115194.10	0.105305373482831	0.437748506825426	0.716825908237042	0.144586
protein_coding	TRIM54	ENSG00000138100.13	0.138044823714558	0.106674437574685	0.338622864649359	0.470284
protein_coding	UCN	ENSG00000163794.6	-0.0202852233067239	0.821029576115462	0.934555456489589	0.0293949
protein_coding	MPV17	ENSG00000115204.14	-0.030921878337055	0.805520298610768	0.928954678879479	0.0320055
protein_coding	GTF3C2	ENSG00000115207.13	0.0454411161721196	0.729555830172133	0.895445434191835	0.0479609
protein_coding	EIF2B4	ENSG00000115211.15	-0.0152821985072324	0.904723717471708	0.96919114571096	0.0135906
protein_coding	SNX17	ENSG00000115234.10	-0.0242996306831822	0.84764559736363	0.947339096475891	0.0234945
protein_coding	ZNF513	ENSG00000163795.13	0.0280728558842053	0.694065905559416	0.879098833132234	0.0559623
protein_coding	PPM1G	ENSG00000115241.10	-0.0875530963451904	0.455003164415431	0.728664487940655	0.137472
protein_coding	NRBP1	ENSG00000115216.13	-0.110855283998634	0.359280887408556	0.649788614024565	0.187228
protein_coding	ZNF512	ENSG00000243943.9	-0.0227203975954043	0.748138778997821	0.904155100246394	0.0437571
protein_coding	GPN1	ENSG00000198522.13	-0.245394474946176	0.10339342087903	0.332735142184769	0.477901
protein_coding	SUPT7L	ENSG00000119760.15	0.137304762459491	0.309723537233392	0.603380723832199	0.219409
protein_coding	SLC4A1AP	ENSG00000163798.13	0.077330777971139	0.55543083967249	0.797378039914585	0.0983357
protein_coding	MRPL33	ENSG00000243147.7	0.117097421093662	0.289844247001859	0.583752205843912	0.233771
protein_coding	RBKS	ENSG00000171174.14	-0.172631680979372	0.0838080398084943	0.293545258603845	0.532325
protein_coding	BABAM2	ENSG00000158019.20	-0.538852929716909	0.0131122735811477	0.0867508624033099	1.06173
protein_coding	FOSL2	ENSG00000075426.11	-0.283660013729531	0.0385368696756561	0.180687762673456	0.743071
protein_coding	PPP1CB	ENSG00000213639.9	-0.00261499036715631	0.979847729663549	0.993610686509959	0.00278375
protein_coding	TRMT61B	ENSG00000171103.10	0.293162892193094	0.0620738990458016	0.244388486740802	0.611919
protein_coding	WDR43	ENSG00000163811.11	-0.138763489163854	0.246735451948468	0.535906976713625	0.270911
protein_coding	TOGARAM2	ENSG00000189350.12	0.409690047223965	0.0354825343236827	0.17127079604515	0.766317
protein_coding	YPEL5	ENSG00000119801.12	0.275065054004343	0.0217142906377155	0.123552818637957	0.908147
protein_coding	LCLAT1	ENSG00000172954.13	0.0246147253512264	0.785992198146133	0.921615263713251	0.0354503
protein_coding	MEMO1	ENSG00000162959.13	-0.166283801827939	0.183069107201719	0.458418756006423	0.338738
protein_coding	DPY30	ENSG00000162961.13	-0.0765197291972912	0.548987808765977	0.795682670997428	0.0992601
protein_coding	SPAST	ENSG00000021574.12	-0.093459736384803	0.476163966285842	0.744076775400398	0.128382
protein_coding	SLC30A6	ENSG00000152683.14	-0.217910463303607	0.151632864812514	0.412175731038951	0.384918
protein_coding	NLRC4	ENSG00000091106.18	-1.35805363001676	3.51454541434365e-05	0.00102107557297892	2.99094
protein_coding	YIPF4	ENSG00000119820.10	-0.440571784473809	0.0040789210841843	0.0383856604330697	1.41583
protein_coding	BIRC6	ENSG00000115760.14	0.067645770682462	0.600563313544129	0.825164227552502	0.0834596
protein_coding	TTC27	ENSG00000018699.12	-0.0860537800532255	0.398112988185143	0.685070896242423	0.164264
protein_coding	RASGRP3	ENSG00000152689.17	-0.240604264622259	0.115532213019175	0.354518276502495	0.450361
protein_coding	FAM98A	ENSG00000119812.18	0.103131623289567	0.395337335269462	0.682691540691366	0.165775
protein_coding	FEZ2	ENSG00000171055.14	-0.0448430102632235	0.71758580021913	0.889479500282134	0.0508641
protein_coding	STRN	ENSG00000115808.11	-0.240935768825456	0.0947344719706202	0.316847657708489	0.499149
protein_coding	HEATR5B	ENSG00000008869.11	-0.0612964966582042	0.618971245709359	0.837143231807932	0.0772002
protein_coding	GPATCH11	ENSG00000152133.14	-0.0238550150860996	0.849390475448335	0.947964974638464	0.0232077
protein_coding	EIF2AK2	ENSG00000055332.17	0.144984731936718	0.277608657124754	0.570208406694936	0.243966
protein_coding	CEBPZOS	ENSG00000218739.9	-0.171765771487402	0.199506899844216	0.481060279691509	0.317801
protein_coding	CEBPZ	ENSG00000115816.14	0.00316869164696894	0.981826587277028	0.994254407398098	0.00250248
protein_coding	NDUFAF7	ENSG00000003509.15	0.0275090996660445	0.810024314092317	0.930310590530669	0.031372
protein_coding	PRKD3	ENSG00000115825.9	-0.0538144415377545	0.499197000714124	0.763941671922785	0.11694
protein_coding	QPCT	ENSG00000115828.16	0.993136188810256	0.00298702137755183	0.0311495913528363	1.50655
protein_coding	CDC42EP3	ENSG00000163171.7	-0.0760730001414504	0.415096855352855	0.698227907159692	0.156003
protein_coding	CYP1B1	ENSG00000138061.11	-0.0690516738137483	0.570202510206923	0.805238302198058	0.0940756
protein_coding	ATL2	ENSG00000119787.13	0.257086138274012	0.0895258470893043	0.306108608970629	0.514124
protein_coding	HNRNPLL	ENSG00000143889.15	0.289411390133663	0.0748275277754112	0.272643611032031	0.564405
protein_coding	GALM	ENSG00000143891.16	0.00856568187183847	0.938546780543707	0.978936837818908	0.00924533
protein_coding	SRSF7	ENSG00000115875.18	0.598291617956977	0.000172106013677268	0.00352104244508489	2.45333
protein_coding	GEMIN6	ENSG00000152147.10	0.317721980931015	0.0638707157991508	0.248936369662713	0.603912
protein_coding	DHX57	ENSG00000163214.20	-0.0599488641828234	0.493606275455387	0.758561556236067	0.120009
protein_coding	MORN2	ENSG00000188010.13	-0.154378113759816	0.0483226860220837	0.209665698933154	0.678473
protein_coding	SOS1	ENSG00000115904.12	-0.296006454794942	0.0637739160143753	0.248774556292329	0.604194
protein_coding	MAP4K3	ENSG00000011566.14	0.0475561314326336	0.716840344551596	0.889145087920879	0.0510274
protein_coding	TMEM178A	ENSG00000152154.10	0.0178266400032303	0.804522677641225	0.928610707803908	0.0321663
protein_coding	THUMPD2	ENSG00000138050.14	0.062429102901796	0.564421460940929	0.802505878918197	0.0955518
protein_coding	PKDCC	ENSG00000162878.12	0.624868638480933	0.0149131716242349	0.0952057492419511	1.02134
protein_coding	EML4	ENSG00000143924.18	0.365634357995038	0.0103982580066693	0.0739918148685097	1.13082
protein_coding	COX7A2L	ENSG00000115944.14	-0.0422254955358844	0.660244840504962	0.860459708219894	0.0652695
protein_coding	MTA3	ENSG00000057935.13	-0.0541036490427319	0.567386297900378	0.803659900410426	0.0949277
protein_coding	ZFP36L2	ENSG00000152518.7	0.320549058187472	0.00440378649285984	0.0405076893896504	1.39246
protein_coding	THADA	ENSG00000115970.18	-0.332638043384174	0.0570126358881567	0.231501164377859	0.635447
protein_coding	DYNC2LI1	ENSG00000138036.18	-0.383815191161078	0.0408161258333768	0.187478472028724	0.727049
protein_coding	LRPPRC	ENSG00000138095.18	-0.237800891658202	0.0719516064682752	0.265873910460906	0.575324
protein_coding	PPM1B	ENSG00000138032.20	0.424654035000382	0.00248513898396736	0.0271733750749314	1.56586
protein_coding	PREPL	ENSG00000138078.15	-0.18692334213505	0.180921560454827	0.455454670919357	0.341555
protein_coding	CAMKMT	ENSG00000143919.14	-0.0540162378477047	0.578975041360327	0.811279603180636	0.0908294
protein_coding	SRBD1	ENSG00000068784.12	-0.0701047826021889	0.564659113899455	0.802505878918197	0.0955518
protein_coding	PRKCE	ENSG00000171132.13	-0.107160938785446	0.307133189699142	0.601394919005294	0.22084
protein_coding	EPAS1	ENSG00000116016.13	0.165049044375274	0.189773588046919	0.469369803961338	0.328485
protein_coding	ATP6V1E2	ENSG00000250565.6	-0.03667634334265	0.747948290862588	0.904019957782169	0.043822
protein_coding	RHOQ	ENSG00000119729.11	-0.0726330102197803	0.454751047303293	0.728616509112299	0.137501
protein_coding	PIGF	ENSG00000151665.12	0.0156650649122766	0.888653357269211	0.962779442113093	0.0164732
protein_coding	CRIPT	ENSG00000119878.5	0.123835298047206	0.356414909130354	0.647381220060812	0.18884
protein_coding	SOCS5	ENSG00000171150.8	-0.0936911384744997	0.468143805550863	0.738371272249551	0.131725
protein_coding	MCFD2	ENSG00000180398.12	0.110600806276871	0.338010878539994	0.631302609896245	0.199762
protein_coding	TTC7A	ENSG00000068724.15	0.328249881037193	0.0467538744375712	0.205466739975743	0.687258
protein_coding	CALM2	ENSG00000143933.16	0.16454392524972	0.147470721857883	0.406216091944102	0.391243
protein_coding	MSH2	ENSG00000095002.14	-0.344683735788693	0.0515970277269057	0.218801860751882	0.659949
protein_coding	MSH6	ENSG00000116062.14	0.0496735723921957	0.704332146844934	0.882969895444745	0.0540541
protein_coding	FBXO11	ENSG00000138081.20	0.0315008109929273	0.806821821330554	0.929523445687291	0.0317397
protein_coding	FOXN2	ENSG00000170802.15	-0.160934186845807	0.252606612300539	0.543421038666754	0.264864
protein_coding	PPP1R21	ENSG00000162869.15	-0.152528842244886	0.222973092760457	0.508552429220134	0.293664
protein_coding	ASB3	ENSG00000115239.21	0.0293116428674906	0.758440218376396	0.908654075146769	0.0416014
protein_coding	ERLEC1	ENSG00000068912.13	0.543239526695167	0.000178227636252252	0.00360597182361071	2.44298
protein_coding	PSME4	ENSG00000068878.14	-0.0434373694334341	0.737225266560237	0.89885148124217	0.0463121
protein_coding	ACYP2	ENSG00000170634.12	0.0609467489015521	0.638421273178436	0.84876645897346	0.0712118
protein_coding	SPTBN1	ENSG00000115306.15	-0.0711694108475757	0.466298018196436	0.736981922996047	0.132543
protein_coding	RTN4	ENSG00000115310.17	0.0306243677157293	0.724537097467063	0.893276190337246	0.0490142
protein_coding	CLHC1	ENSG00000162994.15	-0.0256340438706248	0.735075644774032	0.897912355045669	0.0467661
protein_coding	RPS27A	ENSG00000143947.13	0.0142038672283543	0.836765988437073	0.943496344105067	0.0252598
protein_coding	MTIF2	ENSG00000085760.14	-0.979888486472671	2.3845803905708e-05	0.000748732181651355	3.12567
protein_coding	CCDC88A	ENSG00000115355.16	0.0612166764589567	0.593634935159335	0.820541466995393	0.0858995
protein_coding	CFAP36	ENSG00000163001.11	-0.144482510381922	0.289134051362135	0.582832576434601	0.234456
protein_coding	PPP4R3B	ENSG00000275052.4	-0.125072336675711	0.330008548064461	0.623964829607894	0.20484
protein_coding	PNPT1	ENSG00000138035.14	-0.0195187706306619	0.860751226424787	0.952840696067297	0.0209797
protein_coding	VRK2	ENSG00000028116.17	-0.111370623326784	0.399870935635733	0.686688104053474	0.16324
protein_coding	BCL11A	ENSG00000119866.21	0.0244875973299439	0.851499132947337	0.94888166832761	0.0227879
protein_coding	PAPOLG	ENSG00000115421.12	0.346150569337853	0.0475582172812258	0.207651608281097	0.682665
protein_coding	REL	ENSG00000162924.14	0.550211081319811	0.000916110406461634	0.012776627173613	1.89358
protein_coding	PUS10	ENSG00000162927.13	-0.0127270165909426	0.900401377342912	0.967746283958199	0.0142385
protein_coding	PEX13	ENSG00000162928.8	0.20194706752268	0.174889074806608	0.446727105507344	0.349958
protein_coding	KIAA1841	ENSG00000162929.13	0.171237680000824	0.0883358968324173	0.30415306368553	0.516908
protein_coding	USP34	ENSG00000115464.14	0.145963549648135	0.161932873552056	0.428588803053944	0.367959
protein_coding	XPO1	ENSG00000082898.16	0.349401490071375	0.0087580043057326	0.0654827491746773	1.18387
protein_coding	CCT4	ENSG00000115484.14	-0.0836299285991045	0.391987276026542	0.679649634293455	0.167715
protein_coding	COMMD1	ENSG00000173163.10	0.0700406125941242	0.594165365668392	0.820888240233368	0.085716
protein_coding	B3GNT2	ENSG00000170340.10	0.047140111792358	0.691828444005662	0.878024212109142	0.0564935
protein_coding	EHBP1	ENSG00000115504.14	0.325101864686386	0.0588273036409013	0.237041856045315	0.625175
protein_coding	OTX1	ENSG00000115507.9	-0.0512912283997067	0.629476269716075	0.843666421168089	0.0738292
protein_coding	WDPCP	ENSG00000143951.15	0.0146172313738214	0.882581482682858	0.960354684253903	0.0175683
protein_coding	MDH1	ENSG00000014641.17	-0.0758429975479787	0.518267033553046	0.776540225412297	0.109836
protein_coding	UGP2	ENSG00000169764.15	-0.161800278420297	0.250630060833302	0.541124510038136	0.266703
protein_coding	VPS54	ENSG00000143952.19	0.202952391237218	0.165067319457036	0.433199285649072	0.363312
protein_coding	AFTPH	ENSG00000119844.15	0.176236337188324	0.089066075534654	0.305742892887726	0.514644
protein_coding	SERTAD2	ENSG00000179833.4	0.0605097021555318	0.635033502873628	0.847497969460426	0.0718613
protein_coding	SLC1A4	ENSG00000115902.10	-0.488540756833076	0.000292050468696403	0.00530212320104117	2.27555
protein_coding	CEP68	ENSG00000011523.13	0.200760666888986	0.132356171121199	0.383132775447059	0.416651
protein_coding	RAB1A	ENSG00000138069.17	0.447849555594707	9.2876605143089e-06	0.000354597324353614	3.45026
protein_coding	ACTR2	ENSG00000138071.13	0.244137243210439	0.00815399674530613	0.0623043421522992	1.20548
protein_coding	SPRED2	ENSG00000198369.9	0.151364704021239	0.281939011254767	0.57497677171561	0.24035
protein_coding	MEIS1	ENSG00000143995.19	0.0509367768789438	0.67557448115575	0.870124770385648	0.0604185
protein_coding	ETAA1	ENSG00000143971.8	0.0245681352149164	0.749253929850878	0.90464658140852	0.0435211
protein_coding	C1D	ENSG00000197223.11	0.309991516867573	0.065811952256179	0.2535403805994	0.595953
protein_coding	WDR92	ENSG00000243667.6	-0.0205175064741506	0.846361805503175	0.946883748913794	0.0237033
protein_coding	PNO1	ENSG00000115946.7	0.135294806744824	0.310211522072844	0.603819581920922	0.219093
protein_coding	PPP3R1	ENSG00000221823.10	0.0602666492295348	0.553337898409704	0.796629917588674	0.0987434
protein_coding	PLEK	ENSG00000115956.9	0.18337206787754	0.121353619687436	0.364933128198267	0.437787
protein_coding	FBXO48	ENSG00000204923.3	0.0715335313904074	0.461557263277729	0.732930229319836	0.134937
protein_coding	APLF	ENSG00000169621.9	0.0605630248686661	0.597668458513898	0.822722543984116	0.0847466
protein_coding	ARHGAP25	ENSG00000163219.11	0.161033062723757	0.253815234589395	0.544593852856856	0.263927
protein_coding	GFPT1	ENSG00000198380.12	-0.275554980238926	0.0213326157794239	0.121846133467763	0.914188
protein_coding	NFU1	ENSG00000169599.12	-0.119552847168612	0.38106646610951	0.669912165906454	0.173982
protein_coding	AAK1	ENSG00000115977.18	-0.296959747975418	0.0116619891234896	0.0799907937569615	1.09696
protein_coding	ANXA4	ENSG00000196975.15	-0.720129713452033	0.00157619287872648	0.0192903179577473	1.71466
protein_coding	GMCL1	ENSG00000087338.4	0.106686832755586	0.362129997917983	0.651981503379831	0.185765
protein_coding	SNRNP27	ENSG00000124380.10	0.472343101788192	0.00117646853242463	0.0154337629847304	1.81153
protein_coding	MXD1	ENSG00000059728.10	0.341567604402342	0.0161971373536088	0.100289602622668	0.998744
protein_coding	ASPRV1	ENSG00000244617.2	-0.040597839469473	0.506196505288208	0.768393852360878	0.114416
protein_coding	PCBP1	ENSG00000169564.6	0.0163451353167627	0.88817222584022	0.962779442113093	0.0164732
protein_coding	C2orf42	ENSG00000115998.7	0.0399857396645746	0.646123334592242	0.853650039383342	0.0687201
protein_coding	TIA1	ENSG00000116001.15	0.278600946653516	0.0866771448409845	0.300257378474024	0.522506
protein_coding	PCYOX1	ENSG00000116005.11	0.110655828947138	0.367409962061781	0.656550347382053	0.182732
protein_coding	SNRPG	ENSG00000143977.13	0.34527389927897	0.00594381486742401	0.0501514834481914	1.29972
protein_coding	FAM136A	ENSG00000035141.7	-0.0472661256343541	0.715172459751371	0.888610866846444	0.0512884
protein_coding	TGFA	ENSG00000163235.15	-0.112190770939237	0.190947152784721	0.47089370811202	0.327077
protein_coding	TEX261	ENSG00000144043.11	-1.44003044561686	2.82452025464454e-06	0.0001298375470655	3.8866
protein_coding	NAGK	ENSG00000124357.12	0.0101431014382471	0.935723844830551	0.978636241929113	0.00937871
protein_coding	MCEE	ENSG00000124370.10	0.120377568797154	0.268985842917065	0.561801098608664	0.250417
protein_coding	MPHOSPH10	ENSG00000124383.8	-0.09720108377695	0.460409226114078	0.732524273363281	0.135178
protein_coding	ZNF638	ENSG00000075292.18	-0.0170139426239419	0.887324183799889	0.962485816813753	0.0166057
protein_coding	DYSF	ENSG00000135636.13	-0.017855427522411	0.887890988685175	0.962779442113093	0.0164732
protein_coding	SFXN5	ENSG00000144040.12	0.147810563166024	0.20304688526491	0.484776305876222	0.314459
protein_coding	RAB11FIP5	ENSG00000135631.16	0.0912374892178098	0.490731081847221	0.755760063332654	0.121616
protein_coding	SMYD5	ENSG00000135632.11	-0.00168375533155451	0.984859081077603	0.995164034093363	0.00210533
protein_coding	PRADC1	ENSG00000135617.3	0.046962725530955	0.564333416544562	0.802505878918197	0.0955518
protein_coding	CCT7	ENSG00000135624.15	-0.243785639101132	0.050363843298154	0.215882613645053	0.665782
protein_coding	FBXO41	ENSG00000163013.11	-0.0616789526260852	0.4073199951002	0.692498015485331	0.159581
protein_coding	ALMS1	ENSG00000116127.17	0.0852787483352915	0.307170170816964	0.601394919005294	0.22084
protein_coding	TPRKB	ENSG00000144034.14	0.0710013445876488	0.588785735096942	0.817979408575201	0.0872576
protein_coding	DUSP11	ENSG00000144048.10	-0.0365530392919577	0.776360313651595	0.917470175116095	0.037408
protein_coding	STAMBP	ENSG00000124356.15	0.0186061639718072	0.885446320684233	0.961408646759562	0.017092
protein_coding	DGUOK	ENSG00000114956.19	0.536631573509932	0.000208090525996139	0.00411278607083939	2.38586
protein_coding	TET3	ENSG00000187605.15	-0.0969087589569779	0.452187743603368	0.727603129304103	0.138105
protein_coding	BOLA3	ENSG00000163170.11	0.0766460499838377	0.563491466643172	0.802281643517095	0.0956731
protein_coding	MOB1A	ENSG00000114978.17	0.0989944498247814	0.332247817538866	0.625674520559708	0.203652
protein_coding	MTHFD2	ENSG00000065911.11	-0.829613939731647	1.65826765178098e-08	1.53683966566669e-06	5.81337
protein_coding	DCTN1	ENSG00000204843.12	-0.0789269951796573	0.538294092778406	0.788436874102656	0.103233
protein_coding	WDR54	ENSG00000005448.16	-0.0828744329328976	0.507845075638532	0.769113270167423	0.11401
protein_coding	INO80B	ENSG00000115274.14	0.0540738999994992	0.501994159167317	0.765555675175337	0.116023
protein_coding	MOGS	ENSG00000115275.12	0.50681150906674	0.00122032459616027	0.0158462940780496	1.80007
protein_coding	CCDC142	ENSG00000135637.13	-0.11655709351402	0.177842867997147	0.451263024734646	0.34557
protein_coding	TTC31	ENSG00000115282.19	-0.00596803683414533	0.949648023177256	0.982566192195274	0.00763818
protein_coding	PCGF1	ENSG00000115289.13	0.0657204415466639	0.57875768283497	0.811175361855508	0.0908852
protein_coding	AUP1	ENSG00000115307.16	-0.352621875312246	0.0267878358835247	0.142957564686645	0.844793
protein_coding	HTRA2	ENSG00000115317.11	0.508145330476555	0.0182826367455317	0.109315328553408	0.961319
protein_coding	DOK1	ENSG00000115325.13	0.310373582986717	0.0659418769879042	0.253913830178643	0.595314
protein_coding	HK2	ENSG00000159399.9	-1.44566005301214	7.33416982893521e-05	0.00179710617642054	2.74543
protein_coding	POLE4	ENSG00000115350.11	0.400846019442003	0.0102592057430306	0.073457191525799	1.13397
protein_coding	MRPL19	ENSG00000115364.13	-0.088989067222082	0.410508293701435	0.694798276582776	0.158141
protein_coding	SUCLG1	ENSG00000163541.11	-0.205832203161863	0.148000963738518	0.406896429493552	0.390516
protein_coding	TMSB10	ENSG00000034510.5	0.130844417295863	0.207309220580746	0.487592275849348	0.311943
protein_coding	KCMF1	ENSG00000176407.17	-0.637846601237205	0.000215762641906968	0.004238537232128	2.37278
protein_coding	TGOLN2	ENSG00000152291.13	0.408800678154664	0.000142148459209655	0.00304202996878466	2.51684
protein_coding	RETSAT	ENSG00000042445.13	0.53859860701188	0.00103633841501853	0.0140609221551275	1.85199
protein_coding	ELMOD3	ENSG00000115459.17	0.0554898855238596	0.559483347260599	0.800355654698506	0.096717
protein_coding	CAPG	ENSG00000042493.15	-0.317418146525441	0.00774375791695869	0.0600886333434769	1.22121
protein_coding	MAT2A	ENSG00000168906.12	-1.24377438547644	0.000466445001434348	0.00764677026602501	2.11652
protein_coding	GGCX	ENSG00000115486.11	0.219973070991529	0.148332371063013	0.407390550009248	0.389989
protein_coding	VAMP8	ENSG00000118640.10	0.0468758895071715	0.702569260753672	0.882782193809446	0.0541464
protein_coding	VAMP5	ENSG00000168899.4	-0.0343716880166085	0.682208145542682	0.873936549615162	0.0585201
protein_coding	RNF181	ENSG00000168894.9	-0.0032142829224258	0.981059963492863	0.993859405893863	0.00267505
protein_coding	TMEM150A	ENSG00000168890.13	-0.120104667705441	0.258436652254072	0.549279453986277	0.260207
protein_coding	USP39	ENSG00000168883.19	0.0887951837506507	0.508111625091735	0.769127870858037	0.114001
protein_coding	C2orf68	ENSG00000168887.10	-0.75286355730023	0.00261474145215008	0.0281617701669247	1.55034
protein_coding	GNLY	ENSG00000115523.16	-0.0495831169820402	0.62433010600772	0.840449233682195	0.0754885
protein_coding	ST3GAL5	ENSG00000115525.17	-0.194726375152071	0.176204624490584	0.448326404862287	0.348406
protein_coding	POLR1A	ENSG00000068654.15	-0.149139113256306	0.169585741115674	0.440126318180063	0.356423
protein_coding	PTCD3	ENSG00000132300.18	-0.0532798757611904	0.684093909199779	0.87458084375613	0.0582
protein_coding	IMMT	ENSG00000132305.20	-0.0168579865744781	0.890979614066386	0.964046485721769	0.015902
protein_coding	MRPL35	ENSG00000132313.14	0.0725216835062469	0.581320907355885	0.812520051974438	0.0901659
protein_coding	KDM3A	ENSG00000115548.16	-0.713715434011559	0.000524334756627756	0.00834578258056256	2.07853
protein_coding	CHMP3	ENSG00000115561.15	-0.119727214525131	0.298469656798314	0.594105537535931	0.226136
protein_coding	RNF103	ENSG00000239305.6	-0.0412176942504787	0.750406803164142	0.905319170334665	0.0431983
protein_coding	RMND5A	ENSG00000153561.12	-0.16257986161339	0.196141776778871	0.476725701106937	0.321731
protein_coding	KRCC1	ENSG00000172086.7	-1.06391189304601	5.49342147535133e-05	0.00147729894095937	2.83053
protein_coding	EIF2AK3	ENSG00000172071.11	-0.0475081890671145	0.705699084289108	0.883364916787793	0.0538599
protein_coding	RPIA	ENSG00000153574.8	-0.347591291558099	0.0459065741223378	0.20281006317258	0.69291
protein_coding	MRPS5	ENSG00000144029.11	-0.188125043399073	0.125002910234218	0.371197272457787	0.430395
protein_coding	ZNF2	ENSG00000275111.4	-0.0283867818646164	0.713709494217219	0.887656873110853	0.0517549
protein_coding	FAHD2A	ENSG00000115042.9	0.391924682337538	0.0390750018783341	0.182116450960389	0.739651
protein_coding	ANKRD36C	ENSG00000174501.14	0.0356211073784482	0.762662192885181	0.910157371258661	0.0408835
protein_coding	DUSP2	ENSG00000158050.4	-0.0296271005414955	0.811400678980856	0.930693342933227	0.0311934
protein_coding	STARD7	ENSG00000084090.13	-0.113562941947307	0.311595799737114	0.605067069642771	0.218196
protein_coding	TMEM127	ENSG00000135956.8	0.00641102917749906	0.955228593467385	0.984969672151385	0.00657714
protein_coding	CIAO1	ENSG00000144021.2	0.692202718736643	7.89193465887233e-05	0.00188143696648953	2.72551
protein_coding	SNRNP200	ENSG00000144028.14	0.136871875727189	0.164904984707687	0.433064004629969	0.363448
protein_coding	NCAPH	ENSG00000121152.9	0.0482542951920075	0.434428812427913	0.713615767927613	0.146536
protein_coding	ARID5A	ENSG00000196843.15	-0.153570619648318	0.267418408070476	0.560286662816027	0.25159
protein_coding	KANSL3	ENSG00000114982.17	-0.0143381118060569	0.910833584388137	0.970862543851718	0.0128423
protein_coding	LMAN2L	ENSG00000114988.11	0.0300243426109288	0.816929724447497	0.932947005005322	0.030143
protein_coding	CNNM4	ENSG00000158158.11	-0.136414232863423	0.308859087166331	0.602513771807074	0.220033
protein_coding	CNNM3	ENSG00000168763.15	-0.0124218067290617	0.870418937521343	0.955747604624047	0.0196568
protein_coding	ANKRD39	ENSG00000213337.8	0.157234488106501	0.22315193216041	0.508552429220134	0.293664
protein_coding	SEMA4C	ENSG00000168758.10	-0.0655524803522178	0.57640625906898	0.809583437530338	0.0917384
protein_coding	ANKRD36	ENSG00000135976.18	-0.0695263663041846	0.340715864688812	0.633269726185318	0.198411
protein_coding	ANKRD36B	ENSG00000196912.12	-0.0292970836888439	0.633957941082299	0.846554108635577	0.0723453
protein_coding	COX5B	ENSG00000135940.6	0.227683246594239	0.0241453053313807	0.132644103547617	0.877312
protein_coding	ACTR1B	ENSG00000115073.7	-0.129702517343906	0.257679045355984	0.54868844028077	0.260674
protein_coding	C2orf92	ENSG00000228486.10	0.0398276241762088	0.561781921630867	0.802165573846661	0.095736
protein_coding	TMEM131	ENSG00000075568.16	-0.501538588146809	0.00735671698126164	0.058185403681114	1.23519
protein_coding	INPP4A	ENSG00000040933.15	0.368464010099874	0.0418087034682144	0.190509762195369	0.720083
protein_coding	COA5	ENSG00000183513.8	0.0360960791150893	0.781576666580497	0.919897485901584	0.0362606
protein_coding	UNC50	ENSG00000115446.11	0.0731677928994918	0.581248640681137	0.812517866282402	0.0901671
protein_coding	MGAT4A	ENSG00000071073.12	-0.479128202967181	0.0104783310161005	0.0743004628979731	1.12901
protein_coding	KIAA1211L	ENSG00000196872.11	-0.0507828280036947	0.641394873279897	0.850408069222662	0.0703726
protein_coding	TSGA10	ENSG00000135951.14	-0.3891164155892	0.038521036539174	0.180687245676811	0.743073
protein_coding	LIPT1	ENSG00000144182.16	-0.0217991838168075	0.767468836255728	0.913017791537353	0.0395208
protein_coding	MITD1	ENSG00000158411.11	-0.200892339442522	0.161974664595109	0.428600701249596	0.367947
protein_coding	MRPL30	ENSG00000185414.19	0.008114495854703	0.944878822961431	0.980618366661698	0.00849998
protein_coding	TXNDC9	ENSG00000115514.11	0.0196072889641719	0.874838079396942	0.958658679613031	0.018336
protein_coding	EIF5B	ENSG00000158417.10	0.251719807270457	0.0236369458626819	0.130714652094098	0.883676
protein_coding	REV1	ENSG00000135945.9	0.0772566842483515	0.561214183218005	0.801602162115666	0.0960411
protein_coding	AFF3	ENSG00000144218.18	-0.000204659118313948	0.995272932853916	0.998265504897019	0.000753936
protein_coding	PDCL3	ENSG00000115539.13	-0.106393606182964	0.316871120591803	0.610884569340883	0.214041
protein_coding	NPAS2	ENSG00000170485.16	0.0036997289397454	0.960961334807443	0.986026353671854	0.00611148
protein_coding	RPL31	ENSG00000071082.10	0.100383839765417	0.284819953159616	0.577886811742639	0.238157
protein_coding	TBC1D8	ENSG00000204634.12	-0.073426326804355	0.568483028979012	0.804184860767767	0.0946441
protein_coding	CNOT11	ENSG00000158435.7	-0.125014821522799	0.274627653184802	0.568345217071807	0.245388
protein_coding	RNF149	ENSG00000163162.8	-0.0615413616723008	0.569113925067533	0.80423612235007	0.0946164
protein_coding	RFX8	ENSG00000196460.13	-0.239353380417127	0.0479709121115872	0.208739765992563	0.680395
protein_coding	MAP4K4	ENSG00000071054.16	-0.474880647519057	0.000929559860606918	0.0129171728151085	1.88883
protein_coding	IL1R2	ENSG00000115590.13	-0.110680683116485	0.162538814712756	0.429204057600871	0.367336
protein_coding	MFSD9	ENSG00000135953.10	-0.0770716598181897	0.48000942388427	0.746753526367677	0.126823
protein_coding	MRPS9	ENSG00000135972.8	-0.191909327469024	0.181957337568579	0.456761407456991	0.340311
protein_coding	TGFBRAP1	ENSG00000135966.12	-0.93737843404512	0.000604517643312009	0.00926282234258881	2.03326
protein_coding	C2orf49	ENSG00000135974.9	-0.0237884524467458	0.85197728107077	0.948950731568997	0.0227563
protein_coding	NCK2	ENSG00000071051.13	-0.205528014297917	0.15098746363637	0.411269953095323	0.385873
protein_coding	UXS1	ENSG00000115652.14	-0.166049550186708	0.15759891560958	0.421094335778957	0.375621
protein_coding	GCC2	ENSG00000135968.20	0.283923699646518	0.00941828619389274	0.0688955728454585	1.16181
protein_coding	LIMS1	ENSG00000169756.16	-0.400659200523017	2.14742695850489e-06	0.000101976159533629	3.9915
protein_coding	RANBP2	ENSG00000153201.15	0.0127707231563201	0.909903162305795	0.970862543851718	0.0128423
protein_coding	CCDC138	ENSG00000163006.11	-0.0612083563823613	0.524356222245046	0.779951036246449	0.107933
protein_coding	SH3RF3	ENSG00000172985.10	0.0584858381865818	0.650551728722924	0.855646949800892	0.0677054
protein_coding	SEPT10	ENSG00000186522.14	-0.0954653355725463	0.456230404498151	0.729339993343364	0.13707
protein_coding	SOWAHC	ENSG00000198142.4	0.0202409979997242	0.864459685726392	0.954991886680613	0.0200003
protein_coding	MTLN	ENSG00000175701.10	0.244582745772798	0.102187437952027	0.33089265622561	0.480313
protein_coding	BUB1	ENSG00000169679.14	0.0457036909799881	0.630911437735462	0.844448432617741	0.0734269
protein_coding	BCL2L11	ENSG00000153094.22	-0.289728316480838	0.0765616239549491	0.277029654436485	0.557474
protein_coding	ANAPC1	ENSG00000153107.12	0.0279486899667606	0.809015309069329	0.930310590530669	0.031372
protein_coding	MERTK	ENSG00000153208.16	0.738038663339083	0.00180347365821748	0.0214106604134662	1.66937
protein_coding	TMEM87B	ENSG00000153214.10	-0.30420055648469	0.0316823849532725	0.158692883677847	0.799443
protein_coding	ZC3H8	ENSG00000144161.12	-0.222362959566086	0.117680789190254	0.358407803648651	0.445623
protein_coding	ZC3H6	ENSG00000188177.13	-0.0488813050803735	0.681965645480097	0.873936549615162	0.0585201
protein_coding	TTL	ENSG00000114999.7	0.130664892477448	0.32500265862735	0.618775770865724	0.208467
protein_coding	POLR1B	ENSG00000125630.15	-0.0530361966519151	0.616226207722749	0.835792703782584	0.0779014
protein_coding	CHCHD5	ENSG00000125611.15	-0.0393976596024728	0.740424980042399	0.899667428303519	0.045918
protein_coding	SLC20A1	ENSG00000144136.10	0.432213854408032	2.34418287408893e-05	0.000740092021676647	3.13071
protein_coding	CKAP2L	ENSG00000169607.12	0.0585832271301905	0.522024502770888	0.778963741138352	0.108483
protein_coding	IL1A	ENSG00000115008.5	-0.00172667425696318	0.98934223291156	0.996698256208219	0.0014363
protein_coding	IL1B	ENSG00000125538.11	0.545238005387892	0.0155049503067678	0.0978089619786479	1.00962
protein_coding	IL1RN	ENSG00000136689.18	0.203212138244294	0.0760077034353825	0.2757198635983	0.559532
protein_coding	PSD4	ENSG00000125637.15	0.0318193088206534	0.802932427169214	0.928025050181838	0.0324403
protein_coding	PAX8	ENSG00000125618.16	-0.265166100415467	0.0904564123628186	0.307733893094586	0.511825
protein_coding	CBWD2	ENSG00000136682.14	0.212165708639818	0.0868731773202582	0.300616246240412	0.521988
protein_coding	RABL2A	ENSG00000144134.18	-0.0548262817484412	0.657774470504247	0.858972056841297	0.066021
protein_coding	SLC35F5	ENSG00000115084.13	-0.00323368802499721	0.979159382316359	0.993413774917691	0.00286982
protein_coding	ACTR3	ENSG00000115091.11	-0.109364918063215	0.260030323191428	0.55113767504904	0.25874
protein_coding	DDX18	ENSG00000088205.12	-0.34087539580373	0.00402960972009466	0.0380199301340951	1.41999
protein_coding	CCDC93	ENSG00000125633.10	-0.0488164390422543	0.694762462435185	0.879098833132234	0.0559623
protein_coding	INSIG2	ENSG00000125629.14	-0.302788788869399	0.0713404559343671	0.264948865600175	0.576838
protein_coding	MARCO	ENSG00000019169.10	-2.42868598311823	0.00441312453148646	0.0405076893896504	1.39246
protein_coding	STEAP3	ENSG00000115107.19	-0.153053621633986	0.0265286724180215	0.141996974116396	0.847721
protein_coding	C2orf76	ENSG00000186132.14	-0.520097020714332	0.0174978485722408	0.105890087304998	0.975145
protein_coding	DBI	ENSG00000155368.16	0.00419851834837963	0.966887376627109	0.988744841628976	0.00491577
protein_coding	TMEM177	ENSG00000144120.12	-0.07012753021262	0.412204681705063	0.696011784036817	0.157383
protein_coding	PTPN4	ENSG00000088179.8	-0.0207843937983076	0.788448350853092	0.922411603601875	0.0350752
protein_coding	TMEM185B	ENSG00000226479.3	-0.08764964716656	0.394348161857215	0.681761179683971	0.166368
protein_coding	RALB	ENSG00000144118.13	-0.227387647934014	0.0785885750039652	0.28223121998299	0.549395
protein_coding	INHBB	ENSG00000163083.5	0.0615035984804426	0.346523943772304	0.639465080160704	0.194183
protein_coding	CLASP1	ENSG00000074054.18	-0.186688369610409	0.197747590293828	0.478962564797981	0.319698
protein_coding	NIFK	ENSG00000155438.11	0.0107013020662441	0.929172521819415	0.975949599014639	0.0105726
protein_coding	TSN	ENSG00000211460.11	-0.0286726086577806	0.814222162253691	0.931883386975343	0.0306384
protein_coding	GYPC	ENSG00000136732.15	-0.219294056269241	0.0294157853658798	0.151658234824895	0.819134
protein_coding	BIN1	ENSG00000136717.14	-0.12375194328247	0.242226689789027	0.531302045786278	0.274659
protein_coding	ERCC3	ENSG00000163161.13	-0.0746094210669898	0.571254098175835	0.806096770166588	0.0936128
protein_coding	MAP3K2	ENSG00000169967.16	-0.0498675406516348	0.653258719374844	0.857187623093824	0.0669241
protein_coding	PROC	ENSG00000115718.17	-0.0577015485319918	0.604778162145502	0.827412716264077	0.0822778
protein_coding	IWS1	ENSG00000163166.14	0.318655707332147	0.0103403867580558	0.073651240212285	1.13282
protein_coding	WDR33	ENSG00000136709.11	-0.0333576503648538	0.792077720693881	0.923391485558316	0.0346141
protein_coding	SFT2D3	ENSG00000173349.5	0.0205188909965783	0.857738833944675	0.951644591590288	0.0215252
protein_coding	POLR2D	ENSG00000144231.10	-0.279678805279216	0.0863152659846838	0.299497293688402	0.523607
protein_coding	AMMECR1L	ENSG00000144233.9	0.301048620152452	0.0613064517763425	0.242676360329512	0.614973
protein_coding	SAP130	ENSG00000136715.18	-0.136018647021083	0.311318218646859	0.604862405142861	0.218343
protein_coding	UGGT1	ENSG00000136731.12	0.0368043301684048	0.777834511856035	0.917668976270167	0.037314
protein_coding	HS6ST1	ENSG00000136720.6	-0.0321136774099688	0.769365068578779	0.913760166195465	0.0391678
protein_coding	SMPD4	ENSG00000136699.19	-0.141745665411886	0.306948987732063	0.601328325095252	0.220888
protein_coding	MZT2B	ENSG00000152082.13	-0.0114690670879378	0.923458903180594	0.973703065909843	0.0115735
protein_coding	CCDC115	ENSG00000136710.9	-0.0181508615575937	0.887171430014259	0.962485816813753	0.0166057
protein_coding	IMP4	ENSG00000136718.9	-0.0286662775670675	0.824664983188077	0.936498995469354	0.0284927
protein_coding	PTPN18	ENSG00000072135.12	-0.117010632112758	0.229093261630754	0.515515912015003	0.287758
protein_coding	FAM168B	ENSG00000152102.17	0.0860281390487075	0.481454157749893	0.747615765311907	0.126322
protein_coding	PLEKHB2	ENSG00000115762.16	-0.0699159208809615	0.528452267314936	0.782700535633877	0.106404
protein_coding	MZT2A	ENSG00000173272.15	0.123820871707674	0.305273001455514	0.600771868368083	0.22129
protein_coding	MGAT5	ENSG00000152127.8	-0.261754260913118	0.0688098914889038	0.259837703051351	0.585298
protein_coding	TMEM163	ENSG00000152128.13	-0.0597879698039309	0.25153523536995	0.54210311043575	0.265918
protein_coding	CCNT2	ENSG00000082258.12	0.262221956712903	0.0832293457927878	0.292504917000859	0.533867
protein_coding	RAB3GAP1	ENSG00000115839.17	-0.225955999604644	0.0822713314047044	0.290464559294275	0.536907
protein_coding	R3HDM1	ENSG00000048991.16	-0.00637684571426264	0.957923303010124	0.985449341884553	0.0063657
protein_coding	UBXN4	ENSG00000144224.16	0.129454024573772	0.174778350948754	0.446573670211868	0.350107
protein_coding	MCM6	ENSG00000076003.4	0.0888519556787842	0.480389783552257	0.746899750317062	0.126738
protein_coding	DARS	ENSG00000115866.10	-0.791433486732933	1.04396796068456e-07	7.31541451474816e-06	5.13576
protein_coding	CXCR4	ENSG00000121966.6	-1.50688386479637	0.000147961972686387	0.00313966267182053	2.50312
protein_coding	HNMT	ENSG00000150540.13	-0.0320490544990231	0.801513601844264	0.928003227423078	0.0324505
protein_coding	SPOPL	ENSG00000144228.8	-0.0996536754646168	0.454417491342096	0.728616509112299	0.137501
protein_coding	KYNU	ENSG00000115919.14	0.98858996143332	1.54391860454742e-05	0.00053929217639693	3.26818
protein_coding	ARHGAP15	ENSG00000075884.13	-0.212627399043789	0.155575395209819	0.417519166409976	0.379324
protein_coding	GTDC1	ENSG00000121964.14	0.242168030885451	0.119074146436019	0.360815961213324	0.442714
protein_coding	ZEB2	ENSG00000169554.19	-0.575022316487736	0.00275604133876422	0.0292721137385198	1.53355
protein_coding	ACVR2A	ENSG00000121989.14	-0.0685532436813168	0.483840501309371	0.749163977505698	0.125423
protein_coding	ORC4	ENSG00000115947.13	-0.00467921112689266	0.969717419684389	0.989547928714019	0.00456317
protein_coding	MBD5	ENSG00000204406.13	0.0969415877293041	0.471867648441368	0.74131278412689	0.129999
protein_coding	EPC2	ENSG00000135999.11	0.180446275674552	0.213232877376975	0.495959743554404	0.304554
protein_coding	MMADHC	ENSG00000168288.12	0.0257155985978906	0.777087278988613	0.917620942266455	0.0373367
protein_coding	RBM43	ENSG00000184898.6	0.422057354189093	0.0274938714506328	0.145033397176322	0.838532
protein_coding	NMI	ENSG00000123609.10	-0.187923754380161	0.150490819865715	0.410500949892427	0.386686
protein_coding	RIF1	ENSG00000080345.17	0.332694670698021	0.0105148227637756	0.0743416932842034	1.12877
protein_coding	ARL5A	ENSG00000162980.16	0.177695736799955	0.219080079506949	0.503936804182118	0.297624
protein_coding	STAM2	ENSG00000115145.9	0.099635397023947	0.456540360578194	0.729586850883104	0.136923
protein_coding	FMNL2	ENSG00000157827.19	-0.625928815937794	0.00481237426725756	0.0430961775172852	1.36556
protein_coding	PRPF40A	ENSG00000196504.16	0.08391544019621	0.363221745152323	0.653128508103661	0.185001
protein_coding	ARL6IP6	ENSG00000177917.10	-0.325810779516696	0.0585897410100663	0.236333205927582	0.626475
protein_coding	NR4A2	ENSG00000153234.13	-0.208018683070877	0.026186240342447	0.140754103842563	0.851539
protein_coding	GPD2	ENSG00000115159.15	0.154549639044044	0.273841852268074	0.567564582004164	0.245985
protein_coding	CYTIP	ENSG00000115165.9	-0.14191555573261	0.248850026296315	0.538464413895171	0.268843
protein_coding	ACVR1C	ENSG00000123612.15	-0.0937229172890719	0.204338195425461	0.485377127290077	0.313921
protein_coding	ACVR1	ENSG00000115170.13	-0.125911885680257	0.356562939444316	0.647413086452835	0.188819
protein_coding	PKP4	ENSG00000144283.21	0.13342233561844	0.325920992873293	0.619140043824761	0.208211
protein_coding	WDSUB1	ENSG00000196151.10	-0.0334205191047225	0.78738381831332	0.921946015228268	0.0352945
protein_coding	BAZ2B	ENSG00000123636.17	0.0852546629429104	0.506341627814225	0.768402006643714	0.114412
protein_coding	MARCH7	ENSG00000136536.14	0.147675737596627	0.221783082995838	0.507067355913954	0.294934
protein_coding	CD302	ENSG00000241399.6	-0.0200698559997587	0.717636101106924	0.889479500282134	0.0508641
protein_coding	LY75	ENSG00000054219.10	0.14208805640283	0.0946923221217154	0.316804307598639	0.499209
protein_coding	RBMS1	ENSG00000153250.19	-0.0298754914097954	0.782954819337626	0.920381217750692	0.0360323
protein_coding	TANK	ENSG00000136560.13	0.0483108723726708	0.679921395810188	0.872839218124517	0.0590657
protein_coding	PSMD14	ENSG00000115233.11	-0.0283946317284411	0.806582006419852	0.929433512260798	0.0317817
protein_coding	FAP	ENSG00000078098.13	2.13974596578256	6.26160843647285e-05	0.00160263706351773	2.79516
protein_coding	IFIH1	ENSG00000115267.6	-0.123231357804187	0.28613679927936	0.579944285241342	0.236614
protein_coding	GCA	ENSG00000115271.10	-0.068414647766433	0.354202856295922	0.645801691289796	0.189901
protein_coding	TTC21B	ENSG00000123607.14	-0.124939953279127	0.301168361877689	0.597002356569424	0.224024
protein_coding	STK39	ENSG00000198648.10	-0.54135044458285	0.0159726565814457	0.0995972704470829	1.00175
protein_coding	CERS6	ENSG00000172292.14	0.178123802323686	0.203007552748093	0.484776305876222	0.314459
protein_coding	DHRS9	ENSG00000073737.16	0.430851663080382	0.0306233304643358	0.155649408976624	0.807853
protein_coding	FASTKD1	ENSG00000138399.17	0.0232375923591479	0.857371593825941	0.951503377380968	0.0215897
protein_coding	PPIG	ENSG00000138398.15	0.364182394922766	0.00290134239062943	0.0304665655406418	1.51618
protein_coding	KLHL23	ENSG00000213160.9	-0.0925281003247652	0.265218142199221	0.557098682170252	0.254068
protein_coding	SSB	ENSG00000138385.15	-0.449940884917106	0.000900493112852599	0.0126496840742522	1.89792
protein_coding	METTL5	ENSG00000138382.14	-0.0367226340661501	0.767141001280016	0.912816772283075	0.0396164
protein_coding	UBR3	ENSG00000144357.16	-0.124671442360672	0.345445761197646	0.638652298533357	0.194736
protein_coding	GAD1	ENSG00000128683.13	-0.0357570170571362	0.58694700819883	0.816906263560731	0.0878278
protein_coding	GORASP2	ENSG00000115806.12	-0.00789447589686111	0.936953391814248	0.978724871072651	0.00933938
protein_coding	TLK1	ENSG00000198586.13	-0.069605570514968	0.585969393513628	0.815842048734991	0.0883939
protein_coding	METTL8	ENSG00000123600.19	-0.149611567408569	0.279279876393747	0.571998634738361	0.242605
protein_coding	DCAF17	ENSG00000115827.13	-0.0841512817902737	0.366141842915627	0.655010551591042	0.183752
protein_coding	CYBRD1	ENSG00000071967.11	0.104597747938948	0.432387326853358	0.712099907539791	0.147459
protein_coding	DYNC1I2	ENSG00000077380.15	0.32362489087133	0.00471396576628938	0.0424552465409072	1.37207
protein_coding	SLC25A12	ENSG00000115840.13	-0.0482102529463691	0.540785444985209	0.79013970114781	0.102296
protein_coding	HAT1	ENSG00000128708.12	0.222042655772734	0.12517033274805	0.371327848791665	0.430242
protein_coding	DLX1	ENSG00000144355.14	-0.618305746168252	0.00873353738328875	0.0653848935561917	1.18452
protein_coding	DLX2	ENSG00000115844.10	-0.887157082879254	0.00731490296615627	0.0579344347946711	1.23706
protein_coding	ITGA6	ENSG00000091409.14	1.16038014679103	6.01417756150219e-14	2.2295138237672e-11	10.6518
protein_coding	PDK1	ENSG00000152256.13	-0.819312142345489	6.26780365635342e-06	0.000252735437258995	3.59733
protein_coding	MAP3K20	ENSG00000091436.16	0.373952194720635	0.0421051221441862	0.191253780111063	0.71839
protein_coding	SP3	ENSG00000172845.14	-0.107377428108317	0.426209144700057	0.707270899616272	0.150414
protein_coding	OLA1	ENSG00000138430.15	-0.141815199678757	0.165928656185104	0.434480233730243	0.36203
protein_coding	CIR1	ENSG00000138433.15	0.302628544289755	0.0125652707940782	0.0845515253727751	1.07288
protein_coding	SCRN3	ENSG00000144306.14	-0.278196732828896	0.00932225314749428	0.068441563176374	1.16468
protein_coding	WIPF1	ENSG00000115935.17	0.0379953076531061	0.740647042776508	0.899667428303519	0.045918
protein_coding	CHN1	ENSG00000128656.13	-0.00747013516284767	0.921250153389886	0.972770142745168	0.0119898
protein_coding	ATF2	ENSG00000115966.16	0.383732123060444	0.0323541538894233	0.160888765251948	0.793474
protein_coding	ATP5MC3	ENSG00000154518.9	0.193793275349618	0.00803181517306134	0.0619889993074687	1.20769
protein_coding	LNPK	ENSG00000144320.13	-0.304641347453263	0.0491742986791172	0.212288144410374	0.673074
protein_coding	MTX2	ENSG00000128654.13	-0.26485901937695	0.073750504377931	0.269745638545889	0.569046
protein_coding	HNRNPA3	ENSG00000170144.20	0.264770859496017	0.023365672122068	0.129468806184574	0.887835
protein_coding	NFE2L2	ENSG00000116044.15	-0.0905511278293654	0.412846819362253	0.696577398679183	0.157031
protein_coding	AGPS	ENSG00000018510.14	-0.513906151023014	0.00675390985167734	0.0546591070531521	1.26234
protein_coding	RBM45	ENSG00000155636.14	-0.117464040205107	0.16566608790069	0.434169824892754	0.36234
protein_coding	PRKRA	ENSG00000180228.12	-0.414062833027394	0.0108485363682902	0.0759729251971362	1.11934
protein_coding	PLEKHA3	ENSG00000116095.10	-0.0787622510982253	0.534062671877972	0.78574423572163	0.104719
protein_coding	SESTD1	ENSG00000187231.13	0.0863249040929245	0.400873747096706	0.686942313665911	0.16308
protein_coding	CWC22	ENSG00000163510.13	-0.1258145219191	0.309784599660181	0.603384610588614	0.219406
protein_coding	UBE2E3	ENSG00000170035.15	0.222214815015042	0.107871850199058	0.340006391247278	0.468513
protein_coding	ITGA4	ENSG00000115232.13	0.0542818985588876	0.604863751247347	0.827412716264077	0.0822778
protein_coding	ITPRID2	ENSG00000138434.16	0.312749964803156	0.0548969062585242	0.226120160115756	0.645661
protein_coding	DNAJC10	ENSG00000077232.17	-0.610046922642964	0.00146555434531835	0.0183066853656505	1.73739
protein_coding	NUP35	ENSG00000163002.12	-0.240185854807489	0.0151685662005016	0.0963894639733354	1.01597
protein_coding	ZNF804A	ENSG00000170396.7	-0.181432025344816	0.0621436943771103	0.244447082428031	0.611815
protein_coding	ZC3H15	ENSG00000065548.17	-0.00852209096564259	0.939054030431498	0.978936837818908	0.00924533
protein_coding	ITGAV	ENSG00000138448.11	0.135205876756752	0.239389692946263	0.527431496624204	0.277834
protein_coding	WDR75	ENSG00000115368.9	-0.302710916083119	0.047086779709646	0.206270128768498	0.685564
protein_coding	ASNSD1	ENSG00000138381.9	-0.459778219234549	0.0138683397957799	0.0905025331817729	1.04334
protein_coding	ANKAR	ENSG00000151687.14	-0.0950035084728304	0.140270682904906	0.395289526224419	0.403085
protein_coding	OSGEPL1	ENSG00000128694.11	-0.156151431125118	0.180270486979728	0.454412905543108	0.342549
protein_coding	ORMDL1	ENSG00000128699.13	0.0905481719728819	0.477151384316403	0.744787440523468	0.127968
protein_coding	PMS1	ENSG00000064933.17	-0.00121341720965954	0.99053031807132	0.99712459839485	0.00125057
protein_coding	HIBCH	ENSG00000198130.15	0.0541034299974405	0.660451799018187	0.860534248788776	0.0652318
protein_coding	INPP1	ENSG00000151689.12	0.104093402559276	0.441735140483528	0.71988901945643	0.142734
protein_coding	MFSD6	ENSG00000151690.14	-0.257864047790708	0.103460833446713	0.332858874011653	0.47774
protein_coding	NEMP2	ENSG00000189362.11	-0.0918718773084184	0.275980123030858	0.569094486608759	0.244816
protein_coding	NAB1	ENSG00000138386.16	0.274215333315098	0.0899330946845217	0.306588882858061	0.513444
protein_coding	GLS	ENSG00000115419.12	0.283973361912989	0.0492660503058759	0.212604374808534	0.672428
protein_coding	STAT1	ENSG00000115415.18	-0.0591618483276933	0.629076147714235	0.843537006842182	0.0738959
protein_coding	MYO1B	ENSG00000128641.18	0.119228526043931	0.164775938018169	0.43282401821824	0.363689
protein_coding	NABP1	ENSG00000173559.12	0.16164227388154	0.251552864582194	0.54210311043575	0.265918
protein_coding	SLC39A10	ENSG00000196950.13	0.059781428610699	0.650344964841548	0.855646949800892	0.0677054
protein_coding	STK17B	ENSG00000081320.10	0.21544367292238	0.0308352168976353	0.156449586131401	0.805626
protein_coding	HECW2	ENSG00000138411.12	0.0720128817549512	0.420202415438065	0.703008612347393	0.153039
protein_coding	GTF3C3	ENSG00000119041.10	-0.0745277268225302	0.570220261138713	0.805238302198058	0.0940756
protein_coding	ANKRD44	ENSG00000065413.19	0.18359827530411	0.194804117079664	0.474902187840369	0.323396
protein_coding	SF3B1	ENSG00000115524.15	0.533841017366132	1.14772641924485e-05	0.000422745897755187	3.37392
protein_coding	COQ10B	ENSG00000115520.8	0.00130755037816006	0.991880222305641	0.997416848947167	0.0011233
protein_coding	HSPD1	ENSG00000144381.16	-0.522421184294721	1.55263530026979e-05	0.000540693480930316	3.26705
protein_coding	HSPE1	ENSG00000115541.10	-0.0865871602619485	0.480991470332526	0.747262719422158	0.126527
protein_coding	MOB4	ENSG00000115540.14	-0.0606666811030442	0.626459261920003	0.842512561496158	0.0744236
protein_coding	MARS2	ENSG00000247626.4	-0.325781248540187	0.0358293086555371	0.172207324575956	0.763948
protein_coding	SATB2	ENSG00000119042.16	-0.0339503851969801	0.729358211174474	0.895298500621347	0.0480321
protein_coding	C2orf69	ENSG00000178074.5	0.0412620486225847	0.740966634181494	0.899667428303519	0.045918
protein_coding	TYW5	ENSG00000162971.10	-0.0294739586551932	0.804663647367605	0.928619666152693	0.0321621
protein_coding	MAIP1	ENSG00000162972.10	0.0323510089411401	0.804400171384607	0.928595356057449	0.0321735
protein_coding	SPATS2L	ENSG00000196141.13	-0.232464315705077	0.128829087243308	0.376531715828609	0.424198
protein_coding	KCTD18	ENSG00000155729.12	0.145074748718435	0.203841696963367	0.485100182543593	0.314169
protein_coding	SGO2	ENSG00000163535.17	-0.136998590249786	0.250206156462075	0.540787878514607	0.266973
protein_coding	BZW1	ENSG00000082153.17	0.164862846048673	0.194860935522989	0.474939951438003	0.323361
protein_coding	CLK1	ENSG00000013441.15	0.113945169072178	0.380915915010059	0.669749953380599	0.174087
protein_coding	PPIL3	ENSG00000240344.8	0.100032526653914	0.436956716982124	0.716028317632764	0.14507
protein_coding	NIF3L1	ENSG00000196290.14	-0.0478037593146613	0.690711379688386	0.877865454358123	0.056572
protein_coding	ORC2	ENSG00000115942.8	-0.0820420343439278	0.501564553481252	0.765540363982188	0.116032
protein_coding	FAM126B	ENSG00000155744.9	0.996678228361113	1.34020789190945e-05	0.000476831860489888	3.32163
protein_coding	NDUFB3	ENSG00000119013.8	0.179284715902148	0.133279763004254	0.384740275419463	0.414832
protein_coding	CFLAR	ENSG00000003402.19	0.35169080209272	0.018453684779798	0.109937659662747	0.958854
protein_coding	CASP10	ENSG00000003400.14	-0.118912020550203	0.277580408891876	0.570208406694936	0.243966
protein_coding	CASP8	ENSG00000064012.21	0.136960168052116	0.301122055711681	0.597002356569424	0.224024
protein_coding	TRAK2	ENSG00000115993.12	-0.16882236519469	0.227360313021414	0.51338510994222	0.289557
protein_coding	STRADB	ENSG00000082146.12	-0.0651434753559388	0.51106271385163	0.771258398894673	0.1128
protein_coding	TMEM237	ENSG00000155755.18	-0.0298531439726218	0.626890078734385	0.842697483309808	0.0743283
protein_coding	ALS2	ENSG00000003393.14	-0.216687512006888	0.111534349324045	0.346592796809686	0.46018
protein_coding	FZD7	ENSG00000155760.2	-0.114963232415743	0.395518411083466	0.682784674804144	0.165716
protein_coding	SUMO1	ENSG00000116030.16	0.117942080226312	0.357203110810784	0.64818855983539	0.188299
protein_coding	NOP58	ENSG00000055044.10	-0.185802170561799	0.164102536950022	0.431647139993053	0.364871
protein_coding	BMPR2	ENSG00000204217.13	-0.12562618051872	0.33921309886469	0.632475279278413	0.198956
protein_coding	FAM117B	ENSG00000138439.11	-0.118838092515743	0.207836940301119	0.488338196266706	0.311279
protein_coding	WDR12	ENSG00000138442.9	-0.0313977873463349	0.803696419976333	0.928232295020188	0.0323433
protein_coding	CARF	ENSG00000138380.17	-0.0201148255137869	0.77949400051826	0.918669372777751	0.0368408
protein_coding	NBEAL1	ENSG00000144426.18	-0.103071781312428	0.319379052833565	0.613240741734662	0.212369
protein_coding	CYP20A1	ENSG00000119004.15	-0.229041633421693	0.117618269467439	0.358407803648651	0.445623
protein_coding	ABI2	ENSG00000138443.15	0.0965730937414723	0.469620649873472	0.739197439850149	0.13124
protein_coding	RAPH1	ENSG00000173166.17	-0.0985536805989961	0.0718986538124945	0.26576369559768	0.575504
protein_coding	NRP2	ENSG00000118257.16	-0.0339547698249544	0.752278905923413	0.906204317282166	0.0427739
protein_coding	INO80D	ENSG00000114933.15	-0.0555063537632693	0.67047173500103	0.867687069665748	0.0616369
protein_coding	NDUFS1	ENSG00000023228.13	-0.0768994300215181	0.532355097099563	0.784651017709089	0.105323
protein_coding	EEF1B2	ENSG00000114942.13	0.0253317697480445	0.776838643708959	0.917517351206937	0.0373857
protein_coding	FASTKD2	ENSG00000118246.13	0.0296129638619608	0.786949106645226	0.921754640743686	0.0353847
protein_coding	KLF7	ENSG00000118263.14	0.0806479713069255	0.49594673007398	0.761038833223418	0.118593
protein_coding	CREB1	ENSG00000118260.14	-0.250686400452505	0.0621567253979408	0.244447082428031	0.611815
protein_coding	METTL21A	ENSG00000144401.14	0.131102587220897	0.315804845456654	0.609340040965055	0.21514
protein_coding	CCNYL1	ENSG00000163249.11	-0.052992840517294	0.654453676848721	0.85806978372453	0.0664774
protein_coding	FZD5	ENSG00000163251.3	0.10437959958557	0.332035501212404	0.625533111464417	0.20375
protein_coding	PLEKHM3	ENSG00000178385.14	-0.0670189288140691	0.463782538290319	0.735346154805787	0.133508
protein_coding	IDH1	ENSG00000138413.13	-0.38409945823959	0.0125618402799481	0.0845515253727751	1.07288
protein_coding	PIKFYVE	ENSG00000115020.16	0.158093192063002	0.263282303860106	0.554857919669969	0.255818
protein_coding	RPE	ENSG00000197713.14	0.165535999972012	0.235589339353636	0.523167669150141	0.281359
protein_coding	KANSL1L	ENSG00000144445.16	0.000183369356916221	0.999686831185739	0.999788547239767	9.18425e-05
protein_coding	LANCL1	ENSG00000115365.11	-0.189080278529844	0.181309132324531	0.455930973451534	0.341101
protein_coding	CPS1	ENSG00000021826.15	-0.166422715489461	0.074745604983695	0.272517922738776	0.564605
protein_coding	BARD1	ENSG00000138376.10	-0.0191639584022701	0.873246573767442	0.957458153894439	0.0188802
protein_coding	ATIC	ENSG00000138363.14	-0.0791247588755868	0.503500472081566	0.766692384412529	0.115379
protein_coding	FN1	ENSG00000115414.18	1.63849656666166	6.26538573263627e-28	2.40006042798187e-24	23.6198
protein_coding	MREG	ENSG00000118242.15	0.0375714410038707	0.747438786473987	0.903594379870819	0.0440265
protein_coding	XRCC5	ENSG00000079246.15	0.0597176536911094	0.567499137820276	0.803659900410426	0.0949277
protein_coding	SMARCAL1	ENSG00000138375.12	-0.0533907829304272	0.567046835403294	0.803514455296505	0.0950063
protein_coding	RPL37A	ENSG00000197756.9	0.0356638634575169	0.698429527566256	0.88027551335725	0.0553814
protein_coding	TNS1	ENSG00000079308.18	-0.317950781798499	0.0395669183423835	0.183718394178049	0.735847
protein_coding	ARPC2	ENSG00000163466.15	-0.184093057489008	0.0189059913519758	0.111590987476583	0.952371
protein_coding	AAMP	ENSG00000127837.9	-0.00819639000696768	0.943135947790184	0.979881989297477	0.00882622
protein_coding	PNKD	ENSG00000127838.13	0.858068123616358	1.22373685154938e-06	6.16806311316028e-05	4.20985
protein_coding	TMBIM1	ENSG00000135926.14	0.0386336519970098	0.760524889619483	0.909369683852575	0.0412595
protein_coding	SLC11A1	ENSG00000018280.16	0.350410476730495	0.0161396039063157	0.100203310692264	0.999118
protein_coding	CTDSP1	ENSG00000144579.7	0.236673891894599	0.0932362438582354	0.313846196373416	0.503283
protein_coding	USP37	ENSG00000135913.10	-0.103466111550631	0.442049263290152	0.71988901945643	0.142734
protein_coding	CNOT9	ENSG00000144580.13	0.0502118244357638	0.691667322136606	0.878024212109142	0.0564935
protein_coding	ZNF142	ENSG00000115568.15	-0.0755311810856238	0.315111030969073	0.608928786257266	0.215433
protein_coding	BCS1L	ENSG00000074582.13	-0.0454997039949824	0.494625710754434	0.759924955613631	0.119229
protein_coding	STK36	ENSG00000163482.11	0.0741804288157511	0.41113809372591	0.694925573334043	0.158062
protein_coding	TTLL4	ENSG00000135912.10	0.028813343854053	0.826450259000111	0.936995924185805	0.0282623
protein_coding	CYP27A1	ENSG00000135929.8	-0.667978981335822	0.00040593395601343	0.0068882361766161	2.16189
protein_coding	WNT6	ENSG00000115596.3	0.0565688724535906	0.470065621282779	0.739492692646365	0.131066
protein_coding	CNPPD1	ENSG00000115649.15	-0.577083241234877	0.00259847164300101	0.0280654474824884	1.55183
protein_coding	RETREG2	ENSG00000144567.10	-0.175594386343676	0.220009107157048	0.505375466123249	0.296386
protein_coding	ZFAND2B	ENSG00000158552.12	-0.460865326542708	0.0214740935127697	0.122350164922533	0.912395
protein_coding	ANKZF1	ENSG00000163516.13	-0.213217976380064	0.139715563302963	0.394365178284596	0.404101
protein_coding	STK16	ENSG00000115661.13	0.0834853031402313	0.516749519231237	0.775664246996522	0.110326
protein_coding	TUBA4A	ENSG00000127824.13	0.621968401529824	0.0085080811063082	0.0643255711011144	1.19162
protein_coding	DNAJB2	ENSG00000135924.15	-0.367968718033338	0.0409557896287271	0.187854936382265	0.726177
protein_coding	DNPEP	ENSG00000123992.19	-0.247087404899382	0.112503238090954	0.348581076338971	0.457696
protein_coding	GMPPA	ENSG00000144591.18	-0.0203115438794718	0.871174958258689	0.956120964598306	0.0194872
protein_coding	CHPF	ENSG00000123989.13	1.12927382904339	8.84977141140834e-05	0.00205043494072388	2.68815
protein_coding	STK11IP	ENSG00000144589.21	-0.0576272722193434	0.588511491167134	0.817748857345328	0.0873801
protein_coding	FARSB	ENSG00000116120.9	-1.13791672628473	1.91709699986366e-05	0.000640444148907942	3.19352
protein_coding	ACSL3	ENSG00000123983.13	0.0101133352583464	0.922405320748575	0.973301567048511	0.0117526
protein_coding	SCG2	ENSG00000171951.4	0.179306021648637	0.00802888843943514	0.0619889993074687	1.20769
protein_coding	AP1S3	ENSG00000152056.16	0.0824869254936569	0.503154930545893	0.766553547291608	0.115458
protein_coding	WDFY1	ENSG00000085449.14	-0.0737656690197735	0.570586478436015	0.805352469932042	0.094014
protein_coding	MRPL44	ENSG00000135900.3	-0.0807950699698503	0.53971241975688	0.789407550954061	0.102699
protein_coding	SERPINE2	ENSG00000135919.12	-0.247363419312579	0.0825631941178894	0.291137228230373	0.535902
protein_coding	CUL3	ENSG00000036257.12	-0.102526284346117	0.402233635443932	0.68757577681636	0.162679
protein_coding	DOCK10	ENSG00000135905.19	0.0176659169503939	0.894269426206307	0.965230816577523	0.0153688
protein_coding	IRS1	ENSG00000169047.5	0.0267882403452324	0.707004867960088	0.883931669685216	0.0535813
protein_coding	RHBDD1	ENSG00000144468.16	-0.389410543640397	0.0398351005470961	0.184665177687466	0.733615
protein_coding	MFF	ENSG00000168958.19	0.0988163841123831	0.454826888238142	0.728616509112299	0.137501
protein_coding	AGFG1	ENSG00000173744.17	0.131572091997172	0.271657527988221	0.564491566916418	0.248343
protein_coding	CCL20	ENSG00000115009.12	0.560985523372223	0.000932874157423158	0.0129319539410216	1.88834
protein_coding	TRIP12	ENSG00000153827.13	0.00657747715461744	0.954980863939302	0.984802592281987	0.00665082
protein_coding	SP110	ENSG00000135899.17	0.515406007985189	0.00199681426797583	0.0229933763202187	1.6384
protein_coding	SP140	ENSG00000079263.18	-0.145471911894576	0.0902837668939639	0.307271125266057	0.512478
protein_coding	SP140L	ENSG00000185404.16	0.0958332471067503	0.47411628841531	0.742713247882871	0.129179
protein_coding	SP100	ENSG00000067066.16	-0.805344302075459	6.56204873541683e-06	0.00026275632079237	3.58045
protein_coding	CAB39	ENSG00000135932.10	0.139826558403759	0.246875032762956	0.53610882020255	0.270747
protein_coding	ITM2C	ENSG00000135916.15	0.128826374601381	0.333310366466057	0.626292140521245	0.203223
protein_coding	PSMD1	ENSG00000173692.12	0.745465250393646	0.000911444148557295	0.0127269941132691	1.89527
protein_coding	HTR2B	ENSG00000135914.5	-0.110965919228507	0.333074778387906	0.626099716071282	0.203356
protein_coding	ARMC9	ENSG00000135931.17	-0.0451679511932023	0.725812857943923	0.893810690472736	0.0487545
protein_coding	B3GNT7	ENSG00000156966.6	0.129899037099897	0.126297108598741	0.373208118286636	0.428049
protein_coding	NCL	ENSG00000115053.15	-0.237751271652981	0.00637599187147656	0.0528283335162282	1.27713
protein_coding	PTMA	ENSG00000187514.16	-0.389673565091299	0.00196422673595184	0.0227320177739763	1.64336
protein_coding	PDE6D	ENSG00000156973.13	0.0229013044456619	0.858317625885738	0.951922673998737	0.0213983
protein_coding	COPS7B	ENSG00000144524.17	-0.138899042649191	0.305016781219195	0.600420152410241	0.221545
protein_coding	DIS3L2	ENSG00000144535.19	0.0716146667591078	0.492205237771428	0.757319934726102	0.120721
protein_coding	EIF4E2	ENSG00000135930.13	0.0533707740865062	0.629436163541006	0.843666421168089	0.0738292
protein_coding	GIGYF2	ENSG00000204120.14	-0.0438888749873268	0.67138346124034	0.868475769537819	0.0612423
protein_coding	INPP5D	ENSG00000168918.13	-0.65617203935587	7.44921244069954e-07	3.9449930584571e-05	4.40395
protein_coding	ATG16L1	ENSG00000085978.21	0.10237414994179	0.440859002482362	0.719652223938537	0.142877
protein_coding	DGKD	ENSG00000077044.10	-0.520422054016986	0.000267079195676187	0.00492660371863683	2.30745
protein_coding	USP40	ENSG00000085982.13	-0.655372721537155	0.0115755909885993	0.0795614184455639	1.0993
protein_coding	HJURP	ENSG00000123485.11	-0.0330896489295682	0.582829255911644	0.813638703709501	0.0895684
protein_coding	TRPM8	ENSG00000144481.16	-0.620831507728284	0.0148066795611028	0.0949222715950663	1.02263
protein_coding	ARL4C	ENSG00000188042.7	-0.0165649836639238	0.877469430922473	0.958746429010101	0.0182962
protein_coding	AGAP1	ENSG00000157985.18	0.0742652649300138	0.432731020694503	0.712099907539791	0.147459
protein_coding	ACKR3	ENSG00000144476.5	-0.153500791463611	0.226978258875207	0.512876596803631	0.289987
protein_coding	COPS8	ENSG00000198612.10	0.021855281251414	0.86548968153361	0.955022111180679	0.0199866
protein_coding	COL6A3	ENSG00000163359.15	0.491983746669755	0.00267733040881228	0.0286212847051821	1.54331
protein_coding	MLPH	ENSG00000115648.13	0.455395155842477	0.000149720009028433	0.00316865993325	2.49912
protein_coding	RAB17	ENSG00000124839.12	1.55500616928966	9.73879535633857e-08	6.9514432444126e-06	5.15793
protein_coding	LRRFIP1	ENSG00000124831.18	-0.454666445017794	0.00125147125443499	0.0161232148609494	1.79255
protein_coding	RAMP1	ENSG00000132329.10	0.0093390210582185	0.868689590304595	0.955747604624047	0.0196568
protein_coding	UBE2F	ENSG00000184182.18	-0.460106225694043	0.00286508778011209	0.030179274765397	1.52029
protein_coding	ERFE	ENSG00000178752.15	0.0668270953998349	0.279369772031729	0.5720807947592	0.242543
protein_coding	ILKAP	ENSG00000132323.8	-0.134263044629459	0.334837336395467	0.627724415963573	0.202231
protein_coding	HES6	ENSG00000144485.10	0.255372722540002	0.106988070326964	0.338840564369179	0.470005
protein_coding	PER2	ENSG00000132326.11	-0.148743652125776	0.285506063021441	0.578972238616975	0.237342
protein_coding	TRAF3IP1	ENSG00000204104.11	-0.0857010954134735	0.390204354320287	0.678421017951153	0.168501
protein_coding	ASB1	ENSG00000065802.11	-0.433689500238521	0.00488819420141444	0.0435128797541865	1.36138
protein_coding	TWIST2	ENSG00000233608.3	0.0263832072349175	0.696565818043521	0.880010829366841	0.055512
protein_coding	HDAC4	ENSG00000068024.16	0.000950996067474976	0.994543009202161	0.998265504897019	0.000753936
protein_coding	NDUFA10	ENSG00000130414.11	-0.301589770052298	0.0281546679795766	0.147203568890489	0.832082
protein_coding	COPS9	ENSG00000172428.10	-0.00679147369299788	0.956623989868555	0.985425948075936	0.00637601
protein_coding	GPC1	ENSG00000063660.8	0.36571242360977	0.0393639368274843	0.183094398908532	0.737325
protein_coding	ANKMY1	ENSG00000144504.15	-0.010850579270064	0.918415286279826	0.97257910707038	0.0120751
protein_coding	DUSP28	ENSG00000188542.9	-0.0725382892198304	0.5068900736885	0.768726078130189	0.114228
protein_coding	RNPEPL1	ENSG00000142327.12	-0.248711990961411	0.106915268016962	0.338756619810017	0.470112
protein_coding	CAPN10	ENSG00000142330.19	-0.134013179530528	0.193308209446586	0.473104610100206	0.325043
protein_coding	GPR35	ENSG00000178623.11	-0.0274573616095682	0.808711885731766	0.930310590530669	0.031372
protein_coding	MTERF4	ENSG00000122085.16	0.203609725787715	0.147682213768711	0.406311707117554	0.391141
protein_coding	PPP1R7	ENSG00000115685.14	-0.0793022539615102	0.546431341852835	0.79408054888376	0.100135
protein_coding	HDLBP	ENSG00000115677.16	0.16025304846498	0.144032855496087	0.400336106541665	0.397575
protein_coding	SEPT2	ENSG00000168385.17	-0.0956174926460823	0.453478896070319	0.728616509112299	0.137501
protein_coding	FARP2	ENSG00000006607.13	0.390763914216783	0.0386094328106099	0.180954160627866	0.742431
protein_coding	STK25	ENSG00000115694.14	0.0569558480717424	0.668092546405303	0.866364200326082	0.0622995
protein_coding	THAP4	ENSG00000176946.11	-0.385551673991261	0.0109019120107676	0.0761609561262862	1.11827
protein_coding	ATG4B	ENSG00000168397.16	-0.264850324812291	0.0522707043406793	0.220276836920824	0.657031
protein_coding	DTYMK	ENSG00000168393.12	0.0775880067838288	0.510589160515279	0.77084938871464	0.11303
protein_coding	ING5	ENSG00000168395.15	0.000763857225061852	0.996507367522699	0.998265504897019	0.000753936
protein_coding	D2HGDH	ENSG00000180902.17	0.863298694921603	0.0093112636140767	0.068441563176374	1.16468
protein_coding	TRNT1	ENSG00000072756.16	0.169151614927923	0.212151367481172	0.494431862724323	0.305894
protein_coding	CRBN	ENSG00000113851.14	-0.396502398251382	0.0146681880925164	0.0942767436013412	1.0256
protein_coding	SUMF1	ENSG00000144455.13	0.471110982032626	0.0168118227896477	0.102766738031187	0.988147
protein_coding	SETMAR	ENSG00000170364.12	0.152635276540696	0.0682783298237849	0.258581693611691	0.587402
protein_coding	ITPR1	ENSG00000150995.19	-0.0430503124615029	0.704010516895018	0.882969895444745	0.0540541
protein_coding	BHLHE40	ENSG00000134107.4	-0.0957663383948081	0.350315329807716	0.642282030974836	0.192274
protein_coding	ARL8B	ENSG00000134108.12	-0.110627546295904	0.2677920840891	0.560558584763558	0.251379
protein_coding	EDEM1	ENSG00000134109.10	-0.984180547568357	8.71462725179981e-12	2.04384686485068e-09	8.68955
protein_coding	RAD18	ENSG00000070950.9	0.00258919577008463	0.982931934729018	0.994528419960017	0.0023828
protein_coding	THUMPD3	ENSG00000134077.15	0.0787846442697926	0.550923109011728	0.796218035359153	0.098968
protein_coding	SETD5	ENSG00000168137.15	0.217139760705819	0.038796912512001	0.181288185205076	0.74163
protein_coding	MTMR14	ENSG00000163719.19	0.131172787389802	0.340715185021588	0.633269726185318	0.198411
protein_coding	BRPF1	ENSG00000156983.15	0.106059593662266	0.364091612256014	0.653710067233993	0.184615
protein_coding	OGG1	ENSG00000114026.21	-0.297342954818296	0.0752432740836014	0.273464802583411	0.563099
protein_coding	CAMK1	ENSG00000134072.10	-0.356902456982377	0.00298023424206965	0.0311070407900675	1.50714
protein_coding	TADA3	ENSG00000171148.13	-0.527003673793754	0.000416170816540473	0.00703705446646135	2.15261
protein_coding	ARPC4	ENSG00000241553.12	-0.168832994223976	0.0961874269794679	0.319475696776892	0.495562
protein_coding	TTLL3	ENSG00000214021.15	0.142258605193901	0.306992044510977	0.601328325095252	0.220888
protein_coding	RPUSD3	ENSG00000156990.14	0.00899204887167138	0.942419664742777	0.979624115850716	0.00894053
protein_coding	JAGN1	ENSG00000171135.14	-0.618952835624392	4.10569599171026e-05	0.00114521015380423	2.94111
protein_coding	CRELD1	ENSG00000163703.17	0.114445310655412	0.393186352079948	0.6804966201962	0.167174
protein_coding	PRRT3	ENSG00000163704.11	-0.0367665203197415	0.506053581437528	0.768340303590973	0.114446
protein_coding	EMC3	ENSG00000125037.12	-0.119406979472336	0.269340090443165	0.562015094324368	0.250252
protein_coding	FANCD2	ENSG00000144554.10	-0.0654169587424347	0.615989868539252	0.835646652484987	0.0779773
protein_coding	BRK1	ENSG00000254999.3	0.290088942840111	0.00104606129742125	0.0141261297649412	1.84998
protein_coding	VHL	ENSG00000134086.7	0.104796336142136	0.380155964311387	0.669130393914299	0.174489
protein_coding	IRAK2	ENSG00000134070.4	0.47269024550402	0.00567656659329455	0.0486103601267816	1.31327
protein_coding	TATDN2	ENSG00000157014.10	0.376222537488754	0.0108601935493752	0.0759729251971362	1.11934
protein_coding	GHRL	ENSG00000157017.15	0.0328336313481478	0.537809215846042	0.787927525306313	0.103514
protein_coding	SEC13	ENSG00000157020.17	0.998063126212949	1.66117005180932e-14	6.81791651264025e-12	11.1663
protein_coding	ATP2B2	ENSG00000157087.18	0.0033948631533865	0.981589078383215	0.994220138267223	0.00251744
protein_coding	HRH1	ENSG00000196639.6	-0.920310843291432	5.78282616593696e-07	3.14958475350462e-05	4.50175
protein_coding	ATG7	ENSG00000197548.12	-0.140786383183744	0.259231848762222	0.550257186179434	0.259434
protein_coding	VGLL4	ENSG00000144560.14	-0.15716134463404	0.203824349416483	0.485100182543593	0.314169
protein_coding	TAMM41	ENSG00000144559.10	0.117515907791934	0.308326232285548	0.602141993329129	0.220301
protein_coding	TIMP4	ENSG00000157150.4	-0.0802992530343494	0.176632841237304	0.449283889220696	0.347479
protein_coding	PPARG	ENSG00000132170.20	-0.63675725715033	0.0011676763428811	0.015353474293352	1.81379
protein_coding	TSEN2	ENSG00000154743.17	-0.138378327245048	0.21416129299667	0.497444486213121	0.303255
protein_coding	MKRN2	ENSG00000075975.15	0.0186303620396343	0.885102080858458	0.96121651041631	0.0171788
protein_coding	RAF1	ENSG00000132155.11	-0.248422797409922	0.0820384302161516	0.289998658887731	0.537604
protein_coding	RPL32	ENSG00000144713.12	0.0372587350982636	0.752042480734075	0.906109476682322	0.0428193
protein_coding	IQSEC1	ENSG00000144711.15	-0.119040847567608	0.332514984500048	0.625959666740941	0.203454
protein_coding	NUP210	ENSG00000132182.11	-0.16963208392196	0.234107088994312	0.521132541228669	0.283052
protein_coding	CHCHD4	ENSG00000163528.12	-0.0301884300369199	0.808704706535841	0.930310590530669	0.031372
protein_coding	TMEM43	ENSG00000170876.7	0.159639028493479	0.161894488103869	0.428588803053944	0.367959
protein_coding	XPC	ENSG00000154767.14	-0.501587523504193	0.0115082751617793	0.0791460790898669	1.10157
protein_coding	LSM3	ENSG00000170860.3	-0.100491437941652	0.426419860345673	0.707270899616272	0.150414
protein_coding	SLC6A6	ENSG00000131389.17	0.386317601525123	0.00915441845871924	0.0676109106218518	1.16998
protein_coding	CCDC174	ENSG00000154781.15	0.0596353737350662	0.62003150399737	0.838085396840482	0.0767117
protein_coding	NR2C2	ENSG00000177463.15	0.112657620282905	0.395451372061012	0.682771509574091	0.165725
protein_coding	MRPS25	ENSG00000131368.7	-0.454454513245887	0.00996555947113262	0.0719235429691345	1.14313
protein_coding	RBSN	ENSG00000131381.12	0.181850893562111	0.208941423135002	0.489731763138374	0.310042
protein_coding	CAPN7	ENSG00000131375.9	-0.185285404984658	0.189933588795151	0.469474097282628	0.328388
protein_coding	SH3BP5	ENSG00000131370.15	-1.03885650643822	9.30194349007798e-05	0.00213695856324722	2.6702
protein_coding	METTL6	ENSG00000206562.11	0.0145561942908713	0.907818494529602	0.970511933585496	0.0129991
protein_coding	EAF1	ENSG00000144597.13	-0.115548227758653	0.347572771975592	0.640339407801363	0.19359
protein_coding	COLQ	ENSG00000206561.12	0.10253515425867	0.302976281645807	0.598865398808672	0.222671
protein_coding	HACL1	ENSG00000131373.14	0.204812402407967	0.153954293677808	0.415412712595767	0.38152
protein_coding	BTD	ENSG00000169814.13	0.0530885986164202	0.495161640092473	0.760240156037768	0.119049
protein_coding	ANKRD28	ENSG00000206560.11	-0.0854526358370307	0.400349545616899	0.686832519043762	0.163149
protein_coding	DPH3	ENSG00000154813.9	0.413335247719557	0.00341688005523468	0.0339972169651576	1.46856
protein_coding	OXNAD1	ENSG00000154814.13	-0.0332857039895409	0.758634467224524	0.908654075146769	0.0416014
protein_coding	RFTN1	ENSG00000131378.13	0.251249464595915	0.0898457908539951	0.306473086522443	0.513608
protein_coding	PLCL2	ENSG00000154822.17	-0.0306014461081068	0.557116619317566	0.798501395509786	0.0977243
protein_coding	TBC1D5	ENSG00000131374.14	-0.193632344717188	0.14292410874721	0.399060127910648	0.398962
protein_coding	SATB1	ENSG00000182568.16	0.0521605240556962	0.63478119895743	0.84735805998592	0.071933
protein_coding	RAB5A	ENSG00000144566.10	0.257888411687988	0.036390212869842	0.173597478746461	0.760457
protein_coding	KAT2B	ENSG00000114166.7	0.0927926177366205	0.323437997248705	0.617330919179889	0.209482
protein_coding	ZNF385D	ENSG00000151789.11	-0.0536667213107576	0.572689660528432	0.807406165040089	0.0929079
protein_coding	UBE2E2	ENSG00000182247.9	0.0716993325902955	0.585732944192823	0.815710493778954	0.088464
protein_coding	UBE2E1	ENSG00000170142.11	-0.479791114100806	0.000378042777093575	0.00649745751562786	2.18726
protein_coding	NKIRAS1	ENSG00000197885.10	-0.287589061665849	0.0700781574447999	0.262410617580854	0.581019
protein_coding	RPL15	ENSG00000174748.20	0.103312530894861	0.221844711731576	0.507067355913954	0.294934
protein_coding	NR1D2	ENSG00000174738.12	0.0283890340356158	0.812559202448307	0.931217070797878	0.0309491
protein_coding	TOP2B	ENSG00000077097.15	-0.184561546085672	0.0957207610552487	0.319123477466816	0.496041
protein_coding	NGLY1	ENSG00000151092.16	-0.993373106492228	0.000253995858520681	0.00481670034013145	2.31725
protein_coding	OXSM	ENSG00000151093.7	0.0381064028262534	0.756210066427623	0.90772818269291	0.0420442
protein_coding	SLC4A7	ENSG00000033867.16	0.888434334067687	1.22326368440904e-08	1.17147885510239e-06	5.93127
protein_coding	EOMES	ENSG00000163508.12	-0.0507891985652578	0.563744151836836	0.802296940298319	0.0956649
protein_coding	CMC1	ENSG00000187118.13	-0.00527208054611388	0.946055035229306	0.980752775679615	0.00844045
protein_coding	AZI2	ENSG00000163512.13	-0.325164344195275	0.017471030892366	0.105839265690601	0.975353
protein_coding	TGFBR2	ENSG00000163513.17	-0.604770122587429	0.000471612366669217	0.00770948693849593	2.11297
protein_coding	STT3B	ENSG00000163527.9	-0.145494101639107	0.178762980841284	0.452698143637733	0.344191
protein_coding	GPD1L	ENSG00000152642.10	-0.156159334797878	0.0377157014366145	0.177926453575359	0.749759
protein_coding	CMTM8	ENSG00000170293.8	-0.0104795839814455	0.875765258657534	0.958658679613031	0.018336
protein_coding	CMTM7	ENSG00000153551.13	-0.0218691793549043	0.849648081743075	0.94800896073678	0.0231876
protein_coding	CMTM6	ENSG00000091317.7	0.12681030548091	0.257028951844898	0.548332975807837	0.260956
protein_coding	DYNC1LI1	ENSG00000144635.8	-0.0357268746476444	0.780604088708106	0.919001083649117	0.036684
protein_coding	CNOT10	ENSG00000182973.18	-0.00131932166231873	0.986895668540971	0.995768289583423	0.00184171
protein_coding	GLB1	ENSG00000170266.15	-0.230941199166049	0.0635267479864853	0.247978732289636	0.605586
protein_coding	CRTAP	ENSG00000170275.14	-0.21226830016631	0.0193532227291931	0.113544461590346	0.944834
protein_coding	UBP1	ENSG00000153560.11	0.635084873119362	5.90133369278657e-05	0.00154132106357962	2.81211
protein_coding	CLASP2	ENSG00000163539.16	0.0718630035101998	0.589227159526239	0.818327896189786	0.0870726
protein_coding	PDCD6IP	ENSG00000170248.14	0.00109454388583357	0.993698245733017	0.99804057332318	0.000851803
protein_coding	TRANK1	ENSG00000168016.14	-0.0687433641692621	0.36496120767145	0.654311107419703	0.184216
protein_coding	EPM2AIP1	ENSG00000178567.7	0.547682135955381	0.00479099664987328	0.042956330089722	1.36697
protein_coding	MLH1	ENSG00000076242.14	-0.149870447283367	0.27385534347486	0.567564582004164	0.245985
protein_coding	LRRFIP2	ENSG00000093167.17	0.095120481773193	0.459087316681244	0.731129634603778	0.136006
protein_coding	GOLGA4	ENSG00000144674.16	0.189560367815496	0.128123407643652	0.376089820718569	0.424708
protein_coding	CTDSPL	ENSG00000144677.14	-0.206109525077789	0.160556523185821	0.426215424104339	0.370371
protein_coding	VILL	ENSG00000136059.14	-0.124615500893777	0.11671153068079	0.356904978867387	0.447447
protein_coding	ACAA1	ENSG00000060971.17	0.193557552986175	0.182754420939446	0.458094725357793	0.339045
protein_coding	MYD88	ENSG00000172936.13	0.0768605951457957	0.55588826398995	0.797735755466097	0.0981409
protein_coding	OXSR1	ENSG00000172939.8	0.0143670174418552	0.913355482520982	0.971248376527355	0.0126697
protein_coding	XYLB	ENSG00000093217.10	-0.876223616008181	0.00897212048772246	0.0668228183051889	1.17508
protein_coding	ACVR2B	ENSG00000114739.13	0.0216861777316901	0.86154789278098	0.95329370150578	0.0207733
protein_coding	EXOG	ENSG00000157036.12	-0.0173672188836205	0.862869968968476	0.953929935871643	0.0204835
protein_coding	WDR48	ENSG00000114742.13	0.284597508155001	0.0808877690061219	0.287256564097142	0.54173
protein_coding	GORASP1	ENSG00000114745.13	0.237611350244485	0.123007068662607	0.367645574270657	0.434571
protein_coding	CSRNP1	ENSG00000144655.14	-0.193910441041738	0.154054914986792	0.41548910655438	0.38144
protein_coding	XIRP1	ENSG00000168334.8	-0.00320279330276064	0.972317269416396	0.990434897573659	0.00417407
protein_coding	SLC25A38	ENSG00000144659.12	-0.377459553675058	0.0297686308610511	0.152996916750984	0.815317
protein_coding	RPSA	ENSG00000168028.13	0.0897565760834772	0.4070522700421	0.692498015485331	0.159581
protein_coding	EIF1B	ENSG00000114784.3	0.339965466786346	0.0107598855385808	0.0756285043482387	1.12131
protein_coding	RPL14	ENSG00000188846.13	0.091673208271211	0.398975899165077	0.68586851656022	0.163759
protein_coding	ZNF621	ENSG00000172888.11	0.186494691139587	0.200601915012954	0.482260140300611	0.316719
protein_coding	CTNNB1	ENSG00000168036.17	0.676883396092257	8.03233112659236e-12	1.92307394389165e-09	8.716
protein_coding	ULK4	ENSG00000168038.10	0.00315611848689802	0.971909611758213	0.990351592332451	0.0042106
protein_coding	TRAK1	ENSG00000182606.14	0.148997720027534	0.282246867812432	0.57497677171561	0.24035
protein_coding	SEC22C	ENSG00000093183.13	-0.340383019082095	0.0317580123736126	0.158834956770337	0.799054
protein_coding	SS18L2	ENSG00000008324.11	0.692424260000103	4.06448897469141e-05	0.00114047557602903	2.94291
protein_coding	NKTR	ENSG00000114857.17	0.40884812063803	0.00712585744272868	0.0567894269985007	1.24573
protein_coding	HIGD1A	ENSG00000181061.13	0.193309482758531	0.17463264766503	0.446491285679419	0.350187
protein_coding	POMGNT2	ENSG00000144647.5	-0.162658129335394	0.117209119171315	0.3579503580964	0.446177
protein_coding	SNRK	ENSG00000163788.13	0.0765208184754407	0.552090745493931	0.796629917588674	0.0987434
protein_coding	ANO10	ENSG00000160746.12	-0.199413482475225	0.173127064697919	0.444598039666702	0.352032
protein_coding	ABHD5	ENSG00000011198.9	-0.279824435667688	0.0859126179407515	0.298370445867367	0.525244
protein_coding	TCAIM	ENSG00000179152.19	-0.58609639439063	0.00119213092602149	0.0155681461384533	1.80776
protein_coding	ZNF445	ENSG00000185219.16	0.193639838466063	0.188004377708858	0.466640671410409	0.331017
protein_coding	ZNF197	ENSG00000186448.14	0.594238124170361	0.00917014369840712	0.0676835525896562	1.16952
protein_coding	ZNF35	ENSG00000169981.10	0.223054269475651	0.0729560581990745	0.267655684766752	0.572424
protein_coding	KIAA1143	ENSG00000163807.5	-0.187266450345312	0.154194903130197	0.415590592490426	0.381334
protein_coding	KIF15	ENSG00000163808.16	0.03632593442942	0.707882435512515	0.88423749444672	0.0534311
protein_coding	TMEM42	ENSG00000169964.7	-0.0564217657427656	0.604983147153297	0.827477544285371	0.0822438
protein_coding	ZDHHC3	ENSG00000163812.13	-0.358399430377278	0.00494879990646028	0.0439163000193371	1.35737
protein_coding	EXOSC7	ENSG00000075914.12	-0.258647861507128	0.0668804920928991	0.25543057997062	0.592727
protein_coding	CDCP1	ENSG00000163814.7	0.0360453730228044	0.743051461410206	0.901275968142564	0.0451422
protein_coding	TMEM158	ENSG00000249992.1	-0.526803397010024	4.36426733051235e-05	0.00120562885005404	2.91879
protein_coding	LARS2	ENSG00000011376.10	0.147563509377831	0.179052113812146	0.452943012240319	0.343956
protein_coding	LIMD1	ENSG00000144791.9	-0.0836824385109761	0.502222977192046	0.765660182262005	0.115964
protein_coding	SACM1L	ENSG00000211456.10	-0.179587522200884	0.174022800354588	0.446100830175089	0.350567
protein_coding	LZTFL1	ENSG00000163818.16	-0.221046604606146	0.133352915528313	0.3848547727904	0.414703
protein_coding	FYCO1	ENSG00000163820.14	-0.0923548001703338	0.413630418112409	0.696781114768075	0.156904
protein_coding	CCR1	ENSG00000163823.3	0.0445725594986146	0.718709850370095	0.889974484345641	0.0506224
protein_coding	CCRL2	ENSG00000121797.9	-0.409534640489126	0.0339426997158646	0.166413713605764	0.778811
protein_coding	CCDC12	ENSG00000160799.11	0.103523030647215	0.443628066777768	0.721099539379083	0.142005
protein_coding	NBEAL2	ENSG00000160796.16	0.42273956255605	0.0317275716455055	0.158803681772713	0.799139
protein_coding	SETD2	ENSG00000181555.20	-0.211376540990035	0.110266649672471	0.34453081512671	0.462772
protein_coding	KIF9	ENSG00000088727.12	-0.0473602982459037	0.688629614489006	0.87681492065945	0.0570921
protein_coding	KLHL18	ENSG00000114648.11	-0.00182142110104811	0.987513857607716	0.99593621331778	0.00176848
protein_coding	PTPN23	ENSG00000076201.14	0.0814092433821469	0.480669323371424	0.74707220235115	0.126637
protein_coding	SCAP	ENSG00000114650.19	-0.410082251754598	0.0128759329420929	0.0857798384756705	1.06661
protein_coding	ELP6	ENSG00000163832.15	-0.258027850243872	0.0644739967551604	0.250569892022422	0.601071
protein_coding	SMARCC1	ENSG00000173473.10	-0.612828709695476	2.79560940710126e-09	3.14971993200075e-07	6.50173
protein_coding	DHX30	ENSG00000132153.14	-0.0261432418949314	0.835395054874989	0.942876644092697	0.0255451
protein_coding	MAP4	ENSG00000047849.21	-0.376892607783375	0.00374847509129346	0.0362605943589468	1.44057
protein_coding	ZNF589	ENSG00000164048.13	-0.0595101849541622	0.407412032953039	0.692498015485331	0.159581
protein_coding	NME6	ENSG00000172113.9	-0.246956882735241	0.116330310126762	0.356023415173569	0.448521
protein_coding	CCDC51	ENSG00000164051.13	-0.396130845184918	0.0337927562687189	0.165959980786375	0.779997
protein_coding	TMA7	ENSG00000232112.3	0.484915037193596	2.79477015101247e-05	0.000856466628678275	3.06729
protein_coding	ATRIP	ENSG00000164053.20	-0.0440822428818339	0.548043966477508	0.795016569396557	0.0996238
protein_coding	SHISA5	ENSG00000164054.15	0.242058596115282	0.0319184356649438	0.159291097637657	0.797808
protein_coding	PFKFB4	ENSG00000114268.11	-0.371716396824551	0.0372132040897608	0.176347036104815	0.753632
protein_coding	COL7A1	ENSG00000114270.17	0.191994126751608	0.172020030388697	0.443503449449222	0.353103
protein_coding	UQCRC1	ENSG00000010256.10	0.460252826801489	9.49784053077305e-05	0.00216136996791374	2.66527
protein_coding	SLC26A6	ENSG00000225697.12	0.797988918202724	1.32006805204807e-05	0.000471124908513555	3.32686
protein_coding	CELSR3	ENSG00000008300.16	-0.0675892721266511	0.54922113646186	0.795920466610302	0.0991303
protein_coding	NCKIPSD	ENSG00000213672.7	-0.00956170639711949	0.939665538135242	0.979176437237191	0.00913905
protein_coding	IP6K2	ENSG00000068745.14	0.0771908399774303	0.534234675043938	0.785759631625792	0.10471
protein_coding	PRKAR2A	ENSG00000114302.15	-0.120652909935018	0.146688026818714	0.404933654624227	0.392616
protein_coding	SLC25A20	ENSG00000178537.9	0.0529570175938437	0.553338135847639	0.796629917588674	0.0987434
protein_coding	ARIH2	ENSG00000177479.19	0.123976631823478	0.265939799842481	0.55810448863948	0.253284
protein_coding	P4HTM	ENSG00000178467.17	-0.00999258178116747	0.881967042566289	0.960261985141809	0.0176103
protein_coding	WDR6	ENSG00000178252.17	0.0465483880011851	0.723207552216197	0.89276753131203	0.0492616
protein_coding	DALRD3	ENSG00000178149.16	0.0565824520102795	0.648450793419281	0.854782807751133	0.0681442
protein_coding	NDUFAF3	ENSG00000178057.14	0.0293461988393174	0.814096498784477	0.931883386975343	0.0306384
protein_coding	IMPDH2	ENSG00000178035.11	-0.260732420338592	0.0346802868109735	0.168552097471347	0.773266
protein_coding	QRICH1	ENSG00000198218.10	0.235353591996347	0.112023852564942	0.347470476025995	0.459082
protein_coding	QARS	ENSG00000172053.17	0.0716264005063879	0.486322872597087	0.75138779939308	0.124136
protein_coding	USP19	ENSG00000172046.18	0.0590468113718678	0.633397861527918	0.846071898362516	0.0725927
protein_coding	CCDC71	ENSG00000177352.9	-0.478737337027491	0.0209371188796979	0.120384203179422	0.91943
protein_coding	KLHDC8B	ENSG00000185909.14	0.0102579510054358	0.936715838202938	0.978724871072651	0.00933938
protein_coding	C3orf62	ENSG00000188315.7	0.181986373829595	0.179369228623903	0.453434046490518	0.343486
protein_coding	USP4	ENSG00000114316.12	0.636896944547567	2.77175971435954e-05	0.00085168616677593	3.06972
protein_coding	RHOA	ENSG00000067560.10	0.0920622636848192	0.298987431877018	0.594457364555482	0.225879
protein_coding	TCTA	ENSG00000145022.4	-0.201075685900457	0.0892515055849111	0.306054810545124	0.514201
protein_coding	DAG1	ENSG00000173402.11	-0.226501801329758	0.121867212550321	0.365760774778868	0.436803
protein_coding	APEH	ENSG00000164062.12	0.168655810378047	0.226585222333691	0.512364824061238	0.290421
protein_coding	MST1	ENSG00000173531.15	-0.113629205455554	0.373657116044972	0.662869338930043	0.178572
protein_coding	RNF123	ENSG00000164068.15	0.125121916885143	0.337487198724135	0.630634615892318	0.200222
protein_coding	GMPPB	ENSG00000173540.12	0.211927854653698	0.148465937621394	0.407395070473987	0.389984
protein_coding	IP6K1	ENSG00000176095.11	0.481456820994995	0.00395075172755077	0.0374604280965457	1.42643
protein_coding	INKA1	ENSG00000185614.4	0.124324369943345	0.341725039423807	0.63454715545618	0.197536
protein_coding	UBA7	ENSG00000182179.12	-0.225033139159483	0.134719140257163	0.387141028227972	0.412131
protein_coding	MON1A	ENSG00000164077.14	-0.41669617697903	0.0156697582593986	0.0983214475350745	1.00735
protein_coding	RBM6	ENSG00000004534.14	-0.203735008598452	0.140111068489423	0.394936570782548	0.403473
protein_coding	RBM5	ENSG00000003756.16	-0.0341880226349742	0.762482793729722	0.910157371258661	0.0408835
protein_coding	SEMA3F	ENSG00000001617.11	-0.0427442668019363	0.683467438070851	0.874296443776397	0.0583413
protein_coding	GNAI2	ENSG00000114353.16	0.113638104465472	0.267377801763977	0.560286662816027	0.25159
protein_coding	IFRD2	ENSG00000214706.10	0.0219685951452225	0.864687777909234	0.954991886680613	0.0200003
protein_coding	NAA80	ENSG00000243477.5	0.470012426263128	0.0232719637541285	0.129198747566399	0.888742
protein_coding	HYAL2	ENSG00000068001.13	0.234288625998794	0.128725004729943	0.376531715828609	0.424198
protein_coding	TUSC2	ENSG00000114383.9	-0.113332776290629	0.378956741887462	0.668145271213672	0.175129
protein_coding	RASSF1	ENSG00000068028.17	0.00937517019056191	0.945376860794026	0.980618366661698	0.00849998
protein_coding	ZMYND10	ENSG00000004838.13	0.0423239322980625	0.503259290951069	0.766553547291608	0.115458
protein_coding	NPRL2	ENSG00000114388.12	0.0438871065484458	0.72321663585705	0.89276753131203	0.0492616
protein_coding	CYB561D2	ENSG00000114395.10	-0.0658709093101905	0.526203402159325	0.780677704313835	0.107528
protein_coding	TMEM115	ENSG00000126062.3	0.0828030792907726	0.531948623402184	0.784651017709089	0.105323
protein_coding	HEMK1	ENSG00000114735.9	0.0164629241262085	0.867813196108262	0.955747604624047	0.0196568
protein_coding	CISH	ENSG00000114737.15	0.0265236395371451	0.829175296348285	0.938528760527381	0.0275524
protein_coding	MAPKAPK3	ENSG00000114738.10	-0.0644274667046621	0.547784488031097	0.794941196672984	0.099665
protein_coding	DOCK3	ENSG00000088538.12	0.0296407088588963	0.720164634261244	0.890576990953429	0.0503285
protein_coding	MANF	ENSG00000145050.16	-0.250062752550258	0.0231975936659673	0.128973559491901	0.889499
protein_coding	RBM15B	ENSG00000259956.1	-0.224948227586355	0.0816997327516674	0.289513823244576	0.538331
protein_coding	DCAF1	ENSG00000145041.15	-0.333648420984781	0.0438799173213436	0.196825921099485	0.705918
protein_coding	RAD54L2	ENSG00000164080.13	0.0509056819260775	0.647824729907198	0.854464274570417	0.0683061
protein_coding	TEX264	ENSG00000164081.12	-0.0851696898613772	0.471507102121821	0.741050275927785	0.130152
protein_coding	RRP9	ENSG00000114767.6	-0.309693158921648	0.0669989098176514	0.255647704034457	0.592358
protein_coding	PARP3	ENSG00000041880.14	-0.0298282199318939	0.811390916755549	0.930693342933227	0.0311934
protein_coding	PCBP4	ENSG00000090097.21	-0.0640234481099952	0.599532564103434	0.823982187431121	0.0840822
protein_coding	ABHD14B	ENSG00000114779.19	-0.203590698311597	0.16330061950344	0.430325778338349	0.366203
protein_coding	ABHD14A	ENSG00000248487.8	0.00757398388996737	0.926900570222235	0.975363185879858	0.0108336
protein_coding	RPL29	ENSG00000162244.11	0.0414991439921915	0.697545240468902	0.880145972656982	0.0554453
protein_coding	DUSP7	ENSG00000164086.9	0.230755633309712	0.0141574891283935	0.0917604540986936	1.03734
protein_coding	POC1A	ENSG00000164087.7	-0.118746135724758	0.370085237524422	0.659545686114409	0.180755
protein_coding	ALAS1	ENSG00000023330.14	-0.155835379648751	0.211767152308999	0.493929470711237	0.306335
protein_coding	TWF2	ENSG00000247596.8	-0.145099196059227	0.231463444016441	0.518514210260611	0.285239
protein_coding	PPM1M	ENSG00000164088.17	-0.277523446315054	0.0884773008363015	0.304425491380472	0.516519
protein_coding	WDR82	ENSG00000164091.11	0.305327152216727	0.00265703923073755	0.0284573111273401	1.54581
[truncated: 8,437 more rows]
