# Supplementary material for: Transcriptomic characterization of platelet-rich fibrin-induced macrophage responses identifies U937 cells as a sensitive bioassay
Source: Front Immunol. 2026 Apr 22;17:1722342. doi: 10.3389/fimmu.2026.1722342 (PMC13143749; doi:10.3389/fimmu.2026.1722342)
Supplement: Supplementary file 1 [file DataSheet1.zip › Supplement Files/Supplement File 1_Volcano/U937_PRF_vs_wo_lfcShrink_apeglm_DESeq2results_GeneSymbols_GeneTypes_forVolcano.txt]

GeneType	GeneSymbol	ENSG	log2FoldChange	pvalue	padj	minus_log10_padj
protein_coding	NOC2L	ENSG00000188976.10	0.193039944111834	0.242299728726648	0.450448753179041	0.346355
protein_coding	KLHL17	ENSG00000187961.13	-0.464541752957981	0.0499649727915551	0.152893689111828	0.81561
protein_coding	PLEKHN1	ENSG00000187583.10	-0.151283725897759	0.466665530621089	0.669578121657623	0.174199
protein_coding	HES4	ENSG00000188290.10	-0.169760886303215	0.0901134174980421	0.232512685600113	0.633553
protein_coding	ISG15	ENSG00000187608.9	0.0267700878178039	0.864230610271251	0.937950103461042	0.0278203
protein_coding	AGRN	ENSG00000188157.14	-0.200197394769949	0.336114102498726	0.552089944732469	0.25799
protein_coding	C1orf159	ENSG00000131591.17	0.00470136136803058	0.983248354777706	0.995531858921015	0.00194484
protein_coding	SDF4	ENSG00000078808.16	0.42494066447062	2.10218307469398e-05	0.000271656303136261	3.56598
protein_coding	B3GALT6	ENSG00000176022.5	0.284630498503187	0.0852602386228628	0.223864008563888	0.650016
protein_coding	UBE2J2	ENSG00000160087.20	-0.0401853892842243	0.769746705758005	0.882358417088875	0.054355
protein_coding	SCNN1D	ENSG00000162572.20	-0.216508793629942	0.325426359610704	0.540424373812825	0.267265
protein_coding	ACAP3	ENSG00000131584.18	-0.721087530761884	0.0165498398570493	0.0672985222261276	1.17199
protein_coding	PUSL1	ENSG00000169972.11	0.327115970043174	0.161797345027945	0.345975381216535	0.460955
protein_coding	INTS11	ENSG00000127054.20	0.170600879003401	0.344167012912759	0.560849080281208	0.251154
protein_coding	CPTP	ENSG00000224051.6	0.0550254992176634	0.742502252257543	0.865604396682714	0.0626805
protein_coding	DVL1	ENSG00000107404.19	-0.0395870023717959	0.735587081889381	0.86160004846258	0.0646943
protein_coding	AURKAIP1	ENSG00000175756.13	0.352545247530234	0.0164760915861015	0.0670569753639273	1.17356
protein_coding	CCNL2	ENSG00000221978.11	-0.520352631578314	0.000169627720764008	0.00162344728520966	2.78956
protein_coding	MRPL20	ENSG00000242485.5	0.40155059066273	0.0200336194502493	0.0779387842153013	1.10825
protein_coding	ATAD3B	ENSG00000160072.19	-1.43334445081932	0.00191933460053013	0.0121982973941464	1.9137
protein_coding	ATAD3A	ENSG00000197785.13	0.535869411479581	0.0144856453184087	0.0608035458870675	1.21607
protein_coding	TMEM240	ENSG00000205090.8	-0.0316240373565018	0.720278720231651	0.852166731614883	0.0694754
protein_coding	SSU72	ENSG00000160075.11	0.165492675157874	0.297586904249119	0.513189326307112	0.289722
protein_coding	FNDC10	ENSG00000228594.3	-0.00372008533426031	0.980535716492623	0.994645802806765	0.00233155
protein_coding	MIB2	ENSG00000197530.12	-0.271535222605339	0.234162685481212	0.440638171135696	0.355918
protein_coding	CDK11B	ENSG00000248333.8	-0.0701809659156692	0.673082804012526	0.8234598641451	0.0843576
protein_coding	SLC35E2B	ENSG00000189339.11	-0.908959239998611	0.00700009001787115	0.0343456194833604	1.46413
protein_coding	CDK11A	ENSG00000008128.22	-2.89779653706106	0.00383182817967146	0.0211937131783722	1.67379
protein_coding	SLC35E2A	ENSG00000215790.7	-0.730360789642272	9.42182202364075e-05	0.000980722840337543	3.00845
protein_coding	NADK	ENSG00000008130.15	0.314721248109626	0.0991595786344183	0.248825042797118	0.604106
protein_coding	GNB1	ENSG00000078369.17	0.0959764493493492	0.239192752239355	0.446924517477078	0.349766
protein_coding	PRKCZ	ENSG00000067606.16	-0.0903154601806579	0.501036792145456	0.698661050489452	0.155733
protein_coding	FAAP20	ENSG00000162585.16	0.250627992874327	0.255294513164608	0.465584968610488	0.332001
protein_coding	SKI	ENSG00000157933.9	-0.289136483280662	0.0430011686150803	0.137033153831335	0.863174
protein_coding	MORN1	ENSG00000116151.13	0.347622061755068	0.055994386170083	0.166158156294335	0.779478
protein_coding	RER1	ENSG00000157916.19	0.104156202257223	0.433161294918351	0.641096501034858	0.193077
protein_coding	PEX10	ENSG00000157911.10	1.1527566992913	2.02956577451802e-06	3.55706771556464e-05	4.44891
protein_coding	PANK4	ENSG00000157881.13	0.0967340929710718	0.550381200593289	0.737400364406929	0.132297
protein_coding	TNFRSF14	ENSG00000157873.17	-2.2731319702122	3.55731676338696e-42	2.49385691697243e-39	38.6031
protein_coding	PRXL2B	ENSG00000157870.15	-1.04718939174668	4.32360482649365e-06	6.89661698205546e-05	4.16136
protein_coding	TTC34	ENSG00000215912.12	-0.0922763831784041	0.378920970849507	0.595184007627131	0.225349
protein_coding	TPRG1L	ENSG00000158109.14	-0.71596609814711	7.63241240045227e-07	1.49044643825545e-05	4.82668
protein_coding	WRAP73	ENSG00000116213.15	-0.158352553696203	0.401382613466531	0.615362715562151	0.210869
protein_coding	LRRC47	ENSG00000130764.9	-0.396807716237416	0.00416251371652921	0.0226387140494399	1.64515
protein_coding	CEP104	ENSG00000116198.12	-0.323530351920251	0.0450118015001965	0.141758865416499	0.84845
protein_coding	DFFB	ENSG00000169598.15	-0.0939959137512079	0.627274492988863	0.793129738136609	0.100656
protein_coding	C1orf174	ENSG00000198912.10	0.0340447409766352	0.869839138284329	0.941341043368676	0.026253
protein_coding	NPHP4	ENSG00000131697.17	0.260137279361342	0.254676319783646	0.464950088500846	0.332594
protein_coding	KCNAB2	ENSG00000069424.14	-0.555522758948134	3.54678701243888e-05	0.000424628141325227	3.37199
protein_coding	CHD5	ENSG00000116254.17	-0.113410485913743	0.14818249145492	0.327645171197858	0.484596
protein_coding	RPL22	ENSG00000116251.10	0.262431723766475	0.0529851653311253	0.159250804524696	0.797918
protein_coding	ICMT	ENSG00000116237.15	-0.404872286654198	0.0169964972869884	0.0686964221564901	1.16307
protein_coding	GPR153	ENSG00000158292.6	-1.48987883919724	0.000755939152523544	0.00573850723201549	2.2412
protein_coding	ACOT7	ENSG00000097021.19	0.215201884718525	0.336878575255888	0.552532413184166	0.257642
protein_coding	NOL9	ENSG00000162408.10	-0.30406999691277	0.0701842474968671	0.195122672650551	0.709692
protein_coding	ZBTB48	ENSG00000204859.12	0.668736917488154	0.019719341022638	0.0770189218217279	1.1134
protein_coding	KLHL21	ENSG00000162413.16	-1.904517819714	9.15035005223899e-16	8.3854286328394e-14	13.0765
protein_coding	PHF13	ENSG00000116273.5	-0.117100526296	0.520319030906369	0.71278877697491	0.147039
protein_coding	THAP3	ENSG00000041988.15	0.418467158935128	0.0411350910555427	0.132617868864053	0.877398
protein_coding	DNAJC11	ENSG00000007923.15	0.112102637280537	0.520998846962055	0.713162631382893	0.146811
protein_coding	CAMTA1	ENSG00000171735.18	0.359614821504737	0.0342649514841773	0.116382966269295	0.934111
protein_coding	VAMP3	ENSG00000049245.12	0.253770414583602	0.0846569423476671	0.22291998918777	0.651851
protein_coding	PER3	ENSG00000049246.14	0.0142355640770876	0.946644172108089	0.979008303410253	0.00921362
protein_coding	TNFRSF9	ENSG00000049249.8	-0.271013911942092	0.17254837053058	0.360497795143685	0.443097
protein_coding	PARK7	ENSG00000116288.12	0.727200974564167	3.71020790035528e-08	9.90872856588216e-07	6.00398
protein_coding	ERRFI1	ENSG00000116285.12	0.243735288987306	0.261784357216508	0.474256839001345	0.323986
protein_coding	RERE	ENSG00000142599.17	-0.156320208278985	0.294752699151886	0.510402321206447	0.292087
protein_coding	ENO1	ENSG00000074800.15	0.150510984169389	0.159025943756978	0.341769276121488	0.466267
protein_coding	SLC2A5	ENSG00000142583.17	0.258541826656189	0.0421788927693068	0.135082287692657	0.869402
protein_coding	GPR157	ENSG00000180758.11	-0.668085121352559	0.00185411057232314	0.0118507563330785	1.92625
protein_coding	H6PD	ENSG00000049239.12	1.41252797516321	5.9232520675393e-12	3.1577915299988e-10	9.50062
protein_coding	SPSB1	ENSG00000171621.13	-1.26679726562701	5.18374759763499e-08	1.31908030973576e-06	5.87973
protein_coding	SLC25A33	ENSG00000171612.6	-0.0707521253700479	0.726962945209028	0.856461428012418	0.0672922
protein_coding	TMEM201	ENSG00000188807.12	-0.0935917634319858	0.657322920331896	0.814523634907842	0.0890963
protein_coding	PIK3CD	ENSG00000171608.15	-1.17570847598259	1.68807990473141e-10	6.94092913320794e-09	8.15858
protein_coding	CLSTN1	ENSG00000171603.17	-0.0130833241325387	0.90822426906576	0.960203021910045	0.0176369
protein_coding	CTNNBIP1	ENSG00000178585.14	-0.16539035957071	0.377914742337231	0.594162660048252	0.226095
protein_coding	LZIC	ENSG00000162441.11	0.177778133757393	0.308097825244013	0.522793126920768	0.28167
protein_coding	NMNAT1	ENSG00000173614.13	0.0749150336420431	0.724651260330458	0.854743444190574	0.0681642
protein_coding	UBE4B	ENSG00000130939.18	-0.239802697608001	0.118583939222827	0.281330864948098	0.550783
protein_coding	KIF1B	ENSG00000054523.17	-0.465081807056488	0.00012957986576767	0.00128762529973671	2.89021
protein_coding	PGD	ENSG00000142657.20	0.210583460820851	0.0158559158907998	0.065137942193057	1.18617
protein_coding	CENPS	ENSG00000175279.21	0.0375315777128794	0.813213982432603	0.90869418955121	0.0415822
protein_coding	DFFA	ENSG00000160049.11	0.350828702486094	0.00571523750100646	0.0292564238779159	1.53378
protein_coding	PEX14	ENSG00000142655.12	-0.454663609960782	0.036962770534978	0.122416431824682	0.91216
protein_coding	CASZ1	ENSG00000130940.14	-0.0400518890701028	0.791417372646731	0.895237029599017	0.048062
protein_coding	TARDBP	ENSG00000120948.17	0.0441743172824422	0.799896161473526	0.900686161260866	0.0454265
protein_coding	SRM	ENSG00000116649.9	0.88554173895463	2.00191124508236e-11	9.64563490285214e-10	9.01567
protein_coding	EXOSC10	ENSG00000171824.13	0.0725359692485721	0.610889789707854	0.781147810441753	0.107267
protein_coding	MTOR	ENSG00000198793.12	-0.180411398766274	0.274371595210529	0.488379349555266	0.311243
protein_coding	UBIAD1	ENSG00000120942.13	0.000791633451792167	0.999265941952474	0.999537060604987	0.000201099
protein_coding	FBXO44	ENSG00000132879.13	0.0449315737199802	0.794925531240551	0.897539931834737	0.0469462
protein_coding	FBXO6	ENSG00000116663.10	-0.620877828575474	0.0350662097664519	0.118301280417473	0.927011
protein_coding	MAD2L2	ENSG00000116670.14	0.125455929918419	0.361012406076605	0.57716704054733	0.238698
protein_coding	AGTRAP	ENSG00000177674.15	0.284344168746156	0.11174331418859	0.270502936505218	0.567828
protein_coding	MTHFR	ENSG00000177000.12	-0.49158352795499	0.00674023671098535	0.0333821472711853	1.47649
protein_coding	CLCN6	ENSG00000011021.22	-0.112467388388991	0.582968621205497	0.760424508133062	0.118944
protein_coding	KIAA2013	ENSG00000116685.15	-0.209116218081604	0.196404343897531	0.393960701829368	0.404547
protein_coding	PLOD1	ENSG00000083444.16	0.518960089710671	0.000153786043996786	0.00148808428079982	2.82737
protein_coding	MFN2	ENSG00000116688.16	-0.17735283966845	0.240414608894605	0.448478582826733	0.348258
protein_coding	MIIP	ENSG00000116691.10	-0.075625936083766	0.713891762396886	0.848858259487303	0.0711648
protein_coding	TNFRSF1B	ENSG00000028137.18	-0.908605693099104	1.78767229523028e-10	7.26520384099241e-09	8.13875
protein_coding	VPS13D	ENSG00000048707.15	-0.178530034325072	0.258047568792144	0.469028385018751	0.328801
protein_coding	DHRS3	ENSG00000162496.8	4.57110234572744	1.06076320893615e-14	8.45054599573507e-13	12.0731
protein_coding	PRDM2	ENSG00000116731.22	-0.42478269792523	0.00212718565772817	0.0132911185860101	1.87644
protein_coding	KAZN	ENSG00000189337.16	0.485987032608373	0.0215826293337797	0.0823204695018839	1.08449
protein_coding	TMEM51	ENSG00000171729.13	0.288379748389118	0.104130604422485	0.25690923888926	0.59022
protein_coding	FHAD1	ENSG00000142621.19	0.0414935850205713	0.717048443025724	0.850174815142738	0.0704918
protein_coding	EFHD2	ENSG00000142634.12	0.548810042355186	0.000103513609826805	0.00106171494029381	2.97399
protein_coding	CASP9	ENSG00000132906.17	0.300069558585689	0.192317789018314	0.387822085450502	0.411367
protein_coding	DNAJC16	ENSG00000116138.12	-0.421098058656448	0.0276589395181509	0.0994119433437563	1.00256
protein_coding	AGMAT	ENSG00000116771.5	-0.0245929999457635	0.665870842039757	0.820240482506276	0.0860588
protein_coding	DDI2	ENSG00000197312.11	-0.903252313302931	1.10164126386871e-12	6.68559449055557e-11	10.1749
protein_coding	PLEKHM2	ENSG00000116786.12	-0.629938954482011	4.13713171244886e-08	1.09653542042052e-06	5.95998
protein_coding	SLC25A34	ENSG00000162461.7	-0.122742576729098	0.0804038058593505	0.215223704076738	0.66711
protein_coding	FBLIM1	ENSG00000162458.12	0.0677370254201538	0.500029226622513	0.697811265698642	0.156262
protein_coding	UQCRHL	ENSG00000233954.6	-0.0228384709328182	0.890589523861055	0.951011620987066	0.0218142
protein_coding	SPEN	ENSG00000065526.10	-0.564779134112634	1.77629902688548e-05	0.000234514959095681	3.62983
protein_coding	ZBTB17	ENSG00000116809.11	0.275392302615389	0.19994068243987	0.398092631140218	0.400016
protein_coding	ARHGEF19	ENSG00000142632.16	-0.0308755173239104	0.871637223314685	0.942394749359707	0.0257671
protein_coding	FBXO42	ENSG00000037637.10	-0.110453245445659	0.570795979299596	0.751185510208339	0.124253
protein_coding	SZRD1	ENSG00000055070.16	0.668733358245909	2.19947995466851e-06	3.81669658965435e-05	4.41831
protein_coding	NECAP2	ENSG00000157191.19	-0.392667847669232	0.00689869279398345	0.0339510606052797	1.46915
protein_coding	NBPF1	ENSG00000219481.10	-0.273079083011406	0.230542167098799	0.436343375390424	0.360172
protein_coding	CROCC	ENSG00000058453.16	-0.263146013414221	0.232273725982645	0.438318965276266	0.35821
protein_coding	ATP13A2	ENSG00000159363.17	-0.394441010854954	0.114406685395566	0.274626970712417	0.561257
protein_coding	SDHB	ENSG00000117118.9	0.17375634434256	0.234012733371042	0.44054321682698	0.356011
protein_coding	RCC2	ENSG00000179051.13	-0.0320047085642065	0.809335612809528	0.906582617815962	0.0425926
protein_coding	ARHGEF10L	ENSG00000074964.16	0.48937070613317	0.0668137954755644	0.188225080643538	0.725323
protein_coding	ALDH4A1	ENSG00000159423.16	0.562061666785161	0.00615963528235265	0.0311048845656923	1.50717
protein_coding	IFFO2	ENSG00000169991.10	-0.0240770218705798	0.902747647395019	0.957382897680392	0.0189143
protein_coding	UBR4	ENSG00000127481.14	-0.708355698429682	1.2889108670436e-11	6.5241224789958e-10	9.18548
protein_coding	EMC1	ENSG00000127463.14	0.459662864369388	0.000551395167015562	0.00439517432446003	2.35702
protein_coding	MRTO4	ENSG00000053372.4	0.488421330584051	0.00391179950356515	0.0215764519431498	1.66602
protein_coding	AKR7A3	ENSG00000162482.4	0.00115094802222987	0.990864332154197	0.998484174294523	0.000658814
protein_coding	AKR7A2	ENSG00000053371.12	0.467804482415707	0.00221760488530171	0.0137397428620483	1.86202
protein_coding	PQLC2	ENSG00000040487.12	-0.249676078525091	0.177705754897227	0.367874263902853	0.434301
protein_coding	CAPZB	ENSG00000077549.17	0.673210173784841	4.65287577724329e-15	3.83752772192518e-13	12.4159
protein_coding	MINOS1	ENSG00000173436.14	0.390253099707655	0.0221266613017329	0.0838480859761073	1.07651
protein_coding	TMCO4	ENSG00000162542.13	0.121407604280551	0.573665660532275	0.753218208107558	0.123079
protein_coding	OTUD3	ENSG00000169914.5	-0.571440802806966	0.0313325340348779	0.109064910551893	0.962315
protein_coding	PLA2G2C	ENSG00000187980.6	0.0202618088191867	0.925402699974104	0.968939680108797	0.0137033
protein_coding	UBXN10	ENSG00000162543.5	0.25971568545854	0.0318377725138658	0.110351839791575	0.95722
protein_coding	CAMK2N1	ENSG00000162545.5	-0.167070861982978	0.332825091107196	0.548384659460521	0.260915
protein_coding	MUL1	ENSG00000090432.6	0.00344996641569714	0.986215228045548	0.996808226097652	0.00138839
protein_coding	CDA	ENSG00000158825.5	0.0475097570218295	0.804143265672849	0.903581722070766	0.0440326
protein_coding	PINK1	ENSG00000158828.7	-0.139412477688508	0.43066949842675	0.639357675519918	0.194256
protein_coding	DDOST	ENSG00000244038.9	0.509755541474208	0.00393962296146388	0.0216826040475466	1.66389
protein_coding	HP1BP3	ENSG00000127483.17	-0.329656060268181	0.0126653657149894	0.0548936917124781	1.26048
protein_coding	EIF4G3	ENSG00000075151.20	0.0682864521629975	0.616938180458259	0.78512274069742	0.105062
protein_coding	ECE1	ENSG00000117298.15	-0.255346882135804	0.199258660186889	0.397129449108795	0.401068
protein_coding	NBPF3	ENSG00000142794.18	-0.0454622315741346	0.746067157202174	0.86802818115772	0.0614662
protein_coding	RAP1GAP	ENSG00000076864.19	0.00171885072638032	0.983207548881723	0.995531858921015	0.00194484
protein_coding	USP48	ENSG00000090686.15	-0.037343450730289	0.790162249825871	0.89442163659575	0.0484577
protein_coding	HSPG2	ENSG00000142798.19	1.4008601120081	0.000579824600895755	0.00458787851532696	2.33839
protein_coding	AL031281.2	ENSG00000285721.1	-0.315834523069294	0.0375374337067151	0.123838201882789	0.907145
protein_coding	CDC42	ENSG00000070831.15	0.074769985917556	0.697571744778451	0.838389630853648	0.0765541
protein_coding	ZBTB40	ENSG00000184677.17	-0.628101400577492	0.00277042246854372	0.0164245638187956	1.78451
protein_coding	C1QA	ENSG00000173372.16	2.70421648753092	0.000830491886067175	0.00614152253931849	2.21172
protein_coding	C1QC	ENSG00000159189.11	0.334926442247045	0.0641540966616089	0.182640525744653	0.738403
protein_coding	EPHB2	ENSG00000133216.16	0.446218190773458	0.063034628198347	0.180516446480601	0.743483
protein_coding	KDM1A	ENSG00000004487.16	0.35634391601197	0.113153742581605	0.272974642934735	0.563878
protein_coding	LUZP1	ENSG00000169641.13	-0.126345061884667	0.42615070769789	0.636457080595666	0.196231
protein_coding	HNRNPR	ENSG00000125944.19	0.768668371422553	5.57832341290168e-07	1.12214738267281e-05	4.94995
protein_coding	ZNF436	ENSG00000125945.14	-1.17186175922844	0.0047788836871409	0.0252917050864446	1.59702
protein_coding	ASAP3	ENSG00000088280.18	0.00996672231838968	0.906137519285538	0.959154020678131	0.0181116
protein_coding	E2F2	ENSG00000007968.6	-0.212083165805755	0.00524575765234534	0.0272612186966397	1.56445
protein_coding	ID3	ENSG00000117318.8	0.239293225763525	0.0521438687386364	0.157634580332993	0.802349
protein_coding	RPL11	ENSG00000142676.14	0.479177808706831	2.29975557208948e-05	0.000292337922722271	3.53411
protein_coding	ELOA	ENSG00000011007.12	-0.644448779534933	0.000519397355614566	0.00419255631725494	2.37752
protein_coding	PITHD1	ENSG00000057757.9	0.0447442634622034	0.814439169318178	0.909232976937859	0.0413248
protein_coding	LYPLA2	ENSG00000011009.10	-0.0611156976343018	0.716552466654473	0.850045672135437	0.0705577
protein_coding	GALE	ENSG00000117308.14	-0.129269854561445	0.284724028789174	0.49976409710228	0.301235
protein_coding	HMGCL	ENSG00000117305.14	0.187669021974061	0.226109817226938	0.43066066397871	0.365865
protein_coding	FUCA1	ENSG00000179163.11	0.173602418284785	0.295446066646804	0.511098001289925	0.291496
protein_coding	PNRC2	ENSG00000189266.12	-0.121036610497047	0.452321830213033	0.656726144912181	0.182616
protein_coding	SRSF10	ENSG00000188529.14	-0.21770490157608	0.113605016035591	0.273686585882306	0.562746
protein_coding	NIPAL3	ENSG00000001461.16	0.141547098779524	0.513794056919858	0.708385656162878	0.14973
protein_coding	RCAN3	ENSG00000117602.11	-0.222899002183385	0.185268788276805	0.378005483182347	0.422502
protein_coding	SRRM1	ENSG00000133226.16	0.0550634360156239	0.615197913237099	0.784296230359826	0.10552
protein_coding	CLIC4	ENSG00000169504.14	-0.486253043702377	0.000131749117394053	0.00130640337693212	2.88392
protein_coding	RUNX3	ENSG00000020633.18	-0.0811006392775992	0.571801098164395	0.752036451309618	0.123761
protein_coding	SYF2	ENSG00000117614.9	-0.118438271642163	0.334083497761304	0.549616842250525	0.25994
protein_coding	RSRP1	ENSG00000117616.17	-1.02918874255468	6.3620123520586e-14	4.57445000965198e-12	11.3397
protein_coding	TMEM50A	ENSG00000183726.10	-0.203627828752079	0.142999495635333	0.319521263474582	0.4955
protein_coding	RHCE	ENSG00000188672.18	-0.00518532066246347	0.967368595221285	0.988796801262136	0.00489295
protein_coding	MACO1	ENSG00000204178.10	-0.491963686407811	0.0134514363483482	0.0573085958797296	1.24178
protein_coding	LDLRAP1	ENSG00000157978.11	-1.3153968075397	5.21944737969267e-12	2.83650665545236e-10	9.54722
protein_coding	MAN1C1	ENSG00000117643.14	0.0304566691821107	0.876929926231072	0.944494891357033	0.0248004
protein_coding	SELENON	ENSG00000162430.16	1.32392673793435	7.72376991492713e-05	0.000827310756128291	3.08233
protein_coding	MTFR1L	ENSG00000117640.17	0.569449221243517	0.0319825692422883	0.110586338679686	0.956299
protein_coding	AUNIP	ENSG00000127423.10	-0.166487665321409	0.254019282662928	0.464355197159963	0.33315
protein_coding	STMN1	ENSG00000117632.22	-0.53631828719433	0.00146044014419731	0.00978348364156255	2.00951
protein_coding	PAFAH2	ENSG00000158006.13	0.482777765467117	0.0149428170337318	0.06220701829868	1.20616
protein_coding	PDIK1L	ENSG00000175087.9	-0.0836078325893178	0.636718161649574	0.79994850757067	0.096938
protein_coding	ZNF593	ENSG00000142684.8	0.424285454711077	0.0126474788163855	0.054850077477433	1.26082
protein_coding	CEP85	ENSG00000130695.15	-0.34944580198553	0.076815129205595	0.208685318076274	0.680508
protein_coding	SH3BGRL3	ENSG00000142669.14	0.653480732102601	4.53143099336259e-10	1.72182097446984e-08	7.76401
protein_coding	UBXN11	ENSG00000158062.20	-0.033915430075438	0.8656835118172	0.938945988013684	0.0273594
protein_coding	CD52	ENSG00000169442.8	-0.291414307168653	0.103986875652144	0.256644953972664	0.590667
protein_coding	DHDDS	ENSG00000117682.16	0.00132790967956227	0.990275960074398	0.998274716307938	0.000749928
protein_coding	HMGN2	ENSG00000198830.10	0.400051810331885	0.113580219853467	0.273673872240156	0.562767
protein_coding	RPS6KA1	ENSG00000117676.13	-0.183419747230344	0.123789847470799	0.289518469605509	0.538324
protein_coding	ARID1A	ENSG00000117713.19	-0.123164563053031	0.368082083701368	0.584404812091143	0.233286
protein_coding	PIGV	ENSG00000060642.10	-0.116700593924757	0.565411870787656	0.746496247756868	0.126972
protein_coding	ZDHHC18	ENSG00000204160.11	-0.16181817098471	0.404125059142864	0.617438272963011	0.209406
protein_coding	GPN2	ENSG00000142751.14	-0.263354867170797	0.220626729081424	0.424103011852296	0.372529
protein_coding	GPATCH3	ENSG00000198746.12	-0.166468906223475	0.443369605486847	0.649444759562377	0.187458
protein_coding	NUDC	ENSG00000090273.13	0.200713382890973	0.209837377092297	0.410620515797423	0.386559
protein_coding	SLC9A1	ENSG00000090020.10	-0.170051663215831	0.287753700829703	0.502690585513739	0.298699
protein_coding	WDTC1	ENSG00000142784.15	-0.538719602640618	0.022698136614386	0.0853447501931634	1.06882
protein_coding	TMEM222	ENSG00000186501.14	-0.367805305699385	0.0864721845691379	0.226008821690808	0.645875
protein_coding	SYTL1	ENSG00000142765.17	-0.093639208215449	0.601040982620988	0.773836227674595	0.111351
protein_coding	MAP3K6	ENSG00000142733.15	-0.373205002080672	0.116379447896219	0.277775133046311	0.556307
protein_coding	WASF2	ENSG00000158195.10	-0.369806687097137	1.30678054789004e-05	0.000181589396055167	3.74091
protein_coding	AHDC1	ENSG00000126705.14	-0.53371491965311	0.0215280540486754	0.0821793753924523	1.08524
protein_coding	FGR	ENSG00000000938.12	-0.12240015706218	0.101833281621441	0.253246619654881	0.596456
protein_coding	IFI6	ENSG00000126709.14	0.748251517219043	4.01241161529432e-11	1.82064800187837e-09	8.73977
protein_coding	FAM76A	ENSG00000009780.15	0.118581663862016	0.510653343157225	0.706171271763237	0.15109
protein_coding	STX12	ENSG00000117758.13	0.21286468965149	0.107853019818793	0.264140994040051	0.578164
protein_coding	PPP1R8	ENSG00000117751.17	-0.13133961659474	0.441757694013036	0.648234916562719	0.188268
protein_coding	THEMIS2	ENSG00000130775.15	0.235570833102423	0.176392755290466	0.366557917334883	0.435857
protein_coding	RPA2	ENSG00000117748.9	0.117172676094799	0.50061920055407	0.698426050842649	0.15588
protein_coding	XKR8	ENSG00000158156.7	-0.0726479299219009	0.715172299741784	0.849667204457841	0.0707511
protein_coding	EYA3	ENSG00000158161.15	0.174350257965792	0.264074180518897	0.476768488933228	0.321692
protein_coding	PTAFR	ENSG00000169403.11	0.0602466312704762	0.589189393405299	0.765311364249402	0.116162
protein_coding	DNAJC8	ENSG00000126698.10	0.328795969988619	0.00329089968466081	0.0188026505617886	1.72578
protein_coding	ATP5IF1	ENSG00000130770.17	0.754800480504088	6.93974822712748e-09	2.12915120114999e-07	6.67179
protein_coding	SESN2	ENSG00000130766.4	0.371365390097212	0.00281101125585683	0.0165880424319733	1.7802
protein_coding	MED18	ENSG00000130772.13	0.139234766892082	0.511201429250424	0.706720098552573	0.150753
protein_coding	PHACTR4	ENSG00000204138.12	-0.66932243161474	9.68056954053443e-05	0.00100541678168765	2.99765
protein_coding	RCC1	ENSG00000180198.16	-0.0193979249846336	0.905970361094639	0.959121899192686	0.0181262
protein_coding	TRNAU1AP	ENSG00000180098.9	-0.552732522505089	0.00497767916251098	0.026178559466454	1.58205
protein_coding	TAF12	ENSG00000120656.11	0.326695711647632	0.130398658592292	0.300664111603885	0.521918
protein_coding	GMEB1	ENSG00000162419.12	-0.172622158902873	0.254327220141083	0.464615238253827	0.332907
protein_coding	YTHDF2	ENSG00000198492.15	-0.0700339307693767	0.642890746328643	0.805094047706559	0.0941534
protein_coding	EPB41	ENSG00000159023.21	-0.467459638125435	0.00102206020777528	0.00728906722951027	2.13733
protein_coding	SRSF4	ENSG00000116350.16	0.0693117118816631	0.607421823998721	0.778345950857802	0.108827
protein_coding	MECR	ENSG00000116353.15	0.908240126672177	0.0015124161603189	0.0100595763680414	1.99742
protein_coding	PTPRU	ENSG00000060656.19	-0.157666652412519	0.219109637163002	0.422112698909378	0.374572
protein_coding	LAPTM5	ENSG00000162511.7	0.166035994542378	0.0771940014870068	0.209268579823922	0.679296
protein_coding	SDC3	ENSG00000162512.15	-0.0785019249671245	0.360993422710246	0.57716704054733	0.238698
protein_coding	PUM1	ENSG00000134644.15	-0.192657291140316	0.105762942864756	0.259865431309415	0.585251
protein_coding	SNRNP40	ENSG00000060688.12	0.239294837307155	0.29000078578515	0.505231239748209	0.29651
protein_coding	ZCCHC17	ENSG00000121766.15	0.420230980046771	0.00630582417940142	0.0316895916915367	1.49908
protein_coding	SERINC2	ENSG00000168528.11	0.342580718081421	0.113502251315357	0.273533012322554	0.56299
protein_coding	PEF1	ENSG00000162517.12	0.734594077871586	6.16627902436931e-08	1.53838786833954e-06	5.81293
protein_coding	SPOCD1	ENSG00000134668.12	0.219932435925605	0.103003786731926	0.254974316324394	0.593504
protein_coding	PTP4A2	ENSG00000184007.20	-0.557488950565919	5.08780936246072e-10	1.91249799118128e-08	7.7184
protein_coding	KHDRBS1	ENSG00000121774.17	0.243812586757037	0.0177685917529737	0.0710591628546617	1.14838
protein_coding	TMEM39B	ENSG00000121775.17	0.0920738136941978	0.662182124271116	0.81722168509861	0.0876601
protein_coding	KPNA6	ENSG00000025800.13	-0.00111275817972202	0.990303502373558	0.998274716307938	0.000749928
protein_coding	TXLNA	ENSG00000084652.15	-0.496109593415199	0.000264876989524613	0.00237761861083521	2.62386
protein_coding	CCDC28B	ENSG00000160050.14	0.314717043872757	0.178829496873745	0.369709285707282	0.43214
protein_coding	TMEM234	ENSG00000160055.19	-0.0126951579780967	0.929411826725516	0.971541282525793	0.0125387
protein_coding	EIF3I	ENSG00000084623.11	0.52745126730123	3.04049168640323e-05	0.000372320820393535	3.42908
protein_coding	HDAC1	ENSG00000116478.11	0.29455205171438	0.0381632555834027	0.125460024978872	0.901495
protein_coding	MARCKSL1	ENSG00000175130.6	0.415858835141728	0.0577988388540814	0.16989465819142	0.76982
protein_coding	TSSK3	ENSG00000162526.6	-0.0059920581051561	0.943961764141533	0.977825074421888	0.00973883
protein_coding	FAM229A	ENSG00000225828.1	-0.566735924825751	0.0448032052498407	0.141401731966644	0.849545
protein_coding	BSDC1	ENSG00000160058.18	-0.799444877083238	5.28035096990506e-05	0.000595621890177303	3.22503
protein_coding	ZBTB8A	ENSG00000160062.14	-0.598289619428417	0.00363152970009587	0.02031020260273	1.69229
protein_coding	ZBTB8OS	ENSG00000176261.15	0.04573634123039	0.790181571938053	0.89442163659575	0.0484577
protein_coding	RBBP4	ENSG00000162521.18	-0.0330964467788202	0.757061901869167	0.874745828536947	0.0581181
protein_coding	SYNC	ENSG00000162520.14	-0.0405085007718266	0.672351815692202	0.823322690639333	0.0844299
protein_coding	KIAA1522	ENSG00000162522.10	-0.521298254431607	0.0596369212969044	0.173695320628146	0.760212
protein_coding	YARS	ENSG00000134684.10	0.0587946345126181	0.559013972228818	0.742575333971881	0.129259
protein_coding	S100PBP	ENSG00000116497.17	-0.0184636072838721	0.910140322109557	0.96077981149662	0.0173761
protein_coding	TMEM54	ENSG00000121900.18	-0.0812062189102641	0.644518810805449	0.805921541630535	0.0937072
protein_coding	RNF19B	ENSG00000116514.16	0.499149612370358	0.0224780767277812	0.0847703490430958	1.07176
protein_coding	AK2	ENSG00000004455.16	0.950243042321527	1.24149714399493e-13	8.61734230492719e-12	11.0646
protein_coding	TRIM62	ENSG00000116525.13	-0.162119941445249	0.438202975221291	0.645314979054482	0.190228
protein_coding	ZNF362	ENSG00000160094.14	0.202085339843212	0.361918427671839	0.578088206241382	0.238006
protein_coding	PHC2	ENSG00000134686.18	0.807986831120046	1.34526898541502e-09	4.78731381840204e-08	7.31991
protein_coding	ZSCAN20	ENSG00000121903.14	0.0710841479514631	0.541009834239777	0.729725722546985	0.13684
protein_coding	SMIM12	ENSG00000163866.8	-0.0296218540505951	0.873765637237827	0.942849424350501	0.0255577
protein_coding	AC114490.3	ENSG00000284773.1	0.0119539736116748	0.922502528288032	0.967388446798959	0.0143991
protein_coding	ZMYM6	ENSG00000163867.16	-0.320604152321593	0.127521445038312	0.296120930917882	0.528531
protein_coding	ZMYM1	ENSG00000197056.10	0.0901993894643408	0.671961571502245	0.823158045278491	0.0845168
protein_coding	SFPQ	ENSG00000116560.10	-1.17894271442179	5.57608933121492e-14	4.0300179645858e-12	11.3947
protein_coding	ZMYM4	ENSG00000146463.11	0.457649057302291	0.00644432637488883	0.0321665717701375	1.4926
protein_coding	KIAA0319L	ENSG00000142687.17	-0.163244974391431	0.229468571067048	0.434957257662712	0.361553
protein_coding	NCDN	ENSG00000020129.15	-0.390871165765355	0.0307465616127961	0.107612965644786	0.968135
protein_coding	TFAP2E	ENSG00000116819.7	-0.274421296228415	0.23271217240425	0.438851024785473	0.357683
protein_coding	PSMB2	ENSG00000126067.11	0.48579623944354	0.00022466969970067	0.00206970687220965	2.68409
protein_coding	C1orf216	ENSG00000142686.7	-1.03454142042308	0.000945188249908021	0.00683822727139337	2.16506
protein_coding	CLSPN	ENSG00000092853.13	-0.304774878049852	0.191695813762167	0.386951771488532	0.412343
protein_coding	AGO4	ENSG00000134698.10	-0.863663108835974	0.000151040585685813	0.00146759532356256	2.83339
protein_coding	AGO1	ENSG00000092847.11	0.540973100014774	0.00984100957340143	0.0450110322693571	1.34668
protein_coding	AGO3	ENSG00000126070.19	-0.462060546717444	0.00074529594689165	0.00567154484482274	2.2463
protein_coding	ADPRHL2	ENSG00000116863.10	-0.144745389144874	0.455181000533603	0.659170915976208	0.181002
protein_coding	TRAPPC3	ENSG00000054116.11	-0.127761023103562	0.343548744826131	0.560234583764501	0.25163
protein_coding	MAP7D1	ENSG00000116871.15	-0.256909708039988	0.0485808342277191	0.149934377439324	0.824099
protein_coding	THRAP3	ENSG00000054118.14	-0.133686540291167	0.217538087899493	0.420026885752538	0.376723
protein_coding	SH3D21	ENSG00000214193.10	0.00805585772200135	0.937110179949387	0.975109517330969	0.0109466
protein_coding	STK40	ENSG00000196182.10	-0.573699931159479	0.000116552371747204	0.00117651605778801	2.9294
protein_coding	LSM10	ENSG00000181817.5	-0.123483166515979	0.399895766088444	0.614055255319908	0.211793
protein_coding	MRPS15	ENSG00000116898.11	0.377975483850424	0.0771786617211864	0.20926762145991	0.679298
protein_coding	CSF3R	ENSG00000119535.17	0.767499551240625	0.00686904521827894	0.0338764977156134	1.4701
protein_coding	ZC3H12A	ENSG00000163874.10	0.0359060591426591	0.836049531737738	0.922328614982916	0.0351143
protein_coding	MEAF6	ENSG00000163875.15	0.24586218162599	0.162775457601331	0.34743106881234	0.459131
protein_coding	SNIP1	ENSG00000163877.10	-0.23141068992566	0.245244934768581	0.453682569814656	0.343248
protein_coding	GNL2	ENSG00000134697.12	0.378929481697547	0.012489410578841	0.0543832378030838	1.26453
protein_coding	C1orf109	ENSG00000116922.14	-0.281718281812592	0.220047222106774	0.423437092164441	0.373211
protein_coding	CDCA8	ENSG00000134690.10	-0.793327033929221	0.0158068275494341	0.0650124755267278	1.187
protein_coding	MANEAL	ENSG00000185090.14	0.690846108950757	0.013613903181117	0.0579479467220527	1.23696
protein_coding	YRDC	ENSG00000196449.3	0.433959668283753	0.0428436140417613	0.136638053327572	0.864428
protein_coding	C1orf122	ENSG00000197982.13	0.862639029057537	7.18797934596284e-06	0.000106874505206516	3.97113
protein_coding	MTF1	ENSG00000188786.9	0.293745677899689	0.0177632491112188	0.0710580644189441	1.14839
protein_coding	INPP5B	ENSG00000204084.12	0.0171699339184571	0.92948869565467	0.971549202458188	0.0125352
protein_coding	SF3A3	ENSG00000183431.11	0.298825117695016	0.0287657107747741	0.102444508705387	0.989511
protein_coding	FHL3	ENSG00000183386.9	0.566664172574473	0.00339907878694217	0.0193105687486694	1.7142
protein_coding	UTP11	ENSG00000183520.11	0.509102446660911	2.32623827245851e-05	0.00029490223162876	3.53032
protein_coding	RRAGC	ENSG00000116954.7	-0.813344784483734	1.95406624903116e-06	3.44628463870011e-05	4.46265
protein_coding	MYCBP	ENSG00000214114.8	1.37592223494475	0.000466202984978401	0.00381589728685473	2.4184
protein_coding	AKIRIN1	ENSG00000174574.15	0.144014184389558	0.29756329262471	0.513189326307112	0.289722
protein_coding	NDUFS5	ENSG00000168653.10	0.898397481037119	1.06463146778037e-13	7.42646657201421e-12	11.1292
protein_coding	MACF1	ENSG00000127603.25	-0.431747081021069	0.00152526244776646	0.010135405109068	1.99416
protein_coding	PABPC4	ENSG00000090621.13	-0.282463578926162	0.00453938055482217	0.0243296724992682	1.61386
protein_coding	PPIE	ENSG00000084072.16	0.232543937036987	0.226157511509538	0.43066066397871	0.365865
protein_coding	BMP8B	ENSG00000116985.11	-0.00962934854816501	0.913836287276485	0.962869060186638	0.0164328
protein_coding	TRIT1	ENSG00000043514.16	0.127418553727919	0.535772359492883	0.725172724437659	0.139559
protein_coding	MFSD2A	ENSG00000168389.17	-0.827112929659309	2.76365534458721e-07	5.95728863290597e-06	5.22495
protein_coding	CAP1	ENSG00000131236.16	0.327413358290525	0.000123059607648385	0.00123332291553825	2.90892
protein_coding	PPT1	ENSG00000131238.17	0.104604679206676	0.38390809187775	0.599818961022725	0.22198
protein_coding	RLF	ENSG00000117000.8	0.18547434073689	0.102758617820419	0.254689513957944	0.593989
protein_coding	ZMPSTE24	ENSG00000084073.8	-0.414482294767421	0.0219027207106477	0.0833373262100384	1.07916
protein_coding	COL9A2	ENSG00000049089.14	-0.724304302962283	0.0140246452072363	0.0593820134949988	1.22635
protein_coding	SMAP2	ENSG00000084070.11	0.352282056883826	0.0321075295150936	0.110963685317014	0.954819
protein_coding	ZFP69	ENSG00000187815.9	0.0518420201442784	0.648198848477621	0.808561138169693	0.0922871
protein_coding	EXO5	ENSG00000164002.11	-2.00300841034265	0.00469135323519226	0.0249535143060056	1.60287
protein_coding	ZNF684	ENSG00000117010.16	-0.153373131527803	0.430682556288006	0.639357675519918	0.194256
protein_coding	RIMS3	ENSG00000117016.9	0.330726163657483	0.168098701885557	0.354796311777419	0.450021
protein_coding	NFYC	ENSG00000066136.20	-0.195158319952415	0.215674427565676	0.418195429248838	0.378621
protein_coding	CITED4	ENSG00000179862.6	0.0494602129626357	0.798436829183458	0.899331843025487	0.04608
protein_coding	CTPS1	ENSG00000171793.14	0.874201549107543	0.00316012953334275	0.0182113342322231	1.73966
protein_coding	SCMH1	ENSG00000010803.16	-0.106516660545528	0.615880987903283	0.784676201173107	0.10531
protein_coding	FOXO6	ENSG00000204060.7	-0.145242217224104	0.445067776258599	0.650416516928793	0.186808
protein_coding	HIVEP3	ENSG00000127124.15	4.47887055149099	9.10350750948584e-08	2.18562121216611e-06	5.66043
protein_coding	FOXJ3	ENSG00000198815.8	-0.14464860947956	0.432695978945022	0.640839793048289	0.193251
protein_coding	ZMYND12	ENSG00000066185.12	0.244110139371874	0.100956062547305	0.251779607430764	0.598979
protein_coding	PPCS	ENSG00000127125.8	0.500092146168152	0.000623441648823995	0.00486166593891059	2.31321
protein_coding	CCDC30	ENSG00000186409.15	-1.19545188801385	5.50538131931481e-06	8.50120610992433e-05	4.07052
protein_coding	PPIH	ENSG00000171960.10	0.281515738193196	0.172701694691619	0.360713103034101	0.442838
protein_coding	YBX1	ENSG00000065978.18	0.339268836264519	0.000665920590357296	0.00512733256309701	2.29011
protein_coding	P3H1	ENSG00000117385.15	0.0925743325552661	0.560861522839104	0.743651469732219	0.128631
protein_coding	C1orf50	ENSG00000164008.15	-0.196007607506096	0.314362554013886	0.529878925128165	0.275823
protein_coding	SVBP	ENSG00000177868.11	0.197130033848108	0.365731232196382	0.582056482023323	0.235035
protein_coding	ERMAP	ENSG00000164010.14	-0.260295064802633	0.177286915321468	0.36744121799295	0.434812
protein_coding	ZNF691	ENSG00000164011.17	0.0891925181264209	0.493587163589768	0.692199715120115	0.159769
protein_coding	SLC2A1	ENSG00000117394.21	0.619869691403461	0.00328931089150818	0.0188026505617886	1.72578
protein_coding	EBNA1BP2	ENSG00000117395.12	0.74077847544771	6.0324996209966e-06	9.19366056369493e-05	4.03651
protein_coding	TIE1	ENSG00000066056.13	0.130935747544394	0.28988171416856	0.505129303900395	0.296597
protein_coding	CDC20	ENSG00000117399.13	-1.49901646055342	0.00418018024361964	0.0227171733317019	1.64365
protein_coding	ELOVL1	ENSG00000066322.14	0.122585389061634	0.452988620602842	0.65728587907197	0.182246
protein_coding	MED8	ENSG00000159479.16	0.187397478537101	0.154461299303927	0.33623690072044	0.473355
protein_coding	SZT2	ENSG00000198198.16	-0.768164719556526	0.000657321385779035	0.00507226370391186	2.2948
protein_coding	HYI	ENSG00000178922.16	-0.36074826203582	0.0595356440150519	0.17347241578035	0.76077
protein_coding	PTPRF	ENSG00000142949.16	-0.057621976543265	0.733104198926014	0.86000246220153	0.0655003
protein_coding	KDM4A	ENSG00000066135.12	0.0611906481887125	0.643135688075494	0.805094047706559	0.0941534
protein_coding	ST3GAL3	ENSG00000126091.20	-0.246876474692707	0.274046240505614	0.488239333466242	0.311367
protein_coding	ARTN	ENSG00000117407.16	-0.126051816892793	0.0318388941809719	0.110351839791575	0.95722
protein_coding	IPO13	ENSG00000117408.10	-0.0404296092820659	0.836926071798399	0.922744393542922	0.0349186
protein_coding	DPH2	ENSG00000132768.13	0.136484417163719	0.526931179455161	0.718337585526574	0.143671
protein_coding	ATP6V0B	ENSG00000117410.13	0.210133889171351	0.0618290373116075	0.177899637214457	0.749825
protein_coding	B4GALT2	ENSG00000117411.16	0.398477133205672	0.0900583964469849	0.232500235054903	0.633577
protein_coding	CCDC24	ENSG00000159214.12	-0.0713239949814856	0.712833725617596	0.848268780545265	0.0714665
protein_coding	DMAP1	ENSG00000178028.13	-0.0450857752489287	0.830043247999136	0.919421423621101	0.0364854
protein_coding	ERI3	ENSG00000117419.15	0.214806719462389	0.337366924237091	0.552983591855068	0.257288
protein_coding	RNF220	ENSG00000187147.17	-0.359675170563057	0.0165483686711459	0.0672985222261276	1.17199
protein_coding	TMEM53	ENSG00000126106.13	0.290111230455187	0.126101445811018	0.293474472158671	0.53243
protein_coding	ARMH1	ENSG00000198520.11	-0.289696535542475	0.088502977788998	0.22962624936705	0.638978
protein_coding	KIF2C	ENSG00000142945.12	-1.26142222880585	0.000319241518172228	0.00277500640191742	2.55674
protein_coding	RPS8	ENSG00000142937.11	0.564722330991063	7.86831403407003e-08	1.9219796353954e-06	5.71625
protein_coding	PLK3	ENSG00000173846.12	0.0999430829509487	0.511337037070391	0.706756970637517	0.15073
protein_coding	BTBD19	ENSG00000222009.8	0.473514342958545	0.0598698105503703	0.174192698428459	0.75897
protein_coding	PTCH2	ENSG00000117425.13	0.107081418487918	0.436297241266646	0.643184062643218	0.191665
protein_coding	EIF2B3	ENSG00000070785.16	0.507807451735292	0.0140310499910671	0.0593820134949988	1.22635
protein_coding	HECTD3	ENSG00000126107.14	-0.194929286588482	0.321338585141792	0.536147726064659	0.270716
protein_coding	UROD	ENSG00000126088.13	0.053711490809314	0.720988246563816	0.852529735831346	0.0692905
protein_coding	MUTYH	ENSG00000132781.17	0.230234835549647	0.307907896552631	0.522597339010342	0.281833
protein_coding	TOE1	ENSG00000132773.11	-0.343878204833706	0.154891070043716	0.336701967919835	0.472754
protein_coding	TESK2	ENSG00000070759.16	-1.5647486516783	6.70866750309046e-09	2.06730169364464e-07	6.6846
protein_coding	CCDC163	ENSG00000280670.2	0.117951459910917	0.579325795980195	0.757717069537156	0.120493
protein_coding	MMACHC	ENSG00000132763.14	0.192708766783075	0.355007365832345	0.571082867867751	0.243301
protein_coding	PRDX1	ENSG00000117450.13	-0.042749885783166	0.671873071745788	0.823158045278491	0.0845168
protein_coding	AKR1A1	ENSG00000117448.13	-0.157161557816504	0.167419945239719	0.35394979677414	0.451058
protein_coding	NASP	ENSG00000132780.16	-0.237964782050306	0.21474199865806	0.416906336635926	0.379962
protein_coding	CCDC17	ENSG00000159588.14	-0.0797121060828293	0.35880403849824	0.575294034267645	0.24011
protein_coding	GPBP1L1	ENSG00000159592.10	-0.109531674005221	0.428532704460411	0.638043649701542	0.19515
protein_coding	TMEM69	ENSG00000159596.6	0.161923445075347	0.367702303249105	0.584066386524947	0.233538
protein_coding	IPP	ENSG00000197429.10	0.048249528332374	0.812594403314395	0.908201365394271	0.0418178
protein_coding	MAST2	ENSG00000086015.20	0.0291243316198738	0.867731612213737	0.940148746993958	0.0268034
protein_coding	PIK3R3	ENSG00000117461.14	-0.012892850856115	0.945435434507899	0.978443329438681	0.00946432
protein_coding	POMGNT1	ENSG00000085998.13	0.156193864639071	0.417172992434963	0.629079643679352	0.201294
protein_coding	RAD54L	ENSG00000085999.11	-0.280607527677094	0.022410887816332	0.0846278098768626	1.07249
protein_coding	LRRC41	ENSG00000132128.16	0.415136175066833	0.000860577803591016	0.00632892752104286	2.19867
protein_coding	UQCRH	ENSG00000173660.11	0.766463487259246	1.50298220984893e-11	7.47280622847229e-10	9.12652
protein_coding	NSUN4	ENSG00000117481.10	-0.207479392348103	0.307007413815674	0.521478657835624	0.282763
protein_coding	FAAH	ENSG00000117480.15	-0.369772708281409	0.124685406215593	0.291077935489317	0.535991
protein_coding	DMBX1	ENSG00000197587.10	-1.30513451964182	0.0057874396962789	0.0295612721244177	1.52928
protein_coding	MKNK1	ENSG00000079277.20	-0.865362394040403	8.47943646072533e-07	1.63760576605826e-05	4.78579
protein_coding	MOB3C	ENSG00000142961.14	-0.70861958285661	0.0185364215578673	0.0733971100431679	1.13432
protein_coding	ATPAF1	ENSG00000123472.12	0.0322826916195153	0.87964600251397	0.946475067243371	0.0238908
protein_coding	EFCAB14	ENSG00000159658.10	0.0761115432926396	0.525091788188685	0.716596453396297	0.144725
protein_coding	STIL	ENSG00000123473.15	-0.1990075253034	0.0672614237195715	0.189121027247963	0.72326
protein_coding	CMPK1	ENSG00000162368.13	0.622399674646726	2.0845927971301e-05	0.000269631693805914	3.56923
protein_coding	FOXD2	ENSG00000186564.5	-0.076739601489787	0.676270909363374	0.825717091819719	0.0831687
protein_coding	FAF1	ENSG00000185104.19	0.0434041301806789	0.795900531592562	0.898134515368958	0.0466586
protein_coding	CDKN2C	ENSG00000123080.10	0.0950098671610345	0.657423481832632	0.814523634907842	0.0890963
protein_coding	RNF11	ENSG00000123091.4	-0.214756168999892	0.181383039812007	0.372901657599806	0.428406
protein_coding	EPS15	ENSG00000085832.16	-0.0515721372722955	0.703990149636025	0.842333762511075	0.0745158
protein_coding	OSBPL9	ENSG00000117859.18	0.480696456503803	0.0018877500871841	0.0120419217344896	1.9193
protein_coding	NRDC	ENSG00000078618.21	0.263251205576345	0.0373562300711319	0.123385559912212	0.908736
protein_coding	TXNDC12	ENSG00000117862.12	0.0389207209514124	0.715361113235184	0.849790576012075	0.0706881
protein_coding	KTI12	ENSG00000198841.3	0.224537444714307	0.274827266605176	0.488848932733161	0.310825
protein_coding	BTF3L4	ENSG00000134717.17	0.168451883193409	0.278636807275304	0.492967403761141	0.307182
protein_coding	ZFYVE9	ENSG00000157077.14	-0.121717634465565	0.549730012870757	0.736950426471067	0.132562
protein_coding	CC2D1B	ENSG00000154222.14	0.127196417596145	0.543399554952538	0.731750443720097	0.135637
protein_coding	ORC1	ENSG00000085840.12	-0.0681305192735555	0.381636130251701	0.597546745877408	0.223628
protein_coding	PRPF38A	ENSG00000134748.12	-0.0157101600767189	0.913985904862718	0.962881987533261	0.0164269
protein_coding	TUT4	ENSG00000134744.13	-0.140523644012367	0.394697288957194	0.609342731608546	0.215138
protein_coding	COA7	ENSG00000162377.5	0.189750923040293	0.327912979376187	0.543010261466105	0.265192
protein_coding	ZYG11B	ENSG00000162378.12	0.629991256693923	5.79903756258543e-05	0.000645304013214367	3.19024
protein_coding	ZYG11A	ENSG00000203995.9	0.205496284347391	0.0990991896970611	0.24878598724127	0.604174
protein_coding	SCP2	ENSG00000116171.17	0.419181612002101	0.000571363948705335	0.00452604176542232	2.34428
protein_coding	SLC1A7	ENSG00000162383.12	0.266870486376292	0.153466297071233	0.33474656988733	0.475284
protein_coding	CPT2	ENSG00000157184.6	0.337185421670297	0.106065265396916	0.260490643918402	0.584208
protein_coding	C1orf123	ENSG00000162384.13	0.0299251776370656	0.885479679365034	0.948796203654011	0.0228271
protein_coding	MAGOH	ENSG00000162385.10	0.389875575246767	0.00691383192530956	0.0340016967466732	1.4685
protein_coding	LRP8	ENSG00000157193.16	0.347145971714148	0.0196779582377345	0.0769248432632784	1.11393
protein_coding	NDC1	ENSG00000058804.11	0.138373533763834	0.512069926175462	0.70701451845457	0.150572
protein_coding	YIPF1	ENSG00000058799.14	-0.218690937301051	0.299849556586362	0.51459601392253	0.288534
protein_coding	HSPB11	ENSG00000081870.11	0.123256385463747	0.504224432001838	0.701014453257092	0.154273
protein_coding	LRRC42	ENSG00000116212.14	0.504770388617465	0.0256849746127078	0.0938813944329449	1.02742
protein_coding	TMEM59	ENSG00000116209.11	0.0294268542228262	0.813700350737576	0.909026418678608	0.0414235
protein_coding	TCEANC2	ENSG00000116205.13	-0.159305451304077	0.462437194789933	0.665554496833264	0.176816
protein_coding	CYB5RL	ENSG00000215883.10	-0.243354200347903	0.159841912468442	0.342630095508336	0.465174
protein_coding	MRPL37	ENSG00000116221.15	0.344747771347363	0.0243054200539472	0.0899172281204206	1.04616
protein_coding	SSBP3	ENSG00000157216.15	-0.2439166893736	0.0883338784380969	0.229357279551955	0.639487
protein_coding	ACOT11	ENSG00000162390.17	-0.377355746995762	0.12367774036222	0.289441118576909	0.53844
protein_coding	MROH7	ENSG00000184313.19	-0.0480483179914948	0.684812160399507	0.83047455970195	0.0806737
protein_coding	TTC4	ENSG00000243725.6	-0.115882080937585	0.360243568472421	0.576463715310638	0.239228
protein_coding	PARS2	ENSG00000162396.5	0.0943670767976052	0.659185722174764	0.815821609198726	0.0884048
protein_coding	DHCR24	ENSG00000116133.12	-0.675887845880835	8.61845188657843e-09	2.59311832407116e-07	6.58618
protein_coding	USP24	ENSG00000162402.13	-0.451216003507789	0.0143257262943287	0.0602643289447291	1.21994
protein_coding	AC119674.2	ENSG00000284686.1	-0.142159256538758	0.0343178500042405	0.11647798956898	0.933756
protein_coding	PLPP3	ENSG00000162407.8	-0.538257836054994	0.0202371060626762	0.0785938583991186	1.10461
protein_coding	C8B	ENSG00000021852.12	0.517682204737392	0.0438151035425091	0.139051961695229	0.856823
protein_coding	OMA1	ENSG00000162600.11	-0.0173456480389698	0.93201542066607	0.972667526100407	0.0120356
protein_coding	MYSM1	ENSG00000162601.9	-0.522526636455904	0.00668292823833962	0.0331568778590799	1.47943
protein_coding	JUN	ENSG00000177606.6	-0.25192827485091	0.0119921642429608	0.0526266462756034	1.27879
protein_coding	FGGY	ENSG00000172456.17	0.476065753725788	0.048970479329447	0.150738768535275	0.821775
protein_coding	HOOK1	ENSG00000134709.10	0.0224804076961761	0.837685874991512	0.923001465874734	0.0347976
protein_coding	NFIA	ENSG00000162599.15	-0.217527006926832	0.109330224721527	0.266409294546494	0.574451
protein_coding	TM2D1	ENSG00000162604.12	0.413630466516624	0.000863620923868787	0.00633970103327972	2.19793
protein_coding	USP1	ENSG00000162607.12	-0.0516726174437106	0.758145162888868	0.875613948011929	0.0576873
protein_coding	DOCK7	ENSG00000116641.17	0.0102329792418947	0.962081029344015	0.986651787360852	0.00583609
protein_coding	ATG4C	ENSG00000125703.14	0.328730567797453	0.157829221926734	0.340509428995978	0.467871
protein_coding	ALG6	ENSG00000088035.16	-0.0597215471752147	0.753800706560593	0.872681009552149	0.0591445
protein_coding	ITGB3BP	ENSG00000142856.16	-0.570233087903492	0.0359316404983009	0.119980359949197	0.92089
protein_coding	EFCAB7	ENSG00000203965.12	-0.117296120849897	0.0547545337652597	0.163294013025644	0.78703
protein_coding	PGM1	ENSG00000079739.16	0.994600956030695	2.25346059492103e-07	4.97571196872249e-06	5.30314
protein_coding	JAK1	ENSG00000162434.11	-0.133176432916538	0.167331677917299	0.353830220554952	0.451205
protein_coding	AK4	ENSG00000162433.14	-0.0863752284353508	0.671372124595569	0.822985535841447	0.0846078
protein_coding	DNAJC6	ENSG00000116675.15	0.349622454551774	0.14671514786859	0.325437919358567	0.487532
protein_coding	LEPROT	ENSG00000213625.8	-0.149577777372065	0.197667850143929	0.395063688003654	0.403333
protein_coding	LEPR	ENSG00000116678.19	-0.0948788938102776	0.625357975552507	0.791634540919258	0.101475
protein_coding	PDE4B	ENSG00000184588.17	0.300352896126296	0.188103743344552	0.381955479425628	0.417987
protein_coding	WDR78	ENSG00000152763.16	-0.321930922280934	0.1768239494265	0.366968626903938	0.435371
protein_coding	MIER1	ENSG00000198160.14	0.278584630059575	0.0508920485833628	0.154931170591784	0.809861
protein_coding	SLC35D1	ENSG00000116704.7	0.214201077836285	0.334849643104394	0.550595384773861	0.259167
protein_coding	SERBP1	ENSG00000142864.14	0.775305880728486	6.11963144513857e-11	2.69233400406799e-09	8.56987
protein_coding	GADD45A	ENSG00000116717.12	0.116205368678318	0.584141489928569	0.761458518992977	0.118354
protein_coding	GNG12	ENSG00000172380.5	-0.187351143807379	0.337305557319191	0.552947646343081	0.257316
protein_coding	DEPDC1	ENSG00000024526.16	-0.18514002695243	0.0660155749298365	0.186651416836305	0.728969
protein_coding	LRRC40	ENSG00000066557.5	-0.0864060662624992	0.680359429382436	0.827976844291224	0.0819818
protein_coding	SRSF11	ENSG00000116754.13	-0.45013382705969	1.7673973484321e-05	0.000233559643943133	3.6316
protein_coding	ANKRD13C	ENSG00000118454.12	-0.37408762103236	0.0776782925826022	0.210256243301287	0.677251
protein_coding	HHLA3	ENSG00000197568.13	-0.18581076288235	0.39351751724236	0.608372106723646	0.215831
protein_coding	CTH	ENSG00000116761.11	-0.0118305864360654	0.932412851827493	0.973009868671723	0.0118828
protein_coding	ZRANB2	ENSG00000132485.13	-0.171708813083282	0.131870188176246	0.302778579014126	0.518875
protein_coding	NEGR1	ENSG00000172260.14	-0.0286573245778551	0.689168178880248	0.833145976554574	0.0792789
protein_coding	FPGT	ENSG00000254685.6	0.260156066983453	0.164000776133017	0.348930938112447	0.457261
protein_coding	CRYZ	ENSG00000116791.13	-0.164479544065945	0.445039081411771	0.650416516928793	0.186808
protein_coding	TYW3	ENSG00000162623.15	0.753889207932544	1.10661214690939e-05	0.000156725342543602	3.80486
protein_coding	ACADM	ENSG00000117054.13	0.729262393880754	1.75842593920249e-05	0.000232593302769417	3.6334
protein_coding	RABGGTB	ENSG00000137955.15	0.0153275071066502	0.938019332656907	0.975838452795147	0.0106221
protein_coding	ST6GALNAC3	ENSG00000184005.10	-1.15442559936888	0.000560043905784794	0.0044539850272312	2.35125
protein_coding	PIGK	ENSG00000142892.14	-0.233115906035487	0.295928523882367	0.511491058250079	0.291162
protein_coding	AK5	ENSG00000154027.18	-0.0255869645589679	0.878713951168312	0.945842191452255	0.0241813
protein_coding	AC118549.1	ENSG00000036549.12	-0.0830371103993197	0.578673053772462	0.7571458461127	0.12082
protein_coding	USP33	ENSG00000077254.14	-0.235003407822864	0.0706247952375482	0.195968781718912	0.707813
protein_coding	MIGA1	ENSG00000180488.15	-0.208276528713156	0.259053184214941	0.470490245580011	0.327449
protein_coding	NEXN	ENSG00000162614.18	-0.319826333363996	0.109983484973977	0.267536162876498	0.572618
protein_coding	FUBP1	ENSG00000162613.16	0.170488497346719	0.197280099486943	0.394703276794859	0.403729
protein_coding	DNAJB4	ENSG00000162616.8	-0.238696038933585	0.250832263953151	0.460631194877162	0.336647
protein_coding	TTLL7	ENSG00000137941.16	-0.0820501680390985	0.46641556128208	0.669455821578712	0.174278
protein_coding	RPF1	ENSG00000117133.10	0.0229085884084827	0.888914363849566	0.950104306718613	0.0222287
protein_coding	GNG5	ENSG00000174021.10	0.435130368448977	0.0582780010530625	0.170873243991006	0.767326
protein_coding	SPATA1	ENSG00000122432.17	0.0432087603171715	0.765047139565293	0.879435837641108	0.0557958
protein_coding	CTBS	ENSG00000117151.12	0.303230386215402	0.161639451745002	0.345690474819506	0.461313
protein_coding	SSX2IP	ENSG00000117155.16	-0.227375909677254	0.306603699769955	0.521225168709313	0.282975
protein_coding	SYDE2	ENSG00000097096.8	0.183385666521182	0.198546941536851	0.396161472504368	0.402128
protein_coding	C1orf52	ENSG00000162642.13	-0.803490296406681	1.61244303493469e-05	0.000217594454213853	3.66235
protein_coding	BCL10	ENSG00000142867.13	0.0933370366353155	0.506867138712799	0.703154660323751	0.152949
protein_coding	ZNHIT6	ENSG00000117174.10	-0.195157553808545	0.32069102895114	0.535734112106438	0.271051
protein_coding	ODF2L	ENSG00000122417.15	-0.80839678695927	0.000635842331571338	0.00493640383774182	2.30659
protein_coding	SH3GLB1	ENSG00000097033.14	0.0952504271289035	0.311606376418654	0.52670681178613	0.278431
protein_coding	SELENOF	ENSG00000183291.16	0.196834887140704	0.176620614057637	0.366765051792378	0.435612
protein_coding	HS2ST1	ENSG00000153936.16	0.17945627258959	0.163293970472298	0.348113845216982	0.458279
protein_coding	LMO4	ENSG00000143013.12	0.592411175935229	0.000327718477684255	0.00283813513008706	2.54697
protein_coding	PKN2	ENSG00000065243.19	-0.481607274135413	0.00970135280058431	0.044585074349881	1.35081
protein_coding	GTF2B	ENSG00000137947.11	-0.195265356024854	0.304330972360062	0.51922907805554	0.284641
protein_coding	KYAT3	ENSG00000137944.17	0.717852752995184	0.00159982110143986	0.0105162173761314	1.97814
protein_coding	RBMXL1	ENSG00000213516.9	-0.104188901269086	0.61612263654752	0.784904187446191	0.105183
protein_coding	GBP3	ENSG00000117226.11	0.0694161067657595	0.654047813718786	0.812027401486784	0.0904293
protein_coding	GBP2	ENSG00000162645.12	0.316078943245605	0.0563398551451144	0.166724590331289	0.778
protein_coding	GBP5	ENSG00000154451.14	0.328993204051254	0.0378809043923997	0.124648711684073	0.904312
protein_coding	LRRC8B	ENSG00000197147.13	0.629561604159841	0.0298515263678634	0.105215749422779	0.977919
protein_coding	LRRC8C	ENSG00000171488.14	1.20801245859367	0.000114833850338564	0.00116084024195891	2.93523
protein_coding	LRRC8D	ENSG00000171492.14	0.1175676275357	0.584274938491409	0.761561672639959	0.118295
protein_coding	ZNF326	ENSG00000162664.16	-0.462106269558702	0.0210239343994417	0.080782840289003	1.09268
protein_coding	ZNF644	ENSG00000122482.20	-0.301596151476395	0.0413607129348634	0.133161551334034	0.875621
protein_coding	CDC7	ENSG00000097046.12	-0.0384493783709897	0.70897281359311	0.845784720444908	0.0727402
protein_coding	TGFBR3	ENSG00000069702.10	-0.306297662947614	0.188427653115233	0.382447035947985	0.417429
protein_coding	GLMN	ENSG00000174842.16	0.731895602835395	0.0117098186626772	0.0517248415043139	1.2863
protein_coding	RPAP2	ENSG00000122484.8	-0.51597280046464	0.0197517455246119	0.0770988930959306	1.11295
protein_coding	GFI1	ENSG00000162676.11	0.0810228369899023	0.60096459973795	0.773836227674595	0.111351
protein_coding	EVI5	ENSG00000067208.14	-0.155277173040027	0.394293958472982	0.608854140060538	0.215487
protein_coding	RPL5	ENSG00000122406.13	0.589315180710299	2.16681750014684e-06	3.76467759226256e-05	4.42427
protein_coding	FAM69A	ENSG00000154511.11	0.398352463597158	0.0190226996019586	0.0749634471231894	1.12515
protein_coding	MTF2	ENSG00000143033.17	0.109206970641203	0.504954286982077	0.701611738953097	0.153903
protein_coding	TMED5	ENSG00000117500.12	-0.0180274460729148	0.87423295951564	0.942957144234393	0.025508
protein_coding	CCDC18	ENSG00000122483.17	-0.331105164853091	0.0611394476517379	0.176713295305095	0.752731
protein_coding	DR1	ENSG00000117505.12	0.010379990844691	0.946966792267212	0.97907804988754	0.00918269
protein_coding	FNBP1L	ENSG00000137942.16	0.134310743459031	0.535499845422382	0.725083856365738	0.139612
protein_coding	BCAR3	ENSG00000137936.17	-0.0164156198255692	0.87591355839017	0.943690179974533	0.0251706
protein_coding	DNTTIP2	ENSG00000067334.13	-0.0704904980258617	0.642646901535435	0.804944810293759	0.0942339
protein_coding	GCLM	ENSG00000023909.9	-0.38639859851217	0.0107743643750979	0.0483570303787603	1.31554
protein_coding	ABCD3	ENSG00000117528.12	0.0764697970742795	0.712870055000703	0.848268780545265	0.0714665
protein_coding	F3	ENSG00000117525.13	0.534934049661941	0.0489164288110664	0.150652956381532	0.822022
protein_coding	ALG14	ENSG00000172339.9	0.193370298088828	0.212806250441763	0.414519171493859	0.382455
protein_coding	PTBP2	ENSG00000117569.18	-1.91845954291806	0.000689955719769793	0.00530075021747522	2.27566
protein_coding	DPYD	ENSG00000188641.13	1.57390704773354	0.000219065886718196	0.00202740778724477	2.69306
protein_coding	FRRS1	ENSG00000156869.13	-0.0873960541548621	0.439407740071616	0.646478061232332	0.189446
protein_coding	AGL	ENSG00000162688.16	-0.0514958707092337	0.7746878968573	0.885544690760004	0.0527895
protein_coding	SLC35A3	ENSG00000117620.14	-0.62072411452687	0.0289491175570216	0.102966914578133	0.987302
protein_coding	MFSD14A	ENSG00000156875.13	-0.0748883714822665	0.449364251390153	0.654247860384202	0.184258
protein_coding	SASS6	ENSG00000156876.9	-0.850084889259936	0.0168853884164003	0.0683261272687874	1.16541
protein_coding	TRMT13	ENSG00000122435.9	0.0870511482290671	0.648351233691834	0.808561138169693	0.0922871
protein_coding	DBT	ENSG00000137992.14	0.0225816673910039	0.922487291639734	0.967388446798959	0.0143991
protein_coding	RTCA	ENSG00000137996.12	0.446696882238905	0.0203110210715071	0.0787993432328726	1.10348
protein_coding	CDC14A	ENSG00000079335.19	0.0620008521241943	0.520310892655969	0.71278877697491	0.147039
protein_coding	EXTL2	ENSG00000162694.13	-0.0485021803154667	0.76212038031141	0.877386472809449	0.0568091
protein_coding	SLC30A7	ENSG00000162695.11	-0.33409509545842	0.126421679417002	0.294013708025773	0.531632
protein_coding	DPH5	ENSG00000117543.20	0.0229762297656589	0.914135471766278	0.962929508296724	0.0164055
protein_coding	RNPC3	ENSG00000185946.15	-1.11807431262119	0.00125406919343477	0.00861504368503129	2.06474
protein_coding	AMY2B	ENSG00000240038.6	-0.0871080919407773	0.292535421935285	0.50794292891079	0.294185
protein_coding	VAV3	ENSG00000134215.15	1.08437788859563	7.06925433789722e-05	0.000764799499009698	3.11645
protein_coding	SLC25A24	ENSG00000085491.16	-0.0998632294732925	0.533195032916773	0.72322023377441	0.140729
protein_coding	FAM102B	ENSG00000162636.15	-0.0769614229803927	0.678913159247836	0.82728368726613	0.0823455
protein_coding	HENMT1	ENSG00000162639.15	0.432036440419985	0.0955067763021589	0.242174568586153	0.615871
protein_coding	PRPF38B	ENSG00000134186.11	0.293600575708073	0.0829739619375736	0.21974304966144	0.658085
protein_coding	STXBP3	ENSG00000116266.10	0.210580952239195	0.339008962675284	0.555091926812112	0.255635
protein_coding	GPSM2	ENSG00000121957.13	-1.35730027797415	0.00191661716632014	0.0121872513782198	1.91409
protein_coding	CLCC1	ENSG00000121940.15	0.115144098121495	0.590772828038025	0.766468568698172	0.115506
protein_coding	WDR47	ENSG00000085433.15	-1.03109672779145	0.0130227030324276	0.0559517405255093	1.25219
protein_coding	TAF13	ENSG00000197780.9	0.104595949319007	0.540251515958955	0.72926412874367	0.137115
protein_coding	TMEM167B	ENSG00000215717.5	0.274153755524492	0.233926045682371	0.440488461793248	0.356065
protein_coding	SARS	ENSG00000031698.12	-0.109093416101252	0.444375721283725	0.650239197257265	0.186927
protein_coding	CELSR2	ENSG00000143126.7	-0.0533257827422941	0.526442178420076	0.717880352424419	0.143948
protein_coding	PSRC1	ENSG00000134222.16	1.33116064170628	0.000861250532069736	0.00632892752104286	2.19867
protein_coding	SORT1	ENSG00000134243.11	0.198209456272749	0.372055535945207	0.588124625085648	0.230531
protein_coding	PSMA5	ENSG00000143106.12	0.313390127021134	0.105513039520888	0.259412489491019	0.586009
protein_coding	ATXN7L2	ENSG00000162650.16	0.03447700255668	0.784735626817695	0.891674791751019	0.0497935
protein_coding	CYB561D1	ENSG00000174151.14	-0.228346684487195	0.28234924107576	0.497032423483404	0.303615
protein_coding	GNAI3	ENSG00000065135.10	-0.708513656183552	1.54306617901474e-07	3.49520692988138e-06	5.45653
protein_coding	AMPD2	ENSG00000116337.15	0.802746964552105	0.000487058537998483	0.00396576525045106	2.40167
protein_coding	CSF1	ENSG00000184371.13	-0.00544356082448265	0.949907114625613	0.980612155317035	0.00850273
protein_coding	AHCYL1	ENSG00000168710.17	0.351959213562651	0.000235885485148724	0.0021490255927682	2.66776
protein_coding	STRIP1	ENSG00000143093.14	-0.142424414408114	0.502414626094994	0.699747240734868	0.155059
protein_coding	KCNC4	ENSG00000116396.14	0.00728803533816578	0.972065194776571	0.990863402105583	0.00398621
protein_coding	RBM15	ENSG00000162775.14	0.165317376653162	0.411708492498759	0.624398569315857	0.204538
protein_coding	SLC16A4	ENSG00000168679.17	-0.0322494672143746	0.686164611991092	0.831419109684626	0.08018
protein_coding	LAMTOR5	ENSG00000134248.13	0.192152084215325	0.238286584936319	0.445766004988942	0.350893
protein_coding	KCNA3	ENSG00000177272.8	0.166927350886573	0.191125520162899	0.386245447997119	0.413137
protein_coding	CD53	ENSG00000143119.13	0.197870340669209	0.363530795481877	0.579882821399372	0.23666
protein_coding	LRIF1	ENSG00000121931.15	0.245769878799714	0.110689293822786	0.26864715054341	0.570818
protein_coding	DRAM2	ENSG00000156171.14	0.283969033521093	0.188939006861947	0.383152128320995	0.416629
protein_coding	CEPT1	ENSG00000134255.13	0.0966648780900848	0.594502255438868	0.769242905454815	0.113937
protein_coding	DENND2D	ENSG00000162777.16	-0.25161099825719	0.154584197965563	0.336290109665699	0.473286
protein_coding	CHI3L2	ENSG00000064886.13	-0.0891263043247308	0.487391947168907	0.68712640203575	0.162963
protein_coding	OVGP1	ENSG00000085465.12	0.0869758213781921	0.533399996130192	0.72335828859091	0.140647
protein_coding	WDR77	ENSG00000116455.13	0.175206539916477	0.418281655437721	0.630006132870586	0.200655
protein_coding	ATP5PB	ENSG00000116459.10	0.375654554709558	0.00136749551368783	0.00926711193688599	2.03306
protein_coding	C1orf162	ENSG00000143110.11	-0.749112290213194	0.00126985937111516	0.00871497711326756	2.05973
protein_coding	RAP1A	ENSG00000116473.14	0.348880794985174	0.0201712617379102	0.078365547472219	1.10587
protein_coding	DDX20	ENSG00000064703.11	-0.819565935090157	0.000914724448806522	0.00665560534339193	2.17681
protein_coding	CTTNBP2NL	ENSG00000143079.14	-0.14035489993894	0.352325089095143	0.568454006414352	0.245305
protein_coding	ST7L	ENSG00000007341.18	-1.03573739892054	0.00076902944609474	0.00581270181331232	2.23562
protein_coding	CAPZA1	ENSG00000116489.12	0.287187446968501	0.000827998618457895	0.00613474216329871	2.2122
protein_coding	MOV10	ENSG00000155363.18	0.0272364346044198	0.898979722276792	0.956127347831692	0.0194843
protein_coding	RHOC	ENSG00000155366.16	-0.264189262791612	0.229336803381335	0.434883868029442	0.361627
protein_coding	SLC16A1	ENSG00000155380.11	0.220818179765124	0.0915902693265512	0.23511299271834	0.628723
protein_coding	LRIG2	ENSG00000198799.11	-0.49437084385481	0.0685152531369046	0.19193711540491	0.716841
protein_coding	PHTF1	ENSG00000116793.15	0.315671249778774	0.162043553331031	0.346290605281875	0.460559
protein_coding	RSBN1	ENSG00000081019.13	-0.0458265604156005	0.751607262291359	0.871436816719354	0.0597641
protein_coding	PTPN22	ENSG00000134242.15	-0.0377981429609565	0.685996160784925	0.83141557287376	0.0801818
protein_coding	BCL2L15	ENSG00000188761.12	0.0329862356086975	0.570779493004197	0.751185510208339	0.124253
protein_coding	AP4B1	ENSG00000134262.12	-0.245856756824456	0.278328552431744	0.492608512199631	0.307498
protein_coding	DCLRE1B	ENSG00000118655.5	-0.00431771079530577	0.980234513543579	0.994645802806765	0.00233155
protein_coding	HIPK1	ENSG00000163349.21	0.167883331430837	0.250821013383497	0.460631194877162	0.336647
protein_coding	TRIM33	ENSG00000197323.11	-0.303721045218997	0.040900380247012	0.132104176789531	0.879083
protein_coding	BCAS2	ENSG00000116752.5	0.112032873159241	0.54404967248367	0.732067920730072	0.135449
protein_coding	NRAS	ENSG00000213281.4	-0.263868648279963	0.127993019343426	0.296742560080863	0.52762
protein_coding	CSDE1	ENSG00000009307.15	0.266912749276876	0.00327697811847664	0.0187460261930481	1.72709
protein_coding	SIKE1	ENSG00000052723.11	0.129205195214979	0.497026498963912	0.694952964768159	0.158045
protein_coding	TSPAN2	ENSG00000134198.9	2.88157989116261	2.5489507708471e-07	5.54090523380578e-06	5.25642
protein_coding	VANGL1	ENSG00000173218.14	-0.801922744389181	0.00499620309609312	0.0262375272651139	1.58108
protein_coding	SLC22A15	ENSG00000163393.12	0.0828993432708508	0.302412008423015	0.517213804598572	0.28633
protein_coding	ATP1A1	ENSG00000163399.15	0.314284316379911	0.00272312434814356	0.0162127076370789	1.79014
protein_coding	CD58	ENSG00000116815.15	-0.284044515577318	0.115357460704637	0.276247131774503	0.558702
protein_coding	IGSF3	ENSG00000143061.17	-0.285554061768518	0.0946211699857266	0.24060272476784	0.618699
protein_coding	CD101	ENSG00000134256.12	0.455730006733158	0.0845983621198609	0.222919307514108	0.651852
protein_coding	TTF2	ENSG00000116830.11	-0.171011137964496	0.414194371408103	0.62667738011363	0.202956
protein_coding	TRIM45	ENSG00000134253.9	0.0311103662981734	0.73953380059415	0.864247021545914	0.0633621
protein_coding	MAN1A2	ENSG00000198162.12	0.241803594170878	0.0313320573689295	0.109064910551893	0.962315
protein_coding	TENT5C	ENSG00000183508.4	0.0184205890594621	0.880605667280981	0.946644491249975	0.0238131
protein_coding	GDAP2	ENSG00000196505.10	-0.247895025849903	0.243139040594775	0.451291036295914	0.345543
protein_coding	WDR3	ENSG00000065183.15	0.878481445860388	0.000420977124275037	0.00350714216248383	2.45505
protein_coding	WARS2	ENSG00000116874.11	0.531462278746074	0.0525670662094917	0.158503835553394	0.79996
protein_coding	ZNF697	ENSG00000143067.4	0.110483443680773	0.339009497845526	0.555091926812112	0.255635
protein_coding	PHGDH	ENSG00000092621.12	-0.736525996396288	5.6595736392844e-05	0.000633808961632641	3.19804
protein_coding	NOTCH2	ENSG00000134250.19	-0.693423808931784	2.78164785056244e-07	5.98182277802698e-06	5.22317
protein_coding	SEC22B	ENSG00000265808.3	-0.150299238124472	0.322456040647817	0.537209618099221	0.269856
protein_coding	NBPF26	ENSG00000273136.6	-0.940230962182543	0.0151563663704255	0.0628720156448924	1.20154
protein_coding	FCGR1B	ENSG00000198019.12	0.592777042523857	0.0307153610661636	0.10753060611952	0.968468
protein_coding	SRGAP2C	ENSG00000171943.11	-0.173399512271493	0.418658341006816	0.63026032888451	0.20048
protein_coding	NBPF15	ENSG00000266338.6	-0.0924367745513333	0.63313989077631	0.797095663874889	0.0984896
protein_coding	SRGAP2B	ENSG00000196369.11	-0.00662621933609444	0.954245180465055	0.982954168194265	0.00746673
protein_coding	NBPF20	ENSG00000162825.16	-0.315660468657632	0.181326707425913	0.372901657599806	0.428406
protein_coding	GPR89A	ENSG00000117262.18	-0.213282412461298	0.326898002700278	0.541712450048312	0.266231
protein_coding	RNF115	ENSG00000265491.4	-0.629518665670046	4.01657987560277e-06	6.48060603404217e-05	4.18838
protein_coding	POLR3C	ENSG00000186141.8	-0.706065715654781	0.00522574706525309	0.0271874581083167	1.56563
protein_coding	NUDT17	ENSG00000186364.11	0.071243843259826	0.704217243518766	0.842333762511075	0.0745158
protein_coding	PIAS3	ENSG00000131788.15	0.163621619182307	0.434247597736521	0.641525080736225	0.192786
protein_coding	ANKRD35	ENSG00000198483.12	0.0632740935074217	0.584503244563573	0.761646839407607	0.118246
protein_coding	PEX11B	ENSG00000131779.10	0.152393729118882	0.428454964401978	0.637997928174532	0.195181
protein_coding	RBM8A	ENSG00000265241.6	-0.244029839071837	0.0374019634235466	0.123478438700623	0.908409
protein_coding	LIX1L	ENSG00000271601.3	0.279311448084626	0.0858862312256879	0.225002026908701	0.647814
protein_coding	ANKRD34A	ENSG00000272031.2	-0.0405278970917562	0.726334536712783	0.855864907912424	0.0675948
protein_coding	POLR3GL	ENSG00000121851.12	0.0606782818031067	0.761956332448086	0.877386472809449	0.0568091
protein_coding	TXNIP	ENSG00000265972.5	-0.775011152117501	8.13888037886088e-06	0.000119367407732226	3.92311
protein_coding	NBPF10	ENSG00000271425.7	-0.107152950214208	0.606258892934557	0.77777984608248	0.109143
protein_coding	NOTCH2NLA	ENSG00000264343.5	-0.153053341847323	0.106337181743059	0.260975603924283	0.5834
protein_coding	NBPF12	ENSG00000268043.7	-1.2461334928888	0.00180984789427956	0.0116456527424019	1.93384
protein_coding	PRKAB2	ENSG00000131791.7	-0.455885158151123	0.0295302393638644	0.104406637804966	0.981272
protein_coding	CHD1L	ENSG00000131778.18	0.885894434964988	9.51100380217167e-07	1.81187206943273e-05	4.74187
protein_coding	BCL9	ENSG00000116128.10	0.787705552050004	0.0230302552919159	0.086431265912193	1.06333
protein_coding	GPR89B	ENSG00000188092.14	0.812931104184774	0.0193994845289644	0.0761127209650718	1.11854
protein_coding	NBPF11	ENSG00000263956.6	-0.141075547583273	0.511379321526111	0.706756970637517	0.15073
protein_coding	NBPF14	ENSG00000270629.5	-0.0219409526734103	0.915013120190784	0.963544083864883	0.0161284
protein_coding	PDE4DIP	ENSG00000178104.19	0.114321260062209	0.535075704397313	0.724789532543206	0.139788
protein_coding	NBPF9	ENSG00000269713.7	-0.323331188128019	0.0903938675413618	0.232872589472059	0.632882
protein_coding	NBPF19	ENSG00000271383.6	-1.30464140831031	3.67068069198627e-11	1.68191548961894e-09	8.7742
protein_coding	FCGR1A	ENSG00000150337.13	1.44521510757922	2.0339891325855e-05	0.00026430548311382	3.57789
protein_coding	HIST2H2BE	ENSG00000184678.10	-0.128056373389486	0.488221543912544	0.68762976064267	0.162645
protein_coding	HIST2H2AC	ENSG00000184260.5	-0.376725226217295	0.0746662387886924	0.20415275625122	0.690045
protein_coding	BOLA1	ENSG00000178096.8	-0.0235920144791671	0.903166934428253	0.957382897680392	0.0189143
protein_coding	SF3B4	ENSG00000143368.9	-0.43072241380544	0.0132879543879091	0.0567846414120311	1.24577
protein_coding	MTMR11	ENSG00000014914.20	0.169560787750295	0.438816132399724	0.645986711159077	0.189776
protein_coding	OTUD7B	ENSG00000264522.5	0.145662727614909	0.492185998230832	0.690715632188419	0.160701
protein_coding	VPS45	ENSG00000136631.14	-0.0289869347084919	0.88091043230442	0.946782374046479	0.0237498
protein_coding	PLEKHO1	ENSG00000023902.13	0.0600058550514766	0.582416090397163	0.76006975067422	0.119147
protein_coding	ANP32E	ENSG00000143401.14	0.873850388730702	2.3741841517009e-08	6.61797932226606e-07	6.17927
protein_coding	APH1A	ENSG00000117362.12	0.188390377804613	0.0491080149973819	0.151057645444821	0.820857
protein_coding	C1orf54	ENSG00000118292.8	-0.0916954089306741	0.643683979999345	0.805452305539564	0.0939602
protein_coding	CIART	ENSG00000159208.15	-0.121545380746396	0.222471509288413	0.426130195591918	0.370458
protein_coding	MRPS21	ENSG00000266472.5	0.571757780847125	0.00189351094809501	0.0120731773548159	1.91818
protein_coding	PRPF3	ENSG00000117360.12	0.00437197453214307	0.976503735988714	0.992789419353039	0.00314286
protein_coding	RPRD2	ENSG00000163125.15	-0.0960072471425764	0.554727106049517	0.740048382149848	0.13074
protein_coding	TARS2	ENSG00000143374.16	0.377648716956902	0.0704701344246083	0.19573331116629	0.708335
protein_coding	ECM1	ENSG00000143369.14	-0.702274981298558	0.000276776269656193	0.00246548924831606	2.6081
protein_coding	ADAMTSL4	ENSG00000143382.14	0.0128237323522566	0.953363414984003	0.982535291084825	0.00765184
protein_coding	MCL1	ENSG00000143384.12	1.10805039590648	1.08804209053139e-34	4.76732442229396e-32	31.3217
protein_coding	ENSA	ENSG00000143420.18	0.0666337939503649	0.681522569991493	0.828484506030816	0.0817156
protein_coding	GOLPH3L	ENSG00000143457.10	-0.0740329496515243	0.681462553476884	0.828484506030816	0.0817156
protein_coding	CTSS	ENSG00000163131.10	-0.374397705793041	9.91007745235504e-05	0.00102394396432918	2.98972
protein_coding	CTSK	ENSG00000143387.12	-0.277191399496034	0.0811765678250224	0.216589278301549	0.664363
protein_coding	ARNT	ENSG00000143437.20	0.163742845449186	0.303393166667579	0.518174600167348	0.285524
protein_coding	SETDB1	ENSG00000143379.12	-0.103390799395054	0.503561240946375	0.70071776094771	0.154457
protein_coding	CERS2	ENSG00000143418.19	0.197310272249689	0.227878627121239	0.433055872982772	0.363456
protein_coding	MINDY1	ENSG00000143409.15	-0.0493158543625873	0.770613737782499	0.883031645754202	0.0540237
protein_coding	PRUNE1	ENSG00000143363.16	-0.220310152160447	0.317993900879457	0.533324459836229	0.273008
protein_coding	C1orf56	ENSG00000143443.9	-0.0466230383428654	0.680407011741731	0.827976844291224	0.0819818
protein_coding	CDC42SE1	ENSG00000197622.12	0.141849452317273	0.200321573512556	0.398624578799255	0.399436
protein_coding	MLLT11	ENSG00000213190.3	-0.150401467830139	0.189419954801259	0.383794391079256	0.415901
protein_coding	GABPB2	ENSG00000143458.11	-0.410165279332021	0.0434315661886697	0.138109085160745	0.859778
protein_coding	TNFAIP8L2	ENSG00000163154.5	0.192788565224777	0.186338887893716	0.37936075898908	0.420948
protein_coding	SCNM1	ENSG00000163156.11	-0.280175523440102	0.115628680426794	0.276660363184996	0.558053
protein_coding	VPS72	ENSG00000163159.12	0.384010691912427	0.0111025067451874	0.0495758748644181	1.30473
protein_coding	PIP5K1A	ENSG00000143398.19	0.307043130424247	0.0417587019307358	0.134196369418026	0.872259
protein_coding	PSMD4	ENSG00000159352.15	0.054917036261742	0.680044199661496	0.827976844291224	0.0819818
protein_coding	ZNF687	ENSG00000143373.17	0.40076832750561	0.0842836345027367	0.222257069656361	0.653144
protein_coding	PI4KB	ENSG00000143393.16	0.0810259557401445	0.650476742932	0.809977503730341	0.091527
protein_coding	RFX5	ENSG00000143390.17	0.664785453999427	0.0342542575049787	0.116374835104751	0.934141
protein_coding	PSMB4	ENSG00000159377.10	0.0778897047329478	0.442403071746633	0.648645663740942	0.187992
protein_coding	POGZ	ENSG00000143442.21	-0.217163514404915	0.168051409287754	0.354763025388639	0.450062
protein_coding	TUFT1	ENSG00000143367.15	0.154272338329115	0.373801557965541	0.590011442557115	0.22914
protein_coding	SNX27	ENSG00000143376.13	0.0408241432479171	0.75299567877807	0.872407178862412	0.0592808
protein_coding	MRPL9	ENSG00000143436.10	0.473654731372098	0.000805196461869111	0.0060083340031223	2.22125
protein_coding	OAZ3	ENSG00000143450.16	0.114268400056053	0.0519570538722899	0.157307791559447	0.80325
protein_coding	TDRKH	ENSG00000182134.15	0.270416966892525	0.240978968143643	0.448803184128777	0.347944
protein_coding	THEM4	ENSG00000159445.12	-0.0731992852545069	0.719404190246444	0.851419443863036	0.0698564
protein_coding	S100A10	ENSG00000197747.8	0.0120034991359727	0.938525465212041	0.976046992118234	0.0105293
protein_coding	S100A11	ENSG00000163191.5	0.24408524134719	0.0105704260496128	0.0476706155167645	1.32175
protein_coding	SPRR2D	ENSG00000163216.6	-0.0519854151273466	0.602643533285596	0.775340886419283	0.110507
protein_coding	S100A9	ENSG00000163220.10	2.26447157378423	1.11490926158559e-48	1.11658162547797e-45	44.9521
protein_coding	S100A12	ENSG00000163221.8	1.40013729537555	0.00877659799407781	0.0412803356172308	1.38426
protein_coding	S100A8	ENSG00000143546.9	2.39441262500467	3.5862530097386e-26	8.52251753382118e-24	23.0694
protein_coding	S100A6	ENSG00000197956.9	0.141402564696407	0.12983968493506	0.29981591279224	0.523145
protein_coding	S100A5	ENSG00000196420.7	0.0832755831375282	0.551365161432813	0.737802150071528	0.13206
protein_coding	S100A4	ENSG00000196154.11	0.186659794720232	0.0901150612735719	0.232512685600113	0.633553
protein_coding	S100A3	ENSG00000188015.9	-0.0780024593736572	0.413420334001985	0.625708819412978	0.203628
protein_coding	S100A2	ENSG00000196754.10	-0.725108822706883	0.00571208823561871	0.0292509821590979	1.53386
protein_coding	S100A16	ENSG00000188643.10	2.28665546284882	1.0276785321748e-11	5.23966570895376e-10	9.2807
protein_coding	S100A14	ENSG00000189334.8	0.113260688106746	0.3416485174282	0.55810950283826	0.253281
protein_coding	S100A13	ENSG00000189171.14	-0.0855971422049266	0.66686146613725	0.820613008312304	0.0858616
protein_coding	CHTOP	ENSG00000160679.12	0.525005867965529	6.27836325124578e-05	0.000692595839069372	3.15952
protein_coding	SNAPIN	ENSG00000143553.10	0.621269100052654	0.00174933771300088	0.0113134059381851	1.94641
protein_coding	ILF2	ENSG00000143621.16	0.764074717480187	3.73481147177743e-09	1.20724701073962e-07	6.9182
protein_coding	INTS3	ENSG00000143624.13	-1.27278668998299	7.34388507088979e-05	0.000790849558978078	3.10191
protein_coding	SLC27A3	ENSG00000143554.13	0.238428200191235	0.201290910283085	0.39998580684228	0.397955
protein_coding	GATAD2B	ENSG00000143614.9	-0.0621855493824773	0.57600453230246	0.755089011610612	0.122002
protein_coding	DENND4B	ENSG00000198837.9	-0.252586018375854	0.0727156954440854	0.199923063743974	0.699137
protein_coding	CRTC2	ENSG00000160741.16	-0.194318020139722	0.364258518118719	0.580673010911074	0.236068
protein_coding	CREB3L4	ENSG00000143578.15	-0.0389374272628438	0.852036805538983	0.931243603770032	0.0309367
protein_coding	JTB	ENSG00000143543.14	0.267713933416586	0.019196787131407	0.0754578503979414	1.1223
protein_coding	RAB13	ENSG00000143545.8	0.645021033038131	0.00071279809045932	0.00544639892443059	2.26389
protein_coding	RPS27	ENSG00000177954.12	0.455781885357834	0.000205985265471375	0.00192413018465966	2.71577
protein_coding	TPM3	ENSG00000143549.19	0.0350534658324065	0.756837690198792	0.874608197006286	0.0581865
protein_coding	C1orf43	ENSG00000143612.20	-0.0552422445731015	0.569557316914744	0.750048671346898	0.124911
protein_coding	UBAP2L	ENSG00000143569.18	-0.143673496698119	0.330861340467011	0.54621533671117	0.262636
protein_coding	HAX1	ENSG00000143575.14	-0.209827402243506	0.0675459970252854	0.189830111102731	0.721635
protein_coding	ATP8B2	ENSG00000143515.16	-0.32769824930135	0.0349157554876532	0.11793635453924	0.928352
protein_coding	IL6R	ENSG00000160712.12	-0.962516327227435	4.67854560708939e-08	1.21477570290741e-06	5.9155
protein_coding	UBE2Q1	ENSG00000160714.9	-0.0956993558305852	0.40328821944909	0.617075408554287	0.209662
protein_coding	ADAR	ENSG00000160710.16	-0.0469049400733474	0.63998899335136	0.802834899863954	0.0953738
protein_coding	KCNN3	ENSG00000143603.18	0.123773312670353	0.258587790809466	0.469888467462354	0.328005
protein_coding	PMVK	ENSG00000163344.5	0.207824425217287	0.266892621537287	0.479796255363424	0.318943
protein_coding	PBXIP1	ENSG00000163346.16	-0.133742913594697	0.469894274244287	0.671941623577679	0.172668
protein_coding	PYGO2	ENSG00000163348.3	-0.0666731736657716	0.736644608225078	0.862288700277493	0.0643473
protein_coding	SHC1	ENSG00000160691.18	0.0429614065730382	0.729398132210292	0.858032654729466	0.0664962
protein_coding	CKS1B	ENSG00000173207.12	-0.268971389699873	0.140841229452477	0.316276566249309	0.499933
protein_coding	FLAD1	ENSG00000160688.18	-0.201638281900918	0.250109514888179	0.459665160341743	0.337558
protein_coding	ZBTB7B	ENSG00000160685.13	0.288464894605325	0.214171124879308	0.41637456210937	0.380516
protein_coding	ADAM15	ENSG00000143537.13	0.501733217212638	0.00274565785231682	0.0163265688737214	1.78711
protein_coding	EFNA4	ENSG00000243364.7	0.578361811590323	0.0239756266582368	0.0889318151786079	1.05094
protein_coding	EFNA3	ENSG00000143590.13	0.253577848312747	0.264748513086435	0.477494070232172	0.321032
protein_coding	SLC50A1	ENSG00000169241.18	0.131406367553329	0.365820861312421	0.58213304919549	0.234978
protein_coding	DPM3	ENSG00000179085.7	0.59231381471318	1.74110103478649e-05	0.000230955322693864	3.63647
protein_coding	KRTCAP2	ENSG00000163463.11	0.151913720651971	0.300206309729126	0.514854260087082	0.288316
protein_coding	TRIM46	ENSG00000163462.17	0.0579143354930659	0.609617268405802	0.78037466633048	0.107697
protein_coding	MUC1	ENSG00000185499.16	-2.0564745127813	0.00129576800360011	0.00886674630477164	2.05224
protein_coding	THBS3	ENSG00000169231.13	0.184424857059532	0.276601540648027	0.490604706062743	0.309268
protein_coding	MTX1	ENSG00000173171.14	-0.0728648855572644	0.383456823038772	0.599381060850237	0.222297
protein_coding	GBA	ENSG00000177628.15	-0.220833780313245	0.223248328411762	0.427151311771468	0.369418
protein_coding	FAM189B	ENSG00000160767.20	-0.225418004722289	0.255322931577351	0.465584968610488	0.332001
protein_coding	SCAMP3	ENSG00000116521.10	-0.271438723548768	0.0356573688374283	0.1194628359545	0.922767
protein_coding	CLK2	ENSG00000176444.18	0.0639879591242141	0.714383284742478	0.849276584311878	0.0709508
protein_coding	HCN3	ENSG00000143630.9	-0.226656936074869	0.108330419766599	0.26484757027855	0.577004
protein_coding	FDPS	ENSG00000160752.14	0.454760511640609	0.00367044549386993	0.0204335742221129	1.68966
protein_coding	RUSC1	ENSG00000160753.15	-0.323508034900158	0.172057019834262	0.35995396524861	0.443753
protein_coding	ASH1L	ENSG00000116539.12	-0.674946666051568	2.12158614183026e-07	4.71422492782917e-06	5.32659
protein_coding	MSTO1	ENSG00000125459.15	-0.159043497782487	0.434444423746645	0.641641629557984	0.192707
protein_coding	YY1AP1	ENSG00000163374.19	-0.233459851762973	0.157287623034442	0.339804277745133	0.468771
protein_coding	DAP3	ENSG00000132676.15	0.590451499793715	4.49263716698805e-06	7.1176571433152e-05	4.14766
protein_coding	GON4L	ENSG00000116580.18	-1.10974012819142	4.87237534784349e-08	1.25349678444245e-06	5.90188
protein_coding	RIT1	ENSG00000143622.10	-0.405489103802669	0.00478018818052051	0.0252917050864446	1.59702
protein_coding	KHDC4	ENSG00000132680.10	-0.797445273027669	2.5079560742005e-05	0.000314526405334215	3.50234
protein_coding	ARHGEF2	ENSG00000116584.17	-0.345554013979317	0.0196718833334555	0.0769248432632784	1.11393
protein_coding	SSR2	ENSG00000163479.13	0.175015166969084	0.140722596088555	0.316233270913592	0.499992
protein_coding	UBQLN4	ENSG00000160803.7	0.0690325711525865	0.74076483163035	0.864875042250742	0.0630466
protein_coding	LAMTOR2	ENSG00000116586.11	0.557968785855873	0.00907068412376575	0.0423228160064291	1.37343
protein_coding	MEX3A	ENSG00000254726.2	0.25554795961883	0.0730738070167844	0.20062029531669	0.697625
protein_coding	LMNA	ENSG00000160789.19	-0.517747980403281	0.000106736216958653	0.00109077878861317	2.96226
protein_coding	SEMA4A	ENSG00000196189.12	1.38695269520522	7.62642340313386e-09	2.31450395098138e-07	6.63554
protein_coding	SLC25A44	ENSG00000160785.13	-0.406652860972549	0.03134261314784	0.109072916094779	0.962283
protein_coding	PMF1	ENSG00000160783.19	0.180557565747432	0.399766290912254	0.613923676328665	0.211886
protein_coding	PAQR6	ENSG00000160781.16	-0.147051673726863	0.480437167224082	0.681250962949925	0.166693
protein_coding	SMG5	ENSG00000198952.8	-0.633668367787034	0.0050137014475407	0.0262792927087731	1.58039
protein_coding	TMEM79	ENSG00000163472.18	-0.412575242879799	0.101945206105024	0.253374286874469	0.596237
protein_coding	GLMP	ENSG00000198715.12	-0.486407796939403	0.0205842831823379	0.0795822951384356	1.09918
protein_coding	CCT3	ENSG00000163468.14	0.791503973404107	1.03639999931377e-08	3.06568868995324e-07	6.51347
protein_coding	C1orf61	ENSG00000125462.16	-0.0576773604292476	0.64607307604777	0.807217127006396	0.0930096
protein_coding	MEF2D	ENSG00000116604.17	-0.252829126659288	0.0724017656991144	0.199595980508707	0.699848
protein_coding	IQGAP3	ENSG00000183856.10	0.877079611496213	0.00989238698133965	0.0452089823550728	1.34478
protein_coding	NAXE	ENSG00000163382.11	0.497805471150214	0.0041010736527314	0.0224088673752716	1.64958
protein_coding	GPATCH4	ENSG00000160818.16	0.498290353985202	0.000787665814379365	0.00590580876118346	2.22872
protein_coding	CRABP2	ENSG00000143320.8	-0.0125687439753085	0.878720518212472	0.945842191452255	0.0241813
protein_coding	ISG20L2	ENSG00000143319.16	-0.139866363020791	0.365246516189332	0.581601237166641	0.235375
protein_coding	RRNAD1	ENSG00000143303.11	-0.0461003629240999	0.82556966412345	0.916493448984552	0.0378706
protein_coding	MRPL24	ENSG00000143314.12	1.18472881648368	2.47598294862867e-09	8.30520500543604e-08	7.08065
protein_coding	HDGF	ENSG00000143321.18	0.17874877215529	0.0630252573582143	0.180516446480601	0.743483
protein_coding	PRCC	ENSG00000143294.14	0.0476306615661078	0.815344716803895	0.909897188340291	0.0410077
protein_coding	SH2D2A	ENSG00000027869.11	1.95710923725148	2.8218492554288e-13	1.87512551707901e-11	10.727
protein_coding	PEAR1	ENSG00000187800.13	0.14356036009132	0.320753062745949	0.535773015577906	0.271019
protein_coding	ARHGEF11	ENSG00000132694.18	-0.430389471872867	0.0939574554317738	0.239305628085177	0.621047
protein_coding	ETV3L	ENSG00000253831.1	0.061310348399314	0.455914965726549	0.659893025131821	0.180526
protein_coding	ETV3	ENSG00000117036.11	-0.22585387053029	0.307604929773429	0.522146334183201	0.282208
protein_coding	CD1D	ENSG00000158473.6	0.154481049083338	0.211133216476246	0.412355318040596	0.384728
protein_coding	CD1A	ENSG00000158477.6	-0.29409524663328	0.0260203551571338	0.0947367955487337	1.02348
protein_coding	CD1C	ENSG00000158481.12	0.10930982704056	0.335269087103984	0.551026593633215	0.258827
protein_coding	MNDA	ENSG00000163563.7	3.17224578610259	3.4882113341731e-65	5.43424567960457e-62	61.2649
protein_coding	IFI16	ENSG00000163565.18	0.235077699710125	0.042437859212602	0.135671873276073	0.86751
protein_coding	AIM2	ENSG00000163568.14	1.3184525796803	4.12485283432321e-05	0.000481954679917048	3.31699
protein_coding	DUSP23	ENSG00000158716.8	1.58874194789996	1.803104915768e-05	0.000237606522781796	3.62414
protein_coding	SLAMF8	ENSG00000158714.10	0.373528560697133	0.0383920330711964	0.125999533083677	0.899631
protein_coding	CFAP45	ENSG00000213085.9	0.00685096387377841	0.969117514252865	0.989369205427364	0.00464161
protein_coding	TAGLN2	ENSG00000158710.14	0.144901385148151	0.176875864379188	0.366968626903938	0.435371
protein_coding	PIGM	ENSG00000143315.7	-0.0782278409017757	0.701592501693302	0.841203049960817	0.0750992
protein_coding	IGSF8	ENSG00000162729.13	0.144656113361135	0.501530839649783	0.699118841100103	0.155449
protein_coding	PEA15	ENSG00000162734.12	-0.527610959459068	6.50937384020214e-05	0.000714498902564712	3.146
protein_coding	DCAF8	ENSG00000132716.18	0.0193652406611169	0.918065639461702	0.965512988275064	0.0152419
protein_coding	PEX19	ENSG00000162735.18	0.584087520733019	0.000981732973784092	0.00705891180791116	2.15126
protein_coding	COPA	ENSG00000122218.15	-0.00657263697292639	0.941460886872172	0.977215212824602	0.0100098
protein_coding	NCSTN	ENSG00000162736.16	0.365719957774881	0.0128308216648062	0.0554223507585483	1.25632
protein_coding	CD84	ENSG00000066294.14	2.42633816966148	0.0013627457071682	0.00924465287215058	2.03411
protein_coding	SLAMF1	ENSG00000117090.14	1.24182312897722	0.0116065838419104	0.0513722451615246	1.28927
protein_coding	CD48	ENSG00000117091.9	-1.72656444189909	2.33630676815301e-31	8.18933929906834e-29	28.0868
protein_coding	SLAMF7	ENSG00000026751.16	-2.4113791638771	1.78720352950073e-12	1.03547027632767e-10	9.98486
protein_coding	LY9	ENSG00000122224.17	-2.33800863250341	2.78808014352702e-08	7.63509212742037e-07	6.11719
protein_coding	CD244	ENSG00000122223.12	-4.21078417566379	3.4215199369435e-15	2.87264257699909e-13	12.5417
protein_coding	F11R	ENSG00000158769.17	-0.0151010015333363	0.905015945931117	0.958256198300875	0.0185184
protein_coding	USF1	ENSG00000158773.14	0.0257668452628306	0.856133556796181	0.933497830300899	0.0298867
protein_coding	ARHGAP30	ENSG00000186517.13	-0.107280691962205	0.322616384820795	0.53735317048146	0.26974
protein_coding	PFDN2	ENSG00000143256.4	0.250903085520648	0.012804603936738	0.0553773447862443	1.25667
protein_coding	NIT1	ENSG00000158793.13	-0.836465123218961	0.00220174567378222	0.0136595911911949	1.86456
protein_coding	DEDD	ENSG00000158796.16	-0.12837243686342	0.496224863264581	0.694021826217724	0.158627
protein_coding	UFC1	ENSG00000143222.11	0.536677046366594	0.000246807117984952	0.0022340107174093	2.65091
protein_coding	USP21	ENSG00000143258.15	-0.0168142198727677	0.933890082487896	0.973649712924433	0.0115973
protein_coding	PPOX	ENSG00000143224.17	-0.395304180003424	0.100258924194297	0.250665188325293	0.600906
protein_coding	B4GALT3	ENSG00000158850.14	0.0999984626864238	0.494246587865217	0.692498391971441	0.159581
protein_coding	ADAMTS4	ENSG00000158859.9	-0.0251974956598565	0.808429983047609	0.905930050536327	0.0429053
protein_coding	NDUFS2	ENSG00000158864.12	0.232664584563884	0.040556479208503	0.131265557475166	0.881849
protein_coding	FCER1G	ENSG00000158869.10	0.431862273931593	7.94844030513376e-07	1.54405957981564e-05	4.81134
protein_coding	TOMM40L	ENSG00000158882.14	-0.026082834128529	0.898865220380137	0.956127347831692	0.0194843
protein_coding	MPZ	ENSG00000158887.15	0.248630176046383	0.240366865190179	0.448460920403393	0.348275
protein_coding	SDHC	ENSG00000143252.14	0.347322513484161	0.0229341753658801	0.0861914899241496	1.06454
protein_coding	FCGR2A	ENSG00000143226.13	1.25390488738996	1.94747085518117e-44	1.70659305378095e-41	40.7679
protein_coding	HSPA6	ENSG00000173110.7	0.0963583778177989	0.651958764404021	0.810924441207561	0.0910196
protein_coding	FCGR3A	ENSG00000203747.10	1.37138872166805	0.000146260480018505	0.00142609053570199	2.84585
protein_coding	FCGR2B	ENSG00000072694.20	1.18323028450905	4.26038518970538e-09	1.35453198967934e-07	6.86821
protein_coding	FCRLA	ENSG00000132185.16	2.48986594895389	1.2491839342656e-15	1.1155928625693e-13	12.9525
protein_coding	FCRLB	ENSG00000162746.14	1.40295612465298	2.97875344008192e-05	0.000366360543713935	3.43609
protein_coding	DUSP12	ENSG00000081721.11	-0.401461855199363	0.0478154960764954	0.148192102230005	0.829175
protein_coding	ATF6	ENSG00000118217.5	-0.396148195175417	0.0419632331862043	0.134730133387628	0.870535
protein_coding	OLFML2B	ENSG00000162745.10	2.04741726525818	1.06257894093487e-05	0.000151560725644434	3.81941
protein_coding	NOS1AP	ENSG00000198929.12	0.056871662118031	0.584092998427782	0.761458518992977	0.118354
protein_coding	UHMK1	ENSG00000152332.15	-0.0408908149294727	0.794300810178355	0.897123542734873	0.0471477
protein_coding	UAP1	ENSG00000117143.13	0.539386479975024	0.019045672428136	0.0750321363065171	1.12475
protein_coding	DDR2	ENSG00000162733.17	0.0731848113782528	0.400770031230324	0.614898136310472	0.211197
protein_coding	NUF2	ENSG00000143228.12	-1.4563521825757	0.00031470111195527	0.00273893500355359	2.56242
protein_coding	MGST3	ENSG00000143198.12	0.0334999769730521	0.750363414971672	0.870498547188302	0.0602319
protein_coding	ALDH9A1	ENSG00000143149.12	0.356661693196257	0.00639726430639483	0.0320228642770303	1.49454
protein_coding	TMCO1	ENSG00000143183.16	-0.262563697878623	0.0420892633128636	0.134887671065065	0.870028
protein_coding	UCK2	ENSG00000143179.15	0.743053372125482	0.00104927336758271	0.00744904399335554	2.1279
protein_coding	POGK	ENSG00000143157.11	-0.349636535710839	0.0245082052497846	0.0904526311679994	1.04358
protein_coding	TADA1	ENSG00000152382.5	1.13957723926497	0.00577739452150298	0.0295207174147206	1.52987
protein_coding	POU2F1	ENSG00000143190.22	-0.0395968749946424	0.804831818053423	0.903972995772129	0.0438445
protein_coding	CD247	ENSG00000198821.10	-0.014237091024705	0.847610521082057	0.929003154613581	0.0319828
protein_coding	CREG1	ENSG00000143162.8	-0.154204265753465	0.255130964729789	0.465384030933431	0.332189
protein_coding	RCSD1	ENSG00000198771.10	0.13896532272688	0.522189122123307	0.714234092409608	0.146159
protein_coding	MPZL1	ENSG00000197965.11	0.112181731880725	0.433145990120917	0.641096501034858	0.193077
protein_coding	MPC2	ENSG00000143158.10	0.198560706423781	0.124475175297069	0.290635542521266	0.536651
protein_coding	DCAF6	ENSG00000143164.15	-0.47047695261822	0.00370596920183734	0.020582035118319	1.68651
protein_coding	TIPRL	ENSG00000143155.12	-0.0965971285558544	0.44507250142086	0.650416516928793	0.186808
protein_coding	SFT2D2	ENSG00000213064.9	-0.168879429071472	0.28481461925031	0.499860530292727	0.301151
protein_coding	TBX19	ENSG00000143178.12	-1.09926161160654	9.23737162195751e-05	0.000965105719161447	3.01543
protein_coding	ATP1B1	ENSG00000143153.12	-0.145864820493474	0.416752051628017	0.628850679711195	0.201452
protein_coding	NME7	ENSG00000143156.13	0.0857024663058268	0.686197984257221	0.831419109684626	0.08018
protein_coding	BLZF1	ENSG00000117475.13	-0.465605167376088	0.0306092210009663	0.107212562491768	0.969754
protein_coding	SLC19A2	ENSG00000117479.13	0.169539268428834	0.412516933136854	0.624881149471891	0.204203
protein_coding	F5	ENSG00000198734.10	2.92177944835336	7.4429648961604e-10	2.75350424298324e-08	7.56011
protein_coding	C1orf112	ENSG00000000460.16	-0.144279599164028	0.400081192745416	0.614138209271237	0.211734
protein_coding	METTL18	ENSG00000171806.11	0.462459371862334	0.0487393100402096	0.150258105996873	0.823162
protein_coding	SCYL3	ENSG00000000457.13	-0.631907381905848	0.0305274022556397	0.107032934990329	0.970483
protein_coding	KIFAP3	ENSG00000075945.12	-0.353912061925003	0.138493908191816	0.312844061021016	0.504672
protein_coding	GORAB	ENSG00000120370.12	-0.209084764718588	0.289274294521213	0.504216171492035	0.297383
protein_coding	FMO4	ENSG00000076258.9	0.116490908020371	0.276892244029298	0.490963401941684	0.308951
protein_coding	PRRC2C	ENSG00000117523.16	-0.573050913591376	4.27369291656249e-07	8.81197770340038e-06	5.05493
protein_coding	VAMP4	ENSG00000117533.14	0.418751932249385	0.0277666700482736	0.0996713980406667	1.00143
protein_coding	METTL13	ENSG00000010165.19	0.304422591202405	0.119603630049563	0.283079422168286	0.548092
protein_coding	DNM3	ENSG00000197959.13	-0.356387248292968	0.0646003390876505	0.183612680792205	0.736097
protein_coding	PIGC	ENSG00000135845.9	-0.140265296241094	0.448575021518136	0.653775563524409	0.184571
protein_coding	SUCO	ENSG00000094975.13	-0.540539342683866	0.00177815819276522	0.0114733345700696	1.94031
protein_coding	TNFSF4	ENSG00000117586.10	0.0992116830970385	0.370085395910333	0.586125306230518	0.23201
protein_coding	PRDX6	ENSG00000117592.8	0.646915291988352	3.73686044262889e-09	1.20724701073962e-07	6.9182
protein_coding	KLHL20	ENSG00000076321.10	-0.340147158095167	0.102539551814826	0.2542814036073	0.594685
protein_coding	CENPL	ENSG00000120334.15	-0.337806022657774	0.155615420366323	0.337543906088523	0.47167
protein_coding	DARS2	ENSG00000117593.10	0.707194990762457	0.00620353947843566	0.0312539802469085	1.50509
protein_coding	ZBTB37	ENSG00000185278.15	-0.0404329092173596	0.83868341475109	0.923592535204605	0.0345196
protein_coding	RC3H1	ENSG00000135870.11	-0.510424911096684	0.00348485441503651	0.0196387233734835	1.70689
protein_coding	RABGAP1L	ENSG00000152061.23	-0.800746185487143	0.000289116205465471	0.00255610485621672	2.59242
protein_coding	CACYBP	ENSG00000116161.17	0.446868260501867	0.000512661853898612	0.00414534708968422	2.38244
protein_coding	MRPS14	ENSG00000120333.4	0.636777583320892	0.00201399546863331	0.012674250657858	1.89708
protein_coding	TNN	ENSG00000120332.15	0.281249741918881	0.123695255867117	0.289441118576909	0.53844
protein_coding	COP1	ENSG00000143207.20	-0.0963653004932204	0.568548820504972	0.749372036820709	0.125303
protein_coding	PAPPA2	ENSG00000116183.10	-0.0303587730542384	0.735537769301146	0.86160004846258	0.0646943
protein_coding	RASAL2	ENSG00000075391.16	-0.11683103747741	0.548531368771617	0.735976872875296	0.133136
protein_coding	RALGPS2	ENSG00000116191.17	-0.0158005101610121	0.91346101223803	0.962711129717827	0.016504
protein_coding	FAM20B	ENSG00000116199.11	0.162129930945887	0.365283414578575	0.581601237166641	0.235375
protein_coding	TOR3A	ENSG00000186283.13	-0.368226172322272	0.109096867126	0.266071868842172	0.575001
protein_coding	ABL2	ENSG00000143322.19	-0.86269453844694	0.000263323363798962	0.00236822122118361	2.62558
protein_coding	SOAT1	ENSG00000057252.12	0.82219878946581	1.15268467302635e-07	2.69812884816402e-06	5.56894
protein_coding	TOR1AIP2	ENSG00000169905.12	-0.214001342600973	0.0405806606046836	0.131283212353085	0.881791
protein_coding	TOR1AIP1	ENSG00000143337.18	-0.206877972736104	0.262833355200108	0.475507932033641	0.322842
protein_coding	CEP350	ENSG00000135837.15	-0.361689216326337	0.00104815515595135	0.00744487509705871	2.12814
protein_coding	QSOX1	ENSG00000116260.16	1.0630869523093	7.26990973347153e-20	1.09603660616134e-17	16.9602
protein_coding	ACBD6	ENSG00000230124.7	-0.184004143660087	0.282352418019065	0.497032423483404	0.303615
protein_coding	XPR1	ENSG00000143324.13	0.016248842052474	0.922774731675572	0.967456305689594	0.0143686
protein_coding	STX6	ENSG00000135823.13	0.317924672514064	0.0295586857706484	0.104446152517707	0.981108
protein_coding	MR1	ENSG00000153029.14	-0.0815136251644037	0.603313238789991	0.775704256861482	0.110304
protein_coding	IER5	ENSG00000162783.10	-0.171543401622505	0.145666779177767	0.324127969502908	0.489283
protein_coding	GLUL	ENSG00000135821.18	0.188883229687592	0.196556644720916	0.394015068829363	0.404487
protein_coding	RNASEL	ENSG00000135828.11	0.422518000222857	0.0420222509672743	0.134857857819215	0.870124
protein_coding	RGS16	ENSG00000143333.6	1.49932773999014	6.46036056508893e-06	9.76085296154224e-05	4.01051
protein_coding	NPL	ENSG00000135838.13	0.16797998297374	0.369886692901106	0.586001072525359	0.232102
protein_coding	DHX9	ENSG00000135829.16	-0.279881849071782	0.0221118746782866	0.0838147052890664	1.07668
protein_coding	LAMC1	ENSG00000135862.5	0.686692723004209	0.00106850937140272	0.00755500246920706	2.12177
protein_coding	NMNAT2	ENSG00000157064.10	-0.138887250492302	0.434302550912791	0.641525080736225	0.192786
protein_coding	SMG7	ENSG00000116698.21	-0.398052052557271	0.011793646411028	0.0520419923604958	1.28365
protein_coding	NCF2	ENSG00000116701.14	0.180198641983609	0.0257928486060989	0.0941774818505503	1.02605
protein_coding	ARPC5	ENSG00000162704.15	0.605234964823035	1.76889502351949e-10	7.2097898618508e-09	8.14208
protein_coding	RGL1	ENSG00000143344.15	0.0508254104366408	0.72123445022391	0.852529735831346	0.0692905
protein_coding	COLGALT2	ENSG00000198756.11	0.463830992954298	0.0338535764384283	0.115264933279068	0.938303
protein_coding	TSEN15	ENSG00000198860.12	0.139528225951257	0.354743755204573	0.570944948995551	0.243406
protein_coding	C1orf21	ENSG00000116667.13	2.05198898174584	7.91232360006742e-17	8.59989838732909e-15	14.0655
protein_coding	EDEM3	ENSG00000116406.18	0.235806530608319	0.0502360430993097	0.153522136071365	0.813829
protein_coding	FAM129A	ENSG00000135842.16	-0.508681741605357	5.839723925283e-06	8.95828984205612e-05	4.04777
protein_coding	RNF2	ENSG00000121481.10	0.602452689559123	0.00761674165753395	0.0367672463920969	1.43454
protein_coding	TRMT1L	ENSG00000121486.11	0.0997908447951475	0.519000432384032	0.711956272620732	0.147547
protein_coding	SWT1	ENSG00000116668.12	-0.46435274364131	0.0469147786543768	0.146143548436573	0.83522
protein_coding	IVNS1ABP	ENSG00000116679.15	1.59164612893301	6.1198721224445e-24	1.28069741834021e-21	20.8926
protein_coding	TPR	ENSG00000047410.13	-0.44936070526756	4.29101636825191e-05	0.000498049176318377	3.30273
protein_coding	ODR4	ENSG00000157181.15	-0.532549889025908	0.00230594374264196	0.0142242134692402	1.84697
protein_coding	PTGS2	ENSG00000073756.11	0.60643805435016	0.0176541927021646	0.0707678930655934	1.15016
protein_coding	PLA2G4A	ENSG00000116711.9	0.411066633911015	0.0769233260042612	0.208938774487746	0.679981
protein_coding	RGS18	ENSG00000150681.9	0.151194971281362	0.3768827574249	0.593005626961567	0.226941
protein_coding	RGS1	ENSG00000090104.11	0.98927357534276	8.07107772166211e-08	1.9680796649639e-06	5.70596
protein_coding	RGS13	ENSG00000127074.14	-0.00825625642494552	0.916424519214992	0.964726194452542	0.0155959
protein_coding	AL136454.1	ENSG00000231767.4	-0.00370228414964064	0.973444079975939	0.991747189679615	0.00359902
protein_coding	RGS2	ENSG00000116741.7	1.2392116646145	0.000190429352536184	0.00179556822589767	2.7458
protein_coding	UCHL5	ENSG00000116750.13	0.39767478339769	0.00840476440942995	0.0398657651504118	1.3994
protein_coding	TROVE2	ENSG00000116747.12	-0.263392080702132	0.0209873858863993	0.0807309019240617	1.09296
protein_coding	GLRX2	ENSG00000023572.9	-0.167538311504655	0.281046183172056	0.495541817688054	0.30492
protein_coding	CDC73	ENSG00000134371.12	-0.0100621565951546	0.931144627595442	0.97244104229387	0.0121367
protein_coding	ASPM	ENSG00000066279.17	-2.16939666068036	2.14094605268131e-08	6.0277519286435e-07	6.21984
protein_coding	ZBTB41	ENSG00000177888.7	0.139240072375746	0.506359851741335	0.702729039024572	0.153212
protein_coding	DENND1B	ENSG00000213047.12	0.520666530414787	0.0256598855423528	0.0938386163769769	1.02762
protein_coding	C1orf53	ENSG00000203724.10	0.03967124917632	0.820684478746297	0.913311935590271	0.0393809
protein_coding	NEK7	ENSG00000151414.14	-0.251061661538049	0.13441481193098	0.307143102686484	0.512659
protein_coding	PTPRC	ENSG00000081237.19	0.285654083693967	0.0390452891181552	0.127344498424204	0.89502
protein_coding	ZNF281	ENSG00000162702.7	0.121261602142666	0.325901163161991	0.540764521738967	0.266992
protein_coding	KIF14	ENSG00000118193.11	-1.10127588546043	0.000278296414256749	0.00247745652336119	2.60599
protein_coding	DDX59	ENSG00000118197.13	0.336069709676223	0.132908903220518	0.304695181827156	0.516134
protein_coding	CAMSAP2	ENSG00000118200.14	0.321028289306606	0.0481102271799776	0.148711088026999	0.827657
protein_coding	KIF21B	ENSG00000116852.14	0.0923667788293747	0.57633113633463	0.755209239490453	0.121933
protein_coding	TMEM9	ENSG00000116857.16	1.54197960118902	3.23264355241023e-08	8.7163260092969e-07	6.05967
protein_coding	PHLDA3	ENSG00000174307.6	-0.0888678189362027	0.240589695738588	0.448578207972172	0.348162
protein_coding	CSRP1	ENSG00000159176.13	0.0855820908376093	0.508725308013705	0.704616965688053	0.152047
protein_coding	NAV1	ENSG00000134369.15	-0.336653650634688	0.0126087001621367	0.0547748882823827	1.26142
protein_coding	IPO9	ENSG00000198700.9	-0.20707751801875	0.106282826457595	0.260887869356082	0.583546
protein_coding	SHISA4	ENSG00000198892.6	-0.119307853242362	0.0831530574942815	0.220103647182806	0.657373
protein_coding	TIMM17A	ENSG00000134375.10	0.538451190106691	7.55885013156657e-05	0.000811505648504555	3.09071
protein_coding	RNPEP	ENSG00000176393.10	0.326855411646147	0.00643418751837963	0.0321388468810833	1.49297
protein_coding	ELF3	ENSG00000163435.15	-0.0675359770515667	0.365671047327601	0.582056482023323	0.235035
protein_coding	ARL8A	ENSG00000143862.7	0.138877011122207	0.22692291710248	0.431824948519797	0.364692
protein_coding	PTPN7	ENSG00000143851.15	0.0381424458576919	0.809904009841888	0.906783953140184	0.0424962
protein_coding	UBE2T	ENSG00000077152.10	0.295314315203061	0.20856959263597	0.409401408140689	0.387851
protein_coding	PPP1R12B	ENSG00000077157.21	-0.729498923665135	0.00753008585970059	0.0364569522924247	1.43822
protein_coding	KDM5B	ENSG00000117139.17	-0.176359331823437	0.143681636478936	0.320483650186312	0.494194
protein_coding	RABIF	ENSG00000183155.4	0.101369325795876	0.604724358687993	0.776656217638126	0.109771
protein_coding	KLHL12	ENSG00000117153.15	0.246073877235044	0.196859635588764	0.394276441392808	0.404199
protein_coding	ADIPOR1	ENSG00000159346.12	0.261374095846625	0.151363165076358	0.33222650869374	0.478566
protein_coding	CYB5R1	ENSG00000159348.12	-0.562622443105352	0.0108521533585836	0.0486594314808764	1.31283
protein_coding	TMEM183A	ENSG00000163444.11	0.268380371229763	0.11280419446028	0.272271924690581	0.564997
protein_coding	MYBPH	ENSG00000133055.8	2.17705010230187	2.48411751466871e-10	9.95137476376286e-09	8.00212
protein_coding	CHI3L1	ENSG00000133048.12	0.570267250613944	0.000272642418756235	0.0024317553138557	2.61408
protein_coding	CHIT1	ENSG00000133063.15	0.789436961242904	0.000278668168303443	0.00247919187042042	2.60569
protein_coding	BTG2	ENSG00000159388.5	-0.0914291270519741	0.661545306402538	0.817035017944139	0.0877593
protein_coding	ATP2B4	ENSG00000058668.14	-0.170056385737331	0.172702878586971	0.360713103034101	0.442838
protein_coding	LAX1	ENSG00000122188.12	0.0930468518546367	0.44242919566407	0.648645663740942	0.187992
protein_coding	ZC3H11A	ENSG00000058673.16	-0.0219364210168231	0.511786505171676	0.70697128955784	0.150598
protein_coding	SNRPE	ENSG00000182004.12	0.53042002410962	0.000924416016161257	0.00671914824395904	2.17269
protein_coding	SOX13	ENSG00000143842.14	-0.610465073823997	0.000216787924623301	0.00200765091885291	2.69731
protein_coding	PLEKHA6	ENSG00000143850.14	-0.0417254379952509	0.719201577300355	0.851395247832512	0.0698688
protein_coding	PPP1R15B	ENSG00000158615.8	0.0901069740204523	0.457824766791583	0.661451531857584	0.179502
protein_coding	PIK3C2B	ENSG00000133056.13	-0.0103564133710027	0.959116352259986	0.985316807096622	0.00642411
protein_coding	MDM4	ENSG00000198625.12	-0.392592615987257	0.00075696464412255	0.00574318250824798	2.24085
protein_coding	TMEM81	ENSG00000174529.7	-1.11706959359449	0.00928633416492516	0.0430995337061952	1.36553
protein_coding	RBBP5	ENSG00000117222.13	-0.354914000854121	0.0191114210039966	0.0752277467425704	1.12362
protein_coding	DSTYK	ENSG00000133059.16	-0.103314799103038	0.524242546702752	0.716126443152552	0.14501
protein_coding	TMCC2	ENSG00000133069.16	-0.337798551933006	0.110393765872778	0.268287216713851	0.5714
protein_coding	CDK18	ENSG00000117266.15	-0.382987979164044	0.105347478643768	0.259181785938634	0.586396
protein_coding	ELK4	ENSG00000158711.13	-0.137983214289676	0.439538477326422	0.64651919640001	0.189419
protein_coding	SLC45A3	ENSG00000158715.5	0.149706403414747	0.470116575023838	0.671985370415867	0.17264
protein_coding	NUCKS1	ENSG00000069275.12	0.633228841147418	6.89545105611239e-09	2.12019998372263e-07	6.67362
protein_coding	RAB29	ENSG00000117280.12	-0.101436880536272	0.460718398163806	0.663762090079606	0.177988
protein_coding	SLC41A1	ENSG00000133065.10	0.287113550129048	0.123385291125774	0.289053494882955	0.539022
protein_coding	SLC26A9	ENSG00000174502.18	2.474687163884	0.00172271484791397	0.0111999334005008	1.95078
protein_coding	RAB7B	ENSG00000276600.4	0.300915929408682	0.16694288900306	0.353367488935975	0.451773
protein_coding	SRGAP2	ENSG00000266028.7	-0.104452363573378	0.532591465151702	0.722811784107821	0.140975
protein_coding	IKBKE	ENSG00000263528.7	-0.189805103973606	0.383511035858639	0.599398978238098	0.222284
protein_coding	RASSF5	ENSG00000266094.7	0.0744914788323701	0.603028972547119	0.775409870147025	0.110469
protein_coding	EIF2D	ENSG00000143486.15	0.0641649414098394	0.716705153292933	0.850045672135437	0.0705577
protein_coding	DYRK3	ENSG00000143479.16	-0.237497824710981	0.286401183917307	0.501453023012966	0.29977
protein_coding	MAPKAPK2	ENSG00000162889.10	0.0145146030359969	0.898982014582783	0.956127347831692	0.0194843
protein_coding	IL10	ENSG00000136634.6	0.228199078523349	0.180473006453269	0.372064699820804	0.429382
protein_coding	IL19	ENSG00000142224.15	0.126953194027314	0.0220769453319145	0.0837502301133044	1.07701
protein_coding	IL24	ENSG00000162892.15	0.158117210044972	0.0385378066420215	0.126242949954276	0.898793
protein_coding	FCMR	ENSG00000162894.11	-0.224330357411297	0.31577759285331	0.531387137469546	0.274589
protein_coding	YOD1	ENSG00000180667.10	-0.69053545498254	0.0126382309229788	0.0548438984125923	1.26087
protein_coding	CD55	ENSG00000196352.15	0.774223727512829	1.81966091581106e-07	4.08869642637611e-06	5.38842
protein_coding	CR1	ENSG00000203710.11	0.153720275584808	0.385649026217796	0.601600466911406	0.220692
protein_coding	CD46	ENSG00000117335.19	0.0175921813836579	0.910404681117042	0.960914185030265	0.0173154
protein_coding	PLXNA2	ENSG00000076356.6	-0.179922069281642	0.123872854943545	0.289518469605509	0.538324
protein_coding	LAMB3	ENSG00000196878.14	1.35453042999032	1.43992447284333e-05	0.000198127389928718	3.70306
protein_coding	TRAF3IP3	ENSG00000009790.14	0.0626861875345245	0.651154993703667	0.810242676247987	0.0913849
protein_coding	C1orf74	ENSG00000162757.4	-0.0737541788616446	0.688696974517973	0.8327917446931	0.0794636
protein_coding	UTP25	ENSG00000117597.17	-0.447418715912393	0.0154483983443027	0.063805598498276	1.19514
protein_coding	HHAT	ENSG00000054392.12	-0.0147629963418019	0.919921321834289	0.966334454580992	0.0148725
protein_coding	RCOR3	ENSG00000117625.13	-0.48369247557206	0.00843056525933033	0.0399614897972095	1.39836
protein_coding	TRAF5	ENSG00000082512.14	-2.07598936228804	7.83618845574565e-05	0.000836795113008452	3.07738
protein_coding	SLC30A1	ENSG00000170385.9	0.0646561393053781	0.706184239505717	0.844136403721914	0.0735874
protein_coding	NEK2	ENSG00000117650.12	-0.124729117338009	0.46728897458894	0.669924203753735	0.173974
protein_coding	LPGAT1	ENSG00000123684.12	-0.251346357513544	0.0912738691472222	0.234515469912627	0.629829
protein_coding	INTS7	ENSG00000143493.12	0.104666373375625	0.625581751033862	0.791703378576206	0.101438
protein_coding	DTL	ENSG00000143476.17	-0.310666245007565	0.0427340834654302	0.136361990047519	0.865307
protein_coding	PPP2R5A	ENSG00000066027.11	-0.0624451330975944	0.704921489062198	0.842959846323333	0.0741931
protein_coding	TMEM206	ENSG00000065600.12	0.165348578904735	0.313762841792251	0.529394561344061	0.276221
protein_coding	NENF	ENSG00000117691.9	0.323937088431541	0.00862396384466685	0.040726371527812	1.39012
protein_coding	ATF3	ENSG00000162772.16	-0.415557383881789	0.017601986120657	0.0706109753520593	1.15113
protein_coding	BATF3	ENSG00000123685.8	0.486581035237429	0.00299940386674122	0.0174888968643592	1.75724
protein_coding	NSL1	ENSG00000117697.14	0.12872444733321	0.547317847368778	0.734805274418084	0.133828
protein_coding	TATDN3	ENSG00000203705.10	-0.0774802171036675	0.704151531844505	0.842333762511075	0.0745158
protein_coding	FLVCR1	ENSG00000162769.12	0.106437487966558	0.604662046562721	0.776655052661773	0.109772
protein_coding	ANGEL2	ENSG00000174606.13	-0.314027077618993	0.137984746017986	0.312267247606645	0.505474
protein_coding	RPS6KC1	ENSG00000136643.11	-0.344208436959639	0.0791760231235784	0.213018119781534	0.671583
protein_coding	SMYD2	ENSG00000143499.13	0.722818397067261	0.00619851861524264	0.0312399099584173	1.50529
protein_coding	PTPN14	ENSG00000152104.11	2.06366768393148	2.30092076835794e-06	3.9632936232367e-05	4.40194
protein_coding	CENPF	ENSG00000117724.12	-1.42421126893161	7.22044459705984e-11	3.12462511405482e-09	8.5052
protein_coding	KCTD3	ENSG00000136636.12	0.232250234474818	0.299048305727077	0.513940332225341	0.289087
protein_coding	GPATCH2	ENSG00000092978.10	-0.0254751672453316	0.875581942626142	0.943477898675156	0.0252683
protein_coding	RRP15	ENSG00000067533.5	0.163710922592147	0.381785513666584	0.597701505931126	0.223516
protein_coding	LYPLAL1	ENSG00000143353.11	0.428636106989406	0.056512636182771	0.166922502366181	0.777485
protein_coding	EPRS	ENSG00000136628.17	0.0907348028946512	0.340215762981702	0.556352369112019	0.25465
protein_coding	BPNT1	ENSG00000162813.17	0.351588826392933	0.0836713336876379	0.221266648365592	0.655084
protein_coding	IARS2	ENSG00000067704.9	0.488963821664704	0.000464721213100225	0.00380821515422457	2.41928
protein_coding	RAB3GAP2	ENSG00000118873.15	-0.434470139826018	0.000209407826518564	0.00195242132849233	2.70943
protein_coding	HLX	ENSG00000136630.12	0.256252813502854	0.094042432323087	0.23945492718893	0.620776
protein_coding	DUSP10	ENSG00000143507.17	-1.05711366813401	0.00114930433087081	0.00802509762108544	2.09555
protein_coding	TAF1A	ENSG00000143498.17	0.0705713449031864	0.73994996928515	0.864497835125997	0.0632361
protein_coding	MIA3	ENSG00000154305.16	-0.495224910600605	6.44657724456053e-05	0.000708921251341045	3.1494
protein_coding	AIDA	ENSG00000186063.12	-0.0748748052688233	0.722135306101203	0.852923858718302	0.0690897
protein_coding	BROX	ENSG00000162819.11	-0.225930633234613	0.123856189853637	0.289518469605509	0.538324
protein_coding	FAM177B	ENSG00000197520.10	-0.242617227942399	0.00920372707225683	0.0428295576767716	1.36826
protein_coding	DISP1	ENSG00000154309.8	-0.120865701093241	0.537771824785286	0.726826562108588	0.138569
protein_coding	TLR5	ENSG00000187554.12	0.0516991723470225	0.641047154337151	0.803848383518104	0.0948259
protein_coding	SUSD4	ENSG00000143502.14	-1.56506924577329	9.85680109233161e-05	0.00102081013396992	2.99106
protein_coding	CAPN2	ENSG00000162909.17	-0.095294031734974	0.440375198636638	0.647222291413448	0.188947
protein_coding	TP53BP2	ENSG00000143514.16	0.0689471368211505	0.638503817875643	0.801402025819926	0.0961496
protein_coding	FBXO28	ENSG00000143756.11	0.432708413589048	0.0514869164969763	0.156356520728634	0.805884
protein_coding	DEGS1	ENSG00000143753.12	0.0838665362567154	0.629881049529084	0.794608507609096	0.0998468
protein_coding	NVL	ENSG00000143748.17	-0.17694992903485	0.28471414032806	0.49976409710228	0.301235
protein_coding	CNIH4	ENSG00000143771.11	-0.0994847757593414	0.322816049833693	0.537553899610239	0.269578
protein_coding	WDR26	ENSG00000162923.15	-0.215247319301176	0.110837301849835	0.268768781837552	0.570621
protein_coding	CNIH3	ENSG00000143786.7	-0.367666686665184	0.00472116274033164	0.0250740237811326	1.60078
protein_coding	DNAH14	ENSG00000185842.15	-0.103503122123244	0.622750088503779	0.789312212605697	0.102751
protein_coding	LBR	ENSG00000143815.14	0.227948398117103	0.0511019912503959	0.155414563845712	0.808508
protein_coding	ENAH	ENSG00000154380.17	1.24774589503708	3.90724936541291e-06	6.37017945958773e-05	4.19585
protein_coding	SRP9	ENSG00000143742.12	0.274192318401464	0.125076692857427	0.29174851281883	0.534991
protein_coding	EPHX1	ENSG00000143819.12	-0.713290002082628	0.00601436384871649	0.0305423381104143	1.5151
protein_coding	TMEM63A	ENSG00000196187.11	0.0335952125190642	0.830254805630718	0.919510476283435	0.0364433
protein_coding	PYCR2	ENSG00000143811.18	0.583447674978317	0.00014335636294613	0.0014026514758323	2.85305
protein_coding	SDE2	ENSG00000143751.9	0.294883116813288	0.0927425301522368	0.237159039807498	0.62496
protein_coding	H3F3A	ENSG00000163041.9	-0.0828640726792594	0.693675738192872	0.835784783466723	0.0779055
protein_coding	ACBD3	ENSG00000182827.8	-0.110632916065894	0.266308481228713	0.479136560414191	0.319541
protein_coding	LIN9	ENSG00000183814.15	-0.270277297863371	0.19725170844354	0.394703276794859	0.403729
protein_coding	PARP1	ENSG00000143799.12	0.817017411422425	0.000898914369346446	0.006560599763789	2.18306
protein_coding	ITPKB	ENSG00000143772.9	0.0303494551232102	0.886873720235138	0.949190628071804	0.0226466
protein_coding	PSEN2	ENSG00000143801.16	-0.74536241323599	0.000244108405176035	0.00221187522544449	2.65524
protein_coding	COQ8A	ENSG00000163050.16	-0.0269308778744652	0.891728681558328	0.951588997954891	0.0215506
protein_coding	SNAP47	ENSG00000143740.14	0.0510967675756679	0.792775764263896	0.896210249301964	0.0475901
protein_coding	JMJD4	ENSG00000081692.12	0.273506494421256	0.238953918227893	0.446597292385137	0.350084
protein_coding	ARF1	ENSG00000143761.15	0.15733926048511	0.0810263627446423	0.216270822776057	0.665002
protein_coding	C1orf35	ENSG00000143793.12	-0.578031434893618	0.0132038138874352	0.0565111949071214	1.24787
protein_coding	MRPL55	ENSG00000162910.18	0.260554321913331	0.139070015379428	0.313943114737556	0.503149
protein_coding	GUK1	ENSG00000143774.16	0.683858183571363	2.08230013464273e-05	0.000269583842916211	3.56931
protein_coding	IBA57	ENSG00000181873.12	-0.312880267877224	0.159485678598253	0.342262834921684	0.46564
protein_coding	OBSCN	ENSG00000154358.20	-0.00304327672482344	0.983829296423918	0.99583241157665	0.00181374
protein_coding	TRIM11	ENSG00000154370.15	-0.298123830615501	0.0261629563143871	0.0952065430791645	1.02133
protein_coding	HIST3H2A	ENSG00000181218.5	-0.0647339434012724	0.73689434152205	0.862437025248803	0.0642726
protein_coding	RNF187	ENSG00000168159.11	-0.241387279134552	0.0359063395328013	0.119924437015104	0.921092
protein_coding	RHOU	ENSG00000116574.5	0.346742914932879	0.0765341870381551	0.208164080787968	0.681594
protein_coding	RAB4A	ENSG00000168118.11	0.206411118038294	0.182678580015456	0.374793147555854	0.426208
protein_coding	CCSAP	ENSG00000154429.10	-0.637757210575216	0.00761777696091872	0.0367672463920969	1.43454
protein_coding	NUP133	ENSG00000069248.11	0.0324905662782758	0.870402634384968	0.941878161357694	0.0260053
protein_coding	ABCB10	ENSG00000135776.4	-0.00621112486060514	0.974348750389783	0.992109210545762	0.00344052
protein_coding	TAF5L	ENSG00000135801.9	0.169994914483647	0.392666871128557	0.607680154535706	0.216325
protein_coding	URB2	ENSG00000135763.9	0.533878050345664	0.0583320553761014	0.170977183160343	0.767062
protein_coding	GALNT2	ENSG00000143641.9	0.866001726935198	2.10971365666861e-05	0.000272378408657004	3.56483
protein_coding	PGBD5	ENSG00000177614.10	-0.612956072695844	0.0177388802676105	0.0709808333995909	1.14886
protein_coding	COG2	ENSG00000135775.13	0.0778284631981645	0.660557132308721	0.816676664202335	0.0879499
protein_coding	C1orf198	ENSG00000119280.16	0.302627585034627	0.15475862973979	0.336518416188212	0.472991
protein_coding	TTC13	ENSG00000143643.12	-0.0844350535750891	0.686048615735218	0.83141557287376	0.0801818
protein_coding	ARV1	ENSG00000173409.13	-0.0376387385323119	0.847919757519011	0.929166308727945	0.0319065
protein_coding	FAM89A	ENSG00000182118.7	-0.336065673533876	0.0415666810877385	0.133701866375587	0.873863
protein_coding	C1orf131	ENSG00000143633.12	0.182289761103624	0.302957952782987	0.517831702544223	0.285811
protein_coding	GNPAT	ENSG00000116906.12	-0.0334964633715101	0.855544038719304	0.933041880189157	0.0300989
protein_coding	EXOC8	ENSG00000116903.7	-0.255451112173661	0.227250601377889	0.432334625891658	0.36418
protein_coding	SPRTN	ENSG00000010072.15	-0.42220832655475	0.0744013991973386	0.20358743523534	0.691249
protein_coding	EGLN1	ENSG00000135766.8	-0.220524883651709	0.317649426893906	0.53301085581833	0.273264
protein_coding	TSNAX	ENSG00000116918.13	-0.00254125594295291	0.97768344136506	0.9932759341141	0.00293009
protein_coding	DISC1	ENSG00000162946.22	-0.168613970415807	0.257261684590914	0.468085398345343	0.329675
protein_coding	SIPA1L2	ENSG00000116991.10	-0.558031649167072	0.0044082774804043	0.023717750787701	1.62493
protein_coding	MAP10	ENSG00000212916.4	0.257837141095672	0.257075225887541	0.467806845187438	0.329933
protein_coding	NTPCR	ENSG00000135778.11	1.17402416173148	4.20628109416071e-10	1.62022712146229e-08	7.79042
protein_coding	PCNX2	ENSG00000135749.18	-0.834859921897042	0.00123905348668168	0.00854118433469218	2.06848
protein_coding	MAP3K21	ENSG00000143674.10	0.00530434270084233	0.981927441712728	0.994704020618439	0.00230613
protein_coding	COA6	ENSG00000168275.14	-0.11402391235465	0.426909206884419	0.636727089501607	0.196047
protein_coding	TARBP1	ENSG00000059588.9	0.218724796783345	0.329359408547113	0.544661102165356	0.263874
protein_coding	IRF2BP2	ENSG00000168264.10	0.0600668917883763	0.536843722740454	0.725992978218695	0.139068
protein_coding	TOMM20	ENSG00000173726.10	0.522809978434846	0.000449570850276777	0.00370790170101805	2.43087
protein_coding	RBM34	ENSG00000188739.14	-0.210338787948147	0.212603836749039	0.414304154976828	0.382681
protein_coding	ARID4B	ENSG00000054267.21	-0.218101073153194	0.149568452662982	0.329421815078177	0.482248
protein_coding	GGPS1	ENSG00000152904.11	-0.0367299101556852	0.844830505629212	0.927616721282757	0.0326314
protein_coding	TBCE	ENSG00000285053.1	-0.384222113040889	0.0574791978804482	0.169274487183735	0.771408
protein_coding	TBCE	ENSG00000284770.1	-0.302110720527712	0.140082571646676	0.315669838807142	0.500767
protein_coding	B3GALNT2	ENSG00000162885.12	0.0274515933331364	0.900845898614727	0.956501525503094	0.0193143
protein_coding	LYST	ENSG00000143669.13	-0.596487606989677	2.22553315556695e-06	3.85713230830707e-05	4.41374
protein_coding	NID1	ENSG00000116962.14	0.0381064385262073	0.73009591998123	0.858492706572596	0.0662634
protein_coding	GPR137B	ENSG00000077585.13	-0.17172802229122	0.429689852825824	0.638884562722257	0.194578
protein_coding	ERO1B	ENSG00000086619.13	0.276973746434511	0.0789976411137878	0.212636960271918	0.672361
protein_coding	LGALS8	ENSG00000116977.18	-0.718374233410238	1.1068874737657e-08	3.26729879361449e-07	6.48581
protein_coding	HEATR1	ENSG00000119285.10	0.448008156770995	0.0098252054589969	0.0449899430896785	1.34688
protein_coding	ACTN2	ENSG00000077522.12	0.0213591762085117	0.781215366930847	0.889509554956749	0.0508494
protein_coding	MTR	ENSG00000116984.12	-0.176534342276461	0.283038547063454	0.497990145360357	0.302779
protein_coding	FH	ENSG00000091483.6	0.817343281092014	5.71690216524862e-06	8.78911022576215e-05	4.05606
protein_coding	KMO	ENSG00000117009.11	0.0074555671863633	0.958966091883227	0.985316807096622	0.00642411
protein_coding	OPN3	ENSG00000054277.13	0.0390522174786527	0.796759041386852	0.898492716842572	0.0464854
protein_coding	CHML	ENSG00000203668.2	-0.542589598060901	0.0373120379471262	0.123341957271684	0.908889
protein_coding	EXO1	ENSG00000174371.16	-0.0745488728270346	0.51382084895346	0.708385656162878	0.14973
protein_coding	CEP170	ENSG00000143702.15	0.888802828131802	1.24783953817492e-10	5.19167898063813e-09	8.28469
protein_coding	SDCCAG8	ENSG00000054282.15	1.07209938306225	9.50797338077359e-18	1.12975673535446e-15	14.947
protein_coding	AKT3	ENSG00000117020.16	-0.248092735075238	0.213459049473746	0.415451045623458	0.38148
protein_coding	ZBTB18	ENSG00000179456.10	-0.0124383544352452	0.949611847079991	0.980521960962409	0.00854267
protein_coding	ADSS	ENSG00000035687.9	0.649561971390037	2.89423749644508e-05	0.000356591423002254	3.44783
protein_coding	DESI2	ENSG00000121644.18	-0.102834851428466	0.540540400606045	0.729443402973759	0.137008
protein_coding	COX20	ENSG00000203667.9	-0.163692025118916	0.329790037220316	0.544831638018858	0.263738
protein_coding	HNRNPU	ENSG00000153187.19	0.0409136031055746	0.663380385532128	0.818411779789018	0.0870281
protein_coding	EFCAB2	ENSG00000203666.12	-0.361488458043178	0.140223609882334	0.315784650523642	0.500609
protein_coding	SMYD3	ENSG00000185420.18	0.260631609244681	0.19966034619519	0.397647402557211	0.400502
protein_coding	TFB2M	ENSG00000162851.7	0.271081908026675	0.217252067736488	0.419867966472642	0.376887
protein_coding	CNST	ENSG00000162852.13	0.427560090559673	0.0497222812860522	0.152285163293476	0.817342
protein_coding	SCCPDH	ENSG00000143653.9	0.54486708797249	0.000161164319469238	0.00155304805723587	2.80882
protein_coding	AHCTF1	ENSG00000153207.15	0.213108744429091	0.184852718097793	0.377541145003519	0.423036
protein_coding	ZNF670	ENSG00000277462.1	-0.119970141219966	0.271540073021862	0.485496475878543	0.313814
protein_coding	ZNF669	ENSG00000188295.14	-0.0421408538667114	0.809709820077033	0.906783953140184	0.0424962
protein_coding	ZNF124	ENSG00000196418.12	-0.133632634847672	0.530940054104549	0.721627617157802	0.141687
protein_coding	ZNF496	ENSG00000162714.12	0.15280132317668	0.216106605886336	0.41852048160927	0.378283
protein_coding	NLRP3	ENSG00000162711.17	1.23069508049812	6.88119748749144e-06	0.000103078279884741	3.98683
protein_coding	TRIM58	ENSG00000162722.8	-7.09147879451185	9.90522699008449e-06	0.000142588488324409	3.84592
protein_coding	SH3BP5L	ENSG00000175137.10	-1.06754109208717	4.6440028866409e-13	3.02853788249266e-11	10.5188
protein_coding	ZNF672	ENSG00000171161.12	0.0873652266977988	0.680777231988937	0.828143117275454	0.0818946
protein_coding	ZNF692	ENSG00000171163.15	-0.34988226638875	0.135279675979048	0.308223277187839	0.511135
protein_coding	PGBD2	ENSG00000185220.11	-0.162177779740154	0.434094578139758	0.641525080736225	0.192786
protein_coding	SH3YL1	ENSG00000035115.21	0.137238887497186	0.510519374473168	0.706125298361279	0.151118
protein_coding	ACP1	ENSG00000143727.15	0.245708846601318	0.126846413323217	0.294699844441562	0.53062
protein_coding	TMEM18	ENSG00000151353.14	0.198223848006924	0.26029490924862	0.47213388390361	0.325935
protein_coding	EIPR1	ENSG00000032389.12	0.910474174030223	0.00118470926414228	0.00823132239471697	2.08453
protein_coding	TRAPPC12	ENSG00000171853.15	-0.964834916555671	1.36840934300637e-06	2.51460909545115e-05	4.59953
protein_coding	ADI1	ENSG00000182551.13	0.310089258682615	0.0117039073115514	0.0517177700646903	1.28636
protein_coding	RNASEH1	ENSG00000171865.9	0.0461247079120876	0.733342089585728	0.86000246220153	0.0655003
protein_coding	RPS7	ENSG00000171863.14	0.410172622092574	0.00127536521591009	0.00874848125845175	2.05807
protein_coding	COLEC11	ENSG00000118004.17	0.0265906997456104	0.416480480799379	0.628576191742529	0.201642
protein_coding	CMPK2	ENSG00000134326.11	0.189501974033552	0.162697416212254	0.347370256237554	0.459207
protein_coding	RNF144A	ENSG00000151692.14	0.704754789950668	0.0183407291984579	0.0727660905748666	1.13807
protein_coding	ID2	ENSG00000115738.9	-0.166639172612013	0.19330774702651	0.389252896891957	0.409768
protein_coding	KIDINS220	ENSG00000134313.15	-0.891279633319478	6.12548710717986e-11	2.69233400406799e-09	8.56987
protein_coding	ASAP2	ENSG00000151693.10	1.38782428558835	0.00240335634871969	0.0147022074020064	1.83262
protein_coding	ITGB1BP1	ENSG00000119185.12	0.200548534715981	0.155223098035315	0.337005738239881	0.472363
protein_coding	CPSF3	ENSG00000119203.13	0.54759123156638	0.00219011946967462	0.0135994973801186	1.86648
protein_coding	IAH1	ENSG00000134330.18	0.787242477024512	0.000283367605908109	0.00251461848255544	2.59953
protein_coding	ADAM17	ENSG00000151694.13	0.150828097134771	0.140112058015058	0.315685548036177	0.500745
protein_coding	YWHAQ	ENSG00000134308.13	0.338428767616372	0.0315696058379922	0.109672310072966	0.959903
protein_coding	TAF1B	ENSG00000115750.16	0.340975836050137	0.0653958304134786	0.185422636648611	0.731837
protein_coding	GRHL1	ENSG00000134317.17	0.0196956436906928	0.885592747822555	0.948796203654011	0.0228271
protein_coding	RRM2	ENSG00000171848.14	-0.353033388837271	0.146311678459148	0.324799880252647	0.488384
protein_coding	AC007240.1	ENSG00000284681.2	-0.146527129913349	0.0677713866454722	0.19034908096077	0.720449
protein_coding	HPCAL1	ENSG00000115756.12	-0.0344723574978751	0.742022021372577	0.865339106929682	0.0628137
protein_coding	ODC1	ENSG00000115758.12	1.82974342067397	2.30093438388101e-18	2.98716675892552e-16	15.5247
protein_coding	NOL10	ENSG00000115761.15	0.0718922113379661	0.658135659872609	0.815097601133286	0.0887904
protein_coding	PDIA6	ENSG00000143870.12	0.69541086322011	1.53600642407124e-11	7.58322044785312e-10	9.12015
protein_coding	PQLC3	ENSG00000162976.12	-0.222071900985956	0.292341436143691	0.507857672676333	0.294258
protein_coding	ROCK2	ENSG00000134318.13	-0.242114021446883	0.0141005621772312	0.0595465698086068	1.22514
protein_coding	E2F6	ENSG00000169016.16	-0.63881052059763	0.000892338307728347	0.00652659124291036	2.18531
protein_coding	GREB1	ENSG00000196208.13	0.402314158247382	0.10611764273012	0.260573637253768	0.58407
protein_coding	LPIN1	ENSG00000134324.11	-0.814898093382863	8.63548404468308e-07	1.6654487178886e-05	4.77847
protein_coding	TRIB2	ENSG00000071575.11	0.425839591544347	0.0224788643992747	0.0847703490430958	1.07176
protein_coding	NBAS	ENSG00000151779.12	0.192855282008133	0.156344453405118	0.338340111312419	0.470647
protein_coding	DDX1	ENSG00000079785.14	-0.0763950928678584	0.469110207484376	0.671273881157649	0.1731
protein_coding	FAM49A	ENSG00000197872.11	-0.0911540046544238	0.598083139587324	0.771952839929474	0.112409
protein_coding	SMC6	ENSG00000163029.15	-0.531711824870194	0.0024718583068643	0.0150425023092641	1.82268
protein_coding	GEN1	ENSG00000178295.14	-1.53105361295257	0.00305068505972639	0.0176896837148155	1.75228
protein_coding	RDH14	ENSG00000240857.1	0.153218634615291	0.479893167871683	0.681030577604137	0.166833
protein_coding	TTC32	ENSG00000183891.5	-0.60214653864766	0.0295961705798761	0.104504279728408	0.980866
protein_coding	LAPTM4A	ENSG00000068697.6	-0.203332724671771	0.0137894255057853	0.0585528573642084	1.23245
protein_coding	PUM2	ENSG00000055917.15	-0.193450004690554	0.0808439839565398	0.215960211406583	0.665626
protein_coding	HS1BP3	ENSG00000118960.12	-0.0975454978279739	0.575853078642192	0.755083704893049	0.122005
protein_coding	LDAH	ENSG00000118961.14	0.170924782775431	0.4185519695268	0.63026032888451	0.20048
protein_coding	KLHL29	ENSG00000119771.14	-0.120408587399127	0.109700415534421	0.267032903855577	0.573435
protein_coding	ATAD2B	ENSG00000119778.14	-0.278909808646671	0.0631908977442665	0.180769742549483	0.742874
protein_coding	UBXN2A	ENSG00000173960.13	-0.726469774162157	0.000349053433858027	0.00299515189481236	2.52358
protein_coding	WDCP	ENSG00000163026.11	0.102602386032926	0.587054654469913	0.763835682101211	0.117
protein_coding	SF3B6	ENSG00000115128.6	1.1338979922304	7.52028283599735e-21	1.19820324594908e-18	17.9215
protein_coding	FAM228B	ENSG00000219626.8	-0.42198791396438	0.0502943445741362	0.153633334482345	0.813515
protein_coding	ITSN2	ENSG00000198399.14	-0.431185294412479	0.00399443350871611	0.0219287205269024	1.65899
protein_coding	NCOA1	ENSG00000084676.15	-0.265864415379668	0.105275051587421	0.25904905200197	0.586618
protein_coding	PTRHD1	ENSG00000184924.5	1.02522378150273	1.05063090460756e-05	0.000150009123355424	3.82388
protein_coding	CENPO	ENSG00000138092.10	-0.117543711789108	0.457710045322278	0.661451531857584	0.179502
protein_coding	ADCY3	ENSG00000138031.14	-0.248791735769555	0.15035412874903	0.330718042351923	0.480542
protein_coding	DNAJC27	ENSG00000115137.11	-0.0604280374647747	0.77100343110571	0.883243816872282	0.0539194
protein_coding	EFR3B	ENSG00000084710.13	-0.0836328224987131	0.614073363084036	0.783646366050903	0.10588
protein_coding	DNMT3A	ENSG00000119772.16	-0.136605978091532	0.36758844233256	0.584017852684966	0.233574
protein_coding	DTNB	ENSG00000138101.18	0.115717283692999	0.575126986859216	0.75447749651507	0.122354
protein_coding	ASXL2	ENSG00000143970.16	-0.149345711786185	0.245445819753263	0.45377054835977	0.343164
protein_coding	KIF3C	ENSG00000084731.14	0.100859551369195	0.590327113437631	0.766152565950852	0.115685
protein_coding	RAB10	ENSG00000084733.10	-0.233528547434566	0.00876021305005147	0.0412586319028457	1.38449
protein_coding	HADHA	ENSG00000084754.11	-0.111756710002247	0.318396504233434	0.533680500401313	0.272719
protein_coding	HADHB	ENSG00000138029.13	0.293584911654759	0.0360295177682856	0.120201247327101	0.920091
protein_coding	ADGRF3	ENSG00000173567.14	-0.0860435435984684	0.279070606485	0.493610315822655	0.306616
protein_coding	SELENOI	ENSG00000138018.17	-0.0217572920629516	0.910609732749184	0.961058265929718	0.0172503
protein_coding	SLC35F6	ENSG00000213699.8	-0.798728991402265	2.32207668859883e-10	9.38266203194356e-09	8.02767
protein_coding	CENPA	ENSG00000115163.14	-4.07716549136418	8.18422830237898e-06	0.000119907068994416	3.92116
protein_coding	MAPRE3	ENSG00000084764.11	1.36810505407457	0.000312325736059045	0.00272842314347905	2.56409
protein_coding	TMEM214	ENSG00000119777.19	-0.254773558933564	0.0642839602450907	0.182935946132823	0.737701
protein_coding	AGBL5	ENSG00000084693.15	0.168698759158696	0.441225392038539	0.647796488772389	0.188561
protein_coding	OST4	ENSG00000228474.5	0.764660361388306	4.75203293056637e-10	1.80076361403976e-08	7.74454
protein_coding	EMILIN1	ENSG00000138080.13	0.0669811441289034	0.237012439469042	0.4444498346657	0.352177
protein_coding	KHK	ENSG00000138030.12	0.0173651567563306	0.880363792281476	0.946644491249975	0.0238131
protein_coding	ABHD1	ENSG00000143994.13	0.0551863309735317	0.377731269483327	0.594007416938732	0.226208
protein_coding	PREB	ENSG00000138073.13	0.00584217753281956	0.970802528090019	0.990239024414687	0.00425996
protein_coding	SLC5A6	ENSG00000138074.14	0.0769661348030114	0.680066603848107	0.827976844291224	0.0819818
protein_coding	ATRAID	ENSG00000138085.16	0.639419628761568	1.26458200879406e-05	0.000176357757126572	3.75361
protein_coding	CAD	ENSG00000084774.13	-0.0068639356199466	0.968195199591386	0.98918660570518	0.00472177
protein_coding	UCN	ENSG00000163794.6	-0.249231916834918	0.271872179674473	0.485966322184573	0.313394
protein_coding	MPV17	ENSG00000115204.14	0.402357574997097	0.013402645692064	0.0571413117742939	1.24305
protein_coding	GTF3C2	ENSG00000115207.13	0.509236029665737	0.00467846293345982	0.0248943942277192	1.6039
protein_coding	EIF2B4	ENSG00000115211.15	-0.567654849591706	0.00204872635191654	0.0128534577331312	1.89098
protein_coding	SNX17	ENSG00000115234.10	0.495043898049053	0.00298645825806738	0.0174326108394516	1.75864
protein_coding	ZNF513	ENSG00000163795.13	-0.0408943790060341	0.83908742636138	0.923747236574506	0.0344468
protein_coding	PPM1G	ENSG00000115241.10	0.162877151293384	0.21882250602036	0.421686188535258	0.375011
protein_coding	NRBP1	ENSG00000115216.13	-0.35116736213458	0.0308665424830421	0.107925135200682	0.966877
protein_coding	KRTCAP3	ENSG00000157992.12	-0.0908046314863551	0.27429347937473	0.488364301500075	0.311256
protein_coding	GCKR	ENSG00000084734.8	0.0137587694324673	0.746264102833396	0.868035634923804	0.0614624
protein_coding	ZNF512	ENSG00000243943.9	0.155897986548051	0.417933881511566	0.629813609925185	0.200788
protein_coding	GPN1	ENSG00000198522.13	0.0419104368173962	0.80050836206796	0.90101370671549	0.0452686
protein_coding	SUPT7L	ENSG00000119760.15	0.00547626623561777	0.980532215980861	0.994645802806765	0.00233155
protein_coding	SLC4A1AP	ENSG00000163798.13	0.0729904619609828	0.546699633814921	0.734292131978064	0.134131
protein_coding	MRPL33	ENSG00000243147.7	0.751636371299035	7.43374427007683e-08	1.82217707011796e-06	5.73941
protein_coding	RBKS	ENSG00000171174.14	0.150600374807018	0.402889962224854	0.616963757137908	0.20974
protein_coding	BABAM2	ENSG00000158019.20	0.382226114951853	0.0364363829726243	0.121117715898332	0.916792
protein_coding	FOSL2	ENSG00000075426.11	0.0190361440363242	0.910325181955188	0.960902610569427	0.0173206
protein_coding	PLB1	ENSG00000163803.12	0.0518450898298	0.560881127766794	0.743651469732219	0.128631
protein_coding	PPP1CB	ENSG00000213639.9	0.180332521033856	0.102060592464477	0.253518354304585	0.595991
protein_coding	SPDYA	ENSG00000163806.15	-0.183232714118655	0.0111621810767867	0.04977892521553	1.30295
protein_coding	TRMT61B	ENSG00000171103.10	0.00953813553595731	0.96397905206274	0.987313629567199	0.00554487
protein_coding	WDR43	ENSG00000163811.11	0.121217112538442	0.343659258803248	0.560349629919798	0.251541
protein_coding	TOGARAM2	ENSG00000189350.12	1.42034544435687	0.00343654304602994	0.0194367488271752	1.71138
protein_coding	CLIP4	ENSG00000115295.19	-0.201518278051776	0.00923266437596681	0.0429072546289131	1.36747
protein_coding	YPEL5	ENSG00000119801.12	-0.238776550025701	0.0954378260202068	0.242064717552337	0.616069
protein_coding	LBH	ENSG00000213626.12	-0.0792828923393961	0.449401693414182	0.654247860384202	0.184258
protein_coding	LCLAT1	ENSG00000172954.13	0.50767081534313	0.0656837471466939	0.185944562207196	0.730617
protein_coding	GALNT14	ENSG00000158089.14	0.0683877926528612	0.746836117021811	0.868274394424777	0.061343
protein_coding	MEMO1	ENSG00000162959.13	-0.0278642748952459	0.891904250496212	0.951703919041658	0.0214981
protein_coding	DPY30	ENSG00000162961.13	0.191910336236687	0.26370754422688	0.476401521576928	0.322027
protein_coding	SPAST	ENSG00000021574.12	-0.173557407288965	0.353554454298201	0.569726123861059	0.244334
protein_coding	SLC30A6	ENSG00000152683.14	-0.286797917552151	0.128449123478653	0.297390052959576	0.526674
protein_coding	NLRC4	ENSG00000091106.18	-0.414803335777964	0.0463206128901152	0.144761745311216	0.839346
protein_coding	YIPF4	ENSG00000119820.10	-0.839963005367217	2.35165249376966e-14	1.82168616658257e-12	11.7395
protein_coding	BIRC6	ENSG00000115760.14	-0.253101753828136	0.0330930803653746	0.113419232413326	0.945313
protein_coding	TTC27	ENSG00000018699.12	0.25752373556234	0.25965441918851	0.47133798698111	0.326668
protein_coding	LTBP1	ENSG00000049323.15	1.48766848868786	3.43925215456958e-18	4.3055137910018e-16	15.366
protein_coding	RASGRP3	ENSG00000152689.17	-0.0471991569135775	0.807463399164512	0.905353404213165	0.0431819
protein_coding	FAM98A	ENSG00000119812.18	0.00130083005501955	0.993992511999455	0.999318414156086	0.00029611
protein_coding	FEZ2	ENSG00000171055.14	0.172767670009776	0.277464587713787	0.491738595019435	0.308266
protein_coding	STRN	ENSG00000115808.11	-0.129742827805643	0.393717132093737	0.608372106723646	0.215831
protein_coding	HEATR5B	ENSG00000008869.11	0.568620068539934	0.00252136809106429	0.0152774857410598	1.81595
protein_coding	GPATCH11	ENSG00000152133.14	0.243720681783263	0.0896863843096322	0.231753187321296	0.634974
protein_coding	EIF2AK2	ENSG00000055332.17	-0.00135170483424154	0.991500779543494	0.998766608950308	0.000535986
protein_coding	CEBPZOS	ENSG00000218739.9	0.384621256399622	0.0240425039056365	0.0891327200584159	1.04996
protein_coding	CEBPZ	ENSG00000115816.14	0.326933686216887	0.0123416088715944	0.0538988969343999	1.26842
protein_coding	NDUFAF7	ENSG00000003509.15	-0.0219800181965066	0.913331313047997	0.962698717504583	0.0165096
protein_coding	CDC42EP3	ENSG00000163171.7	-0.813640956228237	2.49388181691715e-14	1.92124818434041e-12	11.7164
protein_coding	ATL2	ENSG00000119787.13	0.257487376172599	0.172962603223448	0.361147976142363	0.442315
protein_coding	HNRNPLL	ENSG00000143889.15	5.90659670704894	4.28032087964932e-11	1.93594771140526e-09	8.71311
protein_coding	GALM	ENSG00000143891.16	0.0880612785818266	0.0495799457632629	0.152014086933459	0.818116
protein_coding	SRSF7	ENSG00000115875.18	0.610612391035778	0.000306046161742888	0.00268192077112314	2.57155
protein_coding	GEMIN6	ENSG00000152147.10	1.32188377028013	0.000197398763719157	0.00184884974355798	2.7331
protein_coding	DHX57	ENSG00000163214.20	-0.182601515634837	0.402998190998771	0.616968436017369	0.209737
protein_coding	MORN2	ENSG00000188010.13	0.0123222713225941	0.936414246361439	0.974668361438026	0.0111431
protein_coding	SOS1	ENSG00000115904.12	-0.408391937543011	0.0160841734331188	0.0658826163323866	1.18123
protein_coding	MAP4K3	ENSG00000011566.14	0.327199368270824	0.0367459572132298	0.121964144035713	0.913768
protein_coding	TMEM178A	ENSG00000152154.10	-0.000422495040607226	0.992975844383297	0.999286381406838	0.000310031
protein_coding	THUMPD2	ENSG00000138050.14	0.329639799803868	0.137479007218555	0.311656129379364	0.506324
protein_coding	EML4	ENSG00000143924.18	0.996937740946052	1.85710662896036e-16	1.91459500328332e-14	13.7179
protein_coding	COX7A2L	ENSG00000115944.14	0.214200826804419	0.0449214902875848	0.141525413075059	0.849166
protein_coding	MTA3	ENSG00000057935.13	0.278035472235243	0.20831259035042	0.408954190605326	0.388325
protein_coding	OXER1	ENSG00000162881.6	-0.18407648939041	0.230035429856233	0.435735553747907	0.360777
protein_coding	HAAO	ENSG00000162882.14	1.24291504986259	0.00724117768929176	0.0353142790892382	1.45205
protein_coding	ZFP36L2	ENSG00000152518.7	-0.457115340144749	0.000211001699272588	0.00196444543525959	2.70676
protein_coding	THADA	ENSG00000115970.18	0.297401253648375	0.197281261235174	0.394703276794859	0.403729
protein_coding	DYNC2LI1	ENSG00000138036.18	0.463332920652574	0.040696029021977	0.131504729872583	0.881059
protein_coding	LRPPRC	ENSG00000138095.18	0.507450044909217	0.000672275585687588	0.00517342260533791	2.28622
protein_coding	PPM1B	ENSG00000138032.20	0.14229440303643	0.414936419271731	0.627123373354418	0.202647
protein_coding	PREPL	ENSG00000138078.15	0.111127838049326	0.458835857424808	0.661960542150147	0.179168
protein_coding	CAMKMT	ENSG00000143919.14	0.179441358404179	0.402163055590835	0.616254448354	0.21024
protein_coding	SRBD1	ENSG00000068784.12	0.392145735700358	0.0705772924768273	0.195875735910054	0.708019
protein_coding	PRKCE	ENSG00000171132.13	-0.0937965423383529	0.634384335876557	0.798089077911638	0.0979486
protein_coding	EPAS1	ENSG00000116016.13	-0.768548291161517	3.1811554545999e-08	8.59402324257132e-07	6.0658
protein_coding	ATP6V1E2	ENSG00000250565.6	-0.0805562444749831	0.689456999946772	0.833190088333395	0.0792559
protein_coding	RHOQ	ENSG00000119729.11	-0.547973834984833	6.87391612198923e-07	1.35174162617687e-05	4.86911
protein_coding	PIGF	ENSG00000151665.12	0.155321494773368	0.47609335520528	0.677420837561724	0.169141
protein_coding	CRIPT	ENSG00000119878.5	0.675500391514795	3.61476701658903e-05	0.000430974900846895	3.36555
protein_coding	SOCS5	ENSG00000171150.8	0.172674990053704	0.422896976376767	0.633690125657651	0.198123
protein_coding	MCFD2	ENSG00000180398.12	0.341101313612959	0.0157435845796727	0.0647903725833846	1.18849
protein_coding	TTC7A	ENSG00000068724.15	-0.172941371340697	0.236621381612066	0.443835236332144	0.352778
protein_coding	CALM2	ENSG00000143933.16	0.675370720758048	2.70107105872299e-11	1.26239057714517e-09	8.89881
protein_coding	MSH2	ENSG00000095002.14	-0.0045570186094786	0.976248381273867	0.992605910994629	0.00322314
protein_coding	MSH6	ENSG00000116062.14	0.160758193219406	0.361006047085192	0.57716704054733	0.238698
protein_coding	FBXO11	ENSG00000138081.20	-0.301543444303965	0.0530754809453138	0.159488066509697	0.797272
protein_coding	FOXN2	ENSG00000170802.15	-0.185488866635173	0.322198971092173	0.537100436771295	0.269944
protein_coding	PPP1R21	ENSG00000162869.15	0.0240698575104901	0.900631949390944	0.956431156737895	0.0193463
protein_coding	STON1	ENSG00000243244.6	-0.128372519904855	0.0195164179569316	0.0764356693223848	1.1167
protein_coding	ASB3	ENSG00000115239.21	0.282892931830846	0.220419766043626	0.423879514428429	0.372758
protein_coding	CHAC2	ENSG00000143942.4	0.00483435441903139	0.967719879408294	0.988950468599395	0.00482546
protein_coding	ERLEC1	ENSG00000068912.13	0.401139940234423	0.000611933828918211	0.00479410354889526	2.31929
protein_coding	PSME4	ENSG00000068878.14	0.421132826896257	0.00201560126720444	0.0126746184116507	1.89707
protein_coding	ACYP2	ENSG00000170634.12	0.409900003297046	0.0361480909088019	0.120473587504709	0.919108
protein_coding	SPTBN1	ENSG00000115306.15	-0.632021131714268	7.39640475514538e-07	1.44839373005438e-05	4.83911
protein_coding	EML6	ENSG00000214595.11	-0.903434307123134	0.00495728975217057	0.0260850143381026	1.58361
protein_coding	RTN4	ENSG00000115310.17	-0.404478259800034	3.61584702428121e-08	9.67515097852038e-07	6.01434
protein_coding	CLHC1	ENSG00000162994.15	-0.288999211255723	0.215407635885751	0.417836620366191	0.378993
protein_coding	RPS27A	ENSG00000143947.13	0.422661297467927	6.16212116353312e-05	0.00068191871218546	3.16627
protein_coding	MTIF2	ENSG00000085760.14	0.443582803117016	0.00716071238758355	0.0350187315314002	1.4557
protein_coding	CCDC88A	ENSG00000115355.16	0.546190228442829	7.78396441145503e-06	0.000114521474305363	3.94111
protein_coding	CFAP36	ENSG00000163001.11	0.777423378951889	5.60099937592365e-05	0.000629087233770349	3.20129
protein_coding	PPP4R3B	ENSG00000275052.4	-0.33141356064112	0.0103151356940941	0.0467902030303764	1.32985
protein_coding	PNPT1	ENSG00000138035.14	-0.0538828812940999	0.753585089055176	0.872617169425257	0.0591762
protein_coding	VRK2	ENSG00000028116.17	0.285892722443703	0.108414669098495	0.26486880561596	0.576969
protein_coding	FANCL	ENSG00000115392.11	0.0902508313947826	0.542108025583949	0.730785177070719	0.13621
protein_coding	BCL11A	ENSG00000119866.21	-0.402399684881796	0.00937165126977616	0.04340929053635	1.36242
protein_coding	PAPOLG	ENSG00000115421.12	-0.071514575025121	0.723940289486086	0.854236770075895	0.0684217
protein_coding	REL	ENSG00000162924.14	0.0162833818211781	0.92069859258527	0.966800123805967	0.0146633
protein_coding	PUS10	ENSG00000162927.13	-0.0786408085658347	0.698950674433996	0.83946862653002	0.0759955
protein_coding	PEX13	ENSG00000162928.8	0.242236388473868	0.286568351391501	0.501529368288586	0.299704
protein_coding	KIAA1841	ENSG00000162929.13	-0.158464097027227	0.458513278526956	0.661809211264818	0.179267
protein_coding	USP34	ENSG00000115464.14	-0.174065252541408	0.101398462940487	0.252568457787984	0.597621
protein_coding	XPO1	ENSG00000082898.16	0.00701521463677574	0.956460328813159	0.984114645210927	0.00695431
protein_coding	FAM161A	ENSG00000170264.12	0.0924156316188562	0.653074455953446	0.811193918047774	0.0908753
protein_coding	CCT4	ENSG00000115484.14	0.44506715900162	1.53796065155734e-06	2.78601373326686e-05	4.55502
protein_coding	COMMD1	ENSG00000173163.10	0.224325865840091	0.163859848257756	0.34868400856306	0.457568
protein_coding	B3GNT2	ENSG00000170340.10	-0.117816240837418	0.320602035650586	0.53571220853973	0.271068
protein_coding	TMEM17	ENSG00000186889.9	-0.049240529032929	0.492057563942293	0.690673651420051	0.160727
protein_coding	EHBP1	ENSG00000115504.14	0.361423365597239	0.0459271139422211	0.143930278181467	0.841848
protein_coding	OTX1	ENSG00000115507.9	0.0291984651897402	0.766765834055875	0.88040890631653	0.0553156
protein_coding	WDPCP	ENSG00000143951.15	-0.675346280833937	0.0324946318894024	0.1118603569166	0.951324
protein_coding	MDH1	ENSG00000014641.17	0.600719923370501	1.28333397595652e-07	2.95947790738262e-06	5.52878
protein_coding	UGP2	ENSG00000169764.15	0.438199770082729	0.00557421571879742	0.0286706084347977	1.54256
protein_coding	VPS54	ENSG00000143952.19	0.416579548557704	0.0456512315580782	0.143225759157712	0.843979
protein_coding	AFTPH	ENSG00000119844.15	-0.11295383888841	0.346215304437159	0.562880888626323	0.249583
protein_coding	SERTAD2	ENSG00000179833.4	0.012417347499567	0.930832263904273	0.972421088202615	0.0121456
protein_coding	SLC1A4	ENSG00000115902.10	0.45999964614147	0.000281379421918445	0.00249855660210166	2.60231
protein_coding	CEP68	ENSG00000011523.13	-0.174991875962906	0.419456077546746	0.631037018253041	0.199945
protein_coding	RAB1A	ENSG00000138069.17	-0.285937439798699	0.00649293776602493	0.0323516277247461	1.4901
protein_coding	ACTR2	ENSG00000138071.13	0.330619708952317	0.000159062846643454	0.00153385156312784	2.81422
protein_coding	SPRED2	ENSG00000198369.9	0.0798164198072265	0.690930780996822	0.834197923048002	0.0787309
protein_coding	MEIS1	ENSG00000143995.19	-0.203842831755147	0.297866832648485	0.513196222728484	0.289717
protein_coding	ETAA1	ENSG00000143971.8	0.254938823268895	0.24082819006521	0.448803184128777	0.347944
protein_coding	C1D	ENSG00000197223.11	0.203449667171084	0.345375581438208	0.56190659402937	0.250336
protein_coding	WDR92	ENSG00000243667.6	0.124329811229424	0.562725616597545	0.744831315702658	0.127942
protein_coding	PNO1	ENSG00000115946.7	0.163019452324366	0.41809268619018	0.629856833896262	0.200758
protein_coding	PPP3R1	ENSG00000221823.10	-0.137063213366493	0.11230674104355	0.27153868187129	0.566168
protein_coding	PLEK	ENSG00000115956.9	-0.40424680403945	0.000955146802904312	0.00689959470557515	2.16118
protein_coding	FBXO48	ENSG00000204923.3	-0.74292771589913	0.0259107402054506	0.0944112495895589	1.02498
protein_coding	APLF	ENSG00000169621.9	-0.811249058233496	0.0111355135330287	0.049691608926351	1.30372
protein_coding	ARHGAP25	ENSG00000163219.11	-0.170074426498938	0.423995874494675	0.634455299497315	0.197599
protein_coding	GFPT1	ENSG00000198380.12	-0.54945052014117	1.08555094896352e-05	0.000154366225714173	3.81145
protein_coding	NFU1	ENSG00000169599.12	-0.0365626395842956	0.816291716014641	0.910519184585623	0.0407109
protein_coding	AAK1	ENSG00000115977.18	-0.384746279755585	0.000224263217790925	0.00206732056321273	2.68459
protein_coding	ANXA4	ENSG00000196975.15	-0.497499984832475	0.000745500117609894	0.00567154484482274	2.2463
protein_coding	GMCL1	ENSG00000087338.4	0.273068196649701	0.0632996311630884	0.180905855796507	0.742547
protein_coding	SNRNP27	ENSG00000124380.10	0.334975217651706	0.00379280325998164	0.021011021141131	1.67755
protein_coding	MXD1	ENSG00000059728.10	-0.304639949803065	0.0151513534462108	0.0628698214469728	1.20156
protein_coding	ASPRV1	ENSG00000244617.2	-0.229190369486686	0.0316768396195577	0.109937819426854	0.958853
protein_coding	PCBP1	ENSG00000169564.6	-0.191905584481789	0.0545992852305084	0.163151668313256	0.787408
protein_coding	C2orf42	ENSG00000115998.7	0.0988315621761796	0.619518223284072	0.786656856426913	0.104215
protein_coding	TIA1	ENSG00000116001.15	0.147460634201617	0.359491997939507	0.575786760693378	0.239738
protein_coding	PCYOX1	ENSG00000116005.11	-0.310318367911935	0.0102248423647696	0.0464708313764778	1.33282
protein_coding	SNRPG	ENSG00000143977.13	0.544309135446477	0.000342614766977889	0.0029507381128974	2.53007
protein_coding	FAM136A	ENSG00000035141.7	0.380660835854501	0.0262430011581945	0.0953493441925486	1.02068
protein_coding	TGFA	ENSG00000163235.15	0.268443181458625	0.238829103745362	0.44651462564367	0.350164
protein_coding	TEX261	ENSG00000144043.11	-0.602435923569592	0.00846806761735147	0.0400982019800354	1.39688
protein_coding	NAGK	ENSG00000124357.12	-0.916955440262143	3.99501811220612e-09	1.28178830552041e-07	6.89218
protein_coding	MCEE	ENSG00000124370.10	0.300360456389229	0.179183982656894	0.370114705485018	0.431664
protein_coding	MPHOSPH10	ENSG00000124383.8	0.305937019683674	0.0308213514782021	0.107847808603911	0.967189
protein_coding	ZNF638	ENSG00000075292.18	-0.734012736054743	1.22608308633285e-07	2.83678398572161e-06	5.54717
protein_coding	DYSF	ENSG00000135636.13	-0.666342696216027	6.18421077141202e-06	9.39423826933563e-05	4.02714
protein_coding	SFXN5	ENSG00000144040.12	-0.306966503792957	0.133126437997989	0.30509411362697	0.515566
protein_coding	RAB11FIP5	ENSG00000135631.16	-0.480159793777742	0.00022367423272057	0.00206324764274678	2.68545
protein_coding	SMYD5	ENSG00000135632.11	0.0973984951585903	0.547673461917623	0.735107180695672	0.133649
protein_coding	PRADC1	ENSG00000135617.3	-0.396221935905999	0.115145456460106	0.276022302107566	0.559056
protein_coding	CCT7	ENSG00000135624.15	0.536291911095677	3.39123266845406e-05	0.000408492038182082	3.38882
protein_coding	FBXO41	ENSG00000163013.11	0.00403049115244242	0.983014059537648	0.995509905711327	0.00195441
protein_coding	ALMS1	ENSG00000116127.17	-0.339973610107658	0.133743128342603	0.306207119936582	0.513985
protein_coding	TPRKB	ENSG00000144034.14	-0.0462482968883815	0.790348544608418	0.894522538447351	0.0484087
protein_coding	DUSP11	ENSG00000144048.10	0.00278427789866413	0.989785777329755	0.998274716307938	0.000749928
protein_coding	STAMBP	ENSG00000124356.15	0.264417023705459	0.19318087471802	0.389053295665234	0.409991
protein_coding	DGUOK	ENSG00000114956.19	0.268024948399857	0.0424150987190936	0.135652851081298	0.867571
protein_coding	TET3	ENSG00000187605.15	-0.661088563505827	0.00153157487979146	0.0101725302650668	1.99257
protein_coding	BOLA3	ENSG00000163170.11	1.29276602006045	1.3413267410047e-07	3.08307249764374e-06	5.51102
protein_coding	MOB1A	ENSG00000114978.17	0.475756060468895	0.000931336809544242	0.00675831789744801	2.17016
protein_coding	MTHFD2	ENSG00000065911.11	0.17742946315764	0.0869473750898207	0.226765094147019	0.644424
protein_coding	DCTN1	ENSG00000204843.12	-0.0411572054124089	0.776378945757347	0.886483669959682	0.0523293
protein_coding	C2orf81	ENSG00000284308.1	0.0826114138553759	0.300572514901014	0.515261918501909	0.287972
protein_coding	WDR54	ENSG00000005448.16	0.0294778265994481	0.886647458334891	0.949190628071804	0.0226466
protein_coding	INO80B	ENSG00000115274.14	0.0526663853196439	0.78276484639219	0.890478370082344	0.0503766
protein_coding	MOGS	ENSG00000115275.12	-0.00608148100986959	0.965227878015501	0.987820495757549	0.00532197
protein_coding	CCDC142	ENSG00000135637.13	-1.67832651473882	0.000152042454695678	0.00147528529916131	2.83112
protein_coding	TTC31	ENSG00000115282.19	-0.349821353835855	0.149055630744752	0.328757117928608	0.483125
protein_coding	PCGF1	ENSG00000115289.13	0.0856115331576323	0.670103336730971	0.821933241562851	0.0851635
protein_coding	DQX1	ENSG00000144045.13	0.036231863898142	0.733516216850341	0.860109247117997	0.0654464
protein_coding	AUP1	ENSG00000115307.16	-0.214470666417687	0.13179249211895	0.302729772608093	0.518945
protein_coding	HTRA2	ENSG00000115317.11	0.102636779674598	0.587959087795156	0.76458267927859	0.116576
protein_coding	LOXL3	ENSG00000115318.11	0.497640691245266	0.0438814536263238	0.139136558411281	0.856559
protein_coding	DOK1	ENSG00000115325.13	0.388705236666654	0.025867770599286	0.0943282214753156	1.02536
protein_coding	M1AP	ENSG00000159374.17	-0.0162674898100188	0.816745210935119	0.910590378699213	0.0406769
protein_coding	HK2	ENSG00000159399.9	-0.156430022068471	0.355418545780339	0.571547589217357	0.242948
protein_coding	POLE4	ENSG00000115350.11	0.149017891121411	0.46961712061367	0.671682306245463	0.172836
protein_coding	MRPL19	ENSG00000115364.13	0.182022097501353	0.398050188499509	0.612662943424076	0.212778
protein_coding	GCFC2	ENSG00000005436.13	0.353975093049604	0.0110211358923375	0.0492595939899471	1.30751
protein_coding	SUCLG1	ENSG00000163541.11	0.657172341030707	0.000213736583020224	0.00198463617915667	2.70232
protein_coding	TMSB10	ENSG00000034510.5	-0.233538284591992	0.0373166380961761	0.123341957271684	0.908889
protein_coding	KCMF1	ENSG00000176407.17	-0.331386837357917	0.0278045603370901	0.099756330728337	1.00106
protein_coding	TCF7L1	ENSG00000152284.4	0.0577339834569263	0.672803289653576	0.8234598641451	0.0843576
protein_coding	TGOLN2	ENSG00000152291.13	0.0206451309689906	0.862705066626659	0.936947152530781	0.0282849
protein_coding	RETSAT	ENSG00000042445.13	-1.20251375050805	5.00026166296762e-16	4.80196361482664e-14	13.3186
protein_coding	ELMOD3	ENSG00000115459.17	-0.143485691948775	0.504457700851525	0.701269227011623	0.154115
protein_coding	CAPG	ENSG00000042493.15	-0.28532771569245	0.0255434468511969	0.0935103572586504	1.02914
protein_coding	MAT2A	ENSG00000168906.12	-1.06189408812069	0.000902062636509916	0.006577129602967	2.18196
protein_coding	GGCX	ENSG00000115486.11	0.960002039642203	0.000565318052077138	0.00448829241685932	2.34792
protein_coding	VAMP8	ENSG00000118640.10	1.07830559860943	1.94472179222881e-11	9.40239456856559e-10	9.02676
protein_coding	VAMP5	ENSG00000168899.4	0.0928254782492623	0.512320062707327	0.707290232298092	0.150402
protein_coding	RNF181	ENSG00000168894.9	0.535035782544979	6.30087468252401e-06	9.54044966778285e-05	4.02043
protein_coding	TMEM150A	ENSG00000168890.13	0.109228834278467	0.593409880718975	0.768325786089275	0.114455
protein_coding	USP39	ENSG00000168883.19	0.00219149220863653	0.991187973718037	0.998660271887795	0.000582227
protein_coding	C2orf68	ENSG00000168887.10	0.0316860152454427	0.882497388752822	0.947289533586228	0.0235173
protein_coding	ST3GAL5	ENSG00000115525.17	-0.00805932934217228	0.966087742123804	0.988146792553097	0.00517853
protein_coding	POLR1A	ENSG00000068654.15	0.333894312563914	0.164774959754936	0.349993896489011	0.45594
protein_coding	PTCD3	ENSG00000132300.18	-0.297805055788422	0.0817070597677947	0.217645408199152	0.66225
protein_coding	IMMT	ENSG00000132305.20	0.509260715071091	7.3612960302877e-05	0.00079211612924531	3.10121
protein_coding	MRPL35	ENSG00000132313.14	0.0756172458315892	0.664423344553154	0.819050440828184	0.0866894
protein_coding	KDM3A	ENSG00000115548.16	-0.177006228242956	0.282675571480994	0.497538813423928	0.303173
protein_coding	CHMP3	ENSG00000115561.15	0.0522577181324328	0.724910599305607	0.854905501965171	0.0680819
protein_coding	RNF103	ENSG00000239305.6	0.131125738406594	0.526108822332975	0.717704981312574	0.144054
protein_coding	RMND5A	ENSG00000153561.12	-0.0829252042569918	0.568407922875761	0.749372036820709	0.125303
protein_coding	KRCC1	ENSG00000172086.7	-0.114253514801634	0.55133741843647	0.737802150071528	0.13206
protein_coding	EIF2AK3	ENSG00000172071.11	-0.836053410708096	0.000229293907517165	0.00210401169980247	2.67695
protein_coding	RPIA	ENSG00000153574.8	0.34981720283231	0.113937170555058	0.273968970734432	0.562299
protein_coding	MRPS5	ENSG00000144029.11	0.28356543650637	0.0225797649341524	0.0849883517761291	1.07064
protein_coding	ZNF514	ENSG00000144026.11	-0.0443775011827354	0.71469164707663	0.849522699664127	0.070825
protein_coding	ZNF2	ENSG00000275111.4	-0.116138842465543	0.493430824540409	0.692116205570336	0.159821
protein_coding	FAHD2A	ENSG00000115042.9	-0.0444051610569052	0.827573401611704	0.918063665163201	0.0371272
protein_coding	ANKRD36C	ENSG00000174501.14	-1.75852475690387	8.01420541325898e-19	1.12693364123091e-16	15.9481
protein_coding	DUSP2	ENSG00000158050.4	0.270120700000938	0.209169458824348	0.410004890560071	0.387211
protein_coding	STARD7	ENSG00000084090.13	0.376673177038993	0.00743896219235187	0.0360780660321569	1.44276
protein_coding	TMEM127	ENSG00000135956.8	-0.146034666985889	0.322891158261936	0.537615120530888	0.269529
protein_coding	CIAO1	ENSG00000144021.2	0.33289017725577	0.050964812545993	0.155073271854897	0.809463
protein_coding	SNRNP200	ENSG00000144028.14	0.0513848926144332	0.636712951881388	0.79994850757067	0.096938
protein_coding	NCAPH	ENSG00000121152.9	-1.10047817096593	0.00869558331970781	0.0410369484098362	1.38682
protein_coding	NEURL3	ENSG00000163121.9	-0.00453998927406072	0.996596713418461	0.999318414156086	0.00029611
protein_coding	ARID5A	ENSG00000196843.15	-0.213089067870713	0.245999733511643	0.454375215856508	0.342585
protein_coding	KANSL3	ENSG00000114982.17	-0.441933545570353	0.0213480909352205	0.081670281856133	1.08794
protein_coding	LMAN2L	ENSG00000114988.11	-0.293349505446889	0.106737774346254	0.261912904114252	0.581843
protein_coding	CNNM4	ENSG00000158158.11	-0.181344214781494	0.316789755866545	0.53232372567172	0.273824
protein_coding	CNNM3	ENSG00000168763.15	-0.205602822805185	0.329684242287122	0.544831638018858	0.263738
protein_coding	ANKRD23	ENSG00000163126.14	-0.0235497661222621	0.847128983102046	0.928953188806021	0.0320062
protein_coding	ANKRD39	ENSG00000213337.8	0.216467675438236	0.268397773405652	0.481536171582937	0.317371
protein_coding	SEMA4C	ENSG00000168758.10	0.069940191440693	0.542737216826728	0.731317455880649	0.135894
protein_coding	FAHD2B	ENSG00000144199.11	0.321567290698342	0.11136476024164	0.26986610842517	0.568852
protein_coding	ANKRD36	ENSG00000135976.18	-1.96370188777871	2.5094112293481e-14	1.92264780583004e-12	11.7161
protein_coding	ANKRD36B	ENSG00000196912.12	-1.15284331874859	6.53252982548898e-05	0.000715567192837351	3.14535
protein_coding	COX5B	ENSG00000135940.6	0.561863537799802	2.24958274048302e-08	6.3082799208625e-07	6.20009
protein_coding	ACTR1B	ENSG00000115073.7	0.67333984886752	1.24720680263414e-05	0.000174347822330342	3.75858
protein_coding	C2orf92	ENSG00000228486.10	-0.493634483968121	0.00746965056953187	0.0361768465061853	1.44157
protein_coding	TMEM131	ENSG00000075568.16	0.0085287314463267	0.960556072613085	0.985869020870219	0.00618078
protein_coding	INPP4A	ENSG00000040933.15	0.190053574217453	0.293661051595098	0.509203760130456	0.293108
protein_coding	COA5	ENSG00000183513.8	0.752865999390689	0.00319331218843397	0.018364819603787	1.73601
protein_coding	UNC50	ENSG00000115446.11	0.0944687686586711	0.558163195324077	0.742153263313313	0.129506
protein_coding	MGAT4A	ENSG00000071073.12	0.418161529390661	0.0819085279319771	0.217920203061528	0.661703
protein_coding	TSGA10	ENSG00000135951.14	-0.362427504446159	0.128105598042919	0.296906623204678	0.52738
protein_coding	LIPT1	ENSG00000144182.16	-0.193577228023781	0.283559585979798	0.498636443546375	0.302216
protein_coding	MITD1	ENSG00000158411.11	-0.31380160726137	0.0559167271776985	0.16596283483457	0.779989
protein_coding	MRPL30	ENSG00000185414.19	0.523028926308411	0.00687420729082511	0.0338900353110615	1.46993
protein_coding	LYG1	ENSG00000144214.9	-0.131729669113449	0.334820351339474	0.550595384773861	0.259167
protein_coding	TXNDC9	ENSG00000115514.11	0.672527963235433	0.00131759063464172	0.00900289390268597	2.04562
protein_coding	EIF5B	ENSG00000158417.10	0.723627263239225	1.61425272093702e-12	9.43059891677416e-11	10.0255
protein_coding	REV1	ENSG00000135945.9	-0.0245051823362883	0.889735933208291	0.950487236905799	0.0220537
protein_coding	AFF3	ENSG00000144218.18	0.198034365171681	0.15298830662831	0.334223908886809	0.475962
protein_coding	CHST10	ENSG00000115526.10	0.219237055640267	0.205046217462001	0.404865936492708	0.392689
protein_coding	PDCL3	ENSG00000115539.13	0.366416289229145	0.131128028917067	0.301549301860948	0.520642
protein_coding	RPL31	ENSG00000071082.10	0.302703226077079	0.0131687364262677	0.0564127263772378	1.24862
protein_coding	TBC1D8	ENSG00000204634.12	0.284860606548738	0.110522841478728	0.268425143962534	0.571177
protein_coding	CNOT11	ENSG00000158435.7	0.157427817108432	0.287411443694173	0.502530970449681	0.298837
protein_coding	RNF149	ENSG00000163162.8	-0.0530796818105732	0.696795650068083	0.837959671464498	0.0767769
protein_coding	RFX8	ENSG00000196460.13	0.0507811638311458	0.810880715624233	0.907320352376496	0.0422393
protein_coding	MAP4K4	ENSG00000071054.16	-0.0112319265384163	0.929936630012382	0.971872502191682	0.0123907
protein_coding	IL1R2	ENSG00000115590.13	-0.109898723667321	0.493961759139745	0.692445293431151	0.159615
protein_coding	IL1R1	ENSG00000115594.11	-0.845742831772954	0.0184444249455329	0.073136109208517	1.13587
protein_coding	IL18R1	ENSG00000115604.10	-0.239432321162032	0.290678420569875	0.506160225386266	0.295712
protein_coding	IL18RAP	ENSG00000115607.9	-0.00419819722937823	0.998395765390813	0.999318414156086	0.00029611
protein_coding	MFSD9	ENSG00000135953.10	-0.184117870473662	0.399692358726808	0.613894281958928	0.211906
protein_coding	TMEM182	ENSG00000170417.15	-0.0617180996483926	0.753258869993875	0.872418204051958	0.0592753
protein_coding	MRPS9	ENSG00000135972.8	0.956831304149087	6.73945683554038e-05	0.000735933989806166	3.13316
protein_coding	TGFBRAP1	ENSG00000135966.12	-0.508102128740341	0.0223226402739354	0.0843574925069561	1.07388
protein_coding	C2orf49	ENSG00000135974.9	-0.200926583563968	0.252619758274299	0.462845113036172	0.334564
protein_coding	NCK2	ENSG00000071051.13	0.0931008735962023	0.625182081660803	0.791483337875045	0.101558
protein_coding	UXS1	ENSG00000115652.14	0.189325752838384	0.0660719427611604	0.186773126906095	0.728686
protein_coding	GCC2	ENSG00000135968.20	-0.129689117430128	0.311887186591453	0.527117917454046	0.278092
protein_coding	LIMS1	ENSG00000169756.16	0.196415525636177	0.0294002214262388	0.104116578260212	0.98248
protein_coding	RANBP2	ENSG00000153201.15	-0.318351000965493	0.00299786723932909	0.0174888968643592	1.75724
protein_coding	CCDC138	ENSG00000163006.11	-0.193801814486071	0.313678642971179	0.52937990528393	0.276233
protein_coding	SH3RF3	ENSG00000172985.10	-0.180389101019198	0.244682374679093	0.452778921261936	0.344114
protein_coding	SEPT10	ENSG00000186522.14	0.208898141836279	0.226911377668878	0.431824948519797	0.364692
protein_coding	SOWAHC	ENSG00000198142.4	0.303975621083382	0.0823297096693166	0.218667334584862	0.660216
protein_coding	NPHP1	ENSG00000144061.12	0.142677256198583	0.169316259321581	0.356614581935991	0.447801
protein_coding	MTLN	ENSG00000175701.10	1.23715700878975	3.28128635966772e-10	1.29232910249722e-08	7.88863
protein_coding	BUB1	ENSG00000169679.14	-1.43869056373623	0.000128051100517481	0.00127514522752529	2.89444
protein_coding	BCL2L11	ENSG00000153094.22	0.290898328138643	0.123652816179362	0.289441118576909	0.53844
protein_coding	ANAPC1	ENSG00000153107.12	-1.06676700070787	0.000326018260996421	0.00282584365015809	2.54885
protein_coding	MERTK	ENSG00000153208.16	0.984028168642557	0.0146020427803517	0.0611149975591972	1.21385
protein_coding	TMEM87B	ENSG00000153214.10	0.356195917844196	0.00326408388326457	0.0187104334126135	1.72792
protein_coding	ZC3H8	ENSG00000144161.12	-0.374315005183738	0.0354778835720944	0.119135440445084	0.923959
protein_coding	ZC3H6	ENSG00000188177.13	0.207511375713021	0.276908821236348	0.490963401941684	0.308951
protein_coding	RGPD8	ENSG00000169629.11	-0.0609856165809962	0.592793259200426	0.767791084264488	0.114757
protein_coding	TTL	ENSG00000114999.7	-0.990279621349293	1.72541042229089e-09	6.01790535595535e-08	7.22055
protein_coding	POLR1B	ENSG00000125630.15	0.597648450550498	0.0104516006829893	0.0472411003146978	1.32568
protein_coding	CHCHD5	ENSG00000125611.15	0.663320171431936	0.0343797249909486	0.116639598859225	0.933154
protein_coding	SLC20A1	ENSG00000144136.10	1.35344103191258	2.47805932281001e-31	8.47435847929736e-29	28.0719
protein_coding	NT5DC4	ENSG00000144130.11	0.103952174563791	0.297703919848913	0.513189326307112	0.289722
protein_coding	CKAP2L	ENSG00000169607.12	-2.18678029910883	3.07209976962565e-09	1.01350378517462e-07	6.99417
protein_coding	IL1A	ENSG00000115008.5	0.0222265196811975	0.862050545274436	0.936636080923908	0.0284291
protein_coding	IL1B	ENSG00000125538.11	1.61506918950659	2.76599022895784e-07	5.95728863290597e-06	5.22495
protein_coding	IL36G	ENSG00000136688.10	-0.000158375641049995	0.999388231554864	0.999537060604987	0.000201099
protein_coding	IL36RN	ENSG00000136695.14	0.0590363702407076	0.569546318144236	0.750048671346898	0.124911
protein_coding	IL1RN	ENSG00000136689.18	1.96926754672605	1.20843172232143e-08	3.53724868030664e-07	6.45133
protein_coding	PSD4	ENSG00000125637.15	0.162434532628321	0.3286916781704	0.543978519786023	0.264418
protein_coding	PAX8	ENSG00000125618.16	-0.656493862726319	0.0140854137349237	0.0595122880188316	1.22539
protein_coding	CBWD2	ENSG00000136682.14	0.378308468169533	0.125594489908028	0.292664175336622	0.53363
protein_coding	RABL2A	ENSG00000144134.18	0.0891037567802429	0.672709374328752	0.8234598641451	0.0843576
protein_coding	SLC35F5	ENSG00000115084.13	0.00689712225512105	0.970945563323178	0.990239024414687	0.00425996
protein_coding	ACTR3	ENSG00000115091.11	0.119062270711545	0.144652261855449	0.322443460011964	0.491546
protein_coding	DDX18	ENSG00000088205.12	0.112869133463147	0.308648749450331	0.523347940022142	0.281209
protein_coding	CCDC93	ENSG00000125633.10	-0.991376633009108	4.39078197280824e-13	2.8767828991002e-11	10.5411
protein_coding	INSIG2	ENSG00000125629.14	-0.272154540509407	0.145743654806365	0.324154788077418	0.489248
protein_coding	MARCO	ENSG00000019169.10	-0.000114073606783139	0.996364377882292	0.999318414156086	0.00029611
protein_coding	STEAP3	ENSG00000115107.19	0.11889225877173	0.489927394746365	0.689132423930456	0.161697
protein_coding	C2orf76	ENSG00000186132.14	0.41759432049453	0.0920669524007581	0.235861637056647	0.627343
protein_coding	DBI	ENSG00000155368.16	-0.313155298113329	0.00530459602793754	0.0275261809428987	1.56025
protein_coding	TMEM177	ENSG00000144120.12	0.295588051778612	0.16141888839699	0.345429522926465	0.461641
protein_coding	PTPN4	ENSG00000088179.8	-0.0966535304955624	0.60771203617505	0.778439638325984	0.108775
protein_coding	TMEM185B	ENSG00000226479.3	0.394227562390178	0.105515257654039	0.259412489491019	0.586009
protein_coding	RALB	ENSG00000144118.13	0.158962407984683	0.298985529355507	0.513940332225341	0.289087
protein_coding	CLASP1	ENSG00000074054.18	-0.146873653628337	0.375004969723994	0.591245325593176	0.228232
protein_coding	NIFK	ENSG00000155438.11	0.530356120327756	0.00193781661168883	0.0122830590924453	1.91069
protein_coding	TSN	ENSG00000211460.11	0.104305364223483	0.459214233109426	0.662185797893563	0.17902
protein_coding	GYPC	ENSG00000136732.15	0.18008909238386	0.0993230648598784	0.248902357891037	0.603971
protein_coding	BIN1	ENSG00000136717.14	0.37558073659365	0.118248034029834	0.280780383699654	0.551633
protein_coding	ERCC3	ENSG00000163161.13	0.107093374589484	0.540810415960674	0.729597117500684	0.136917
protein_coding	MAP3K2	ENSG00000169967.16	-0.337858119411378	0.000558691555938311	0.00444785371316777	2.35185
protein_coding	IWS1	ENSG00000163166.14	0.280951290240072	0.0728394531677203	0.20013364155685	0.69868
protein_coding	WDR33	ENSG00000136709.11	-0.194900570310927	0.156995429933641	0.339434529390838	0.469244
protein_coding	SFT2D3	ENSG00000173349.5	-0.160117803843652	0.453397455262068	0.657538862249634	0.182079
protein_coding	POLR2D	ENSG00000144231.10	-0.299480819163921	0.123678662171974	0.289441118576909	0.53844
protein_coding	AMMECR1L	ENSG00000144233.9	-0.486396942638985	0.0112764714500254	0.0501928273653355	1.29936
protein_coding	SAP130	ENSG00000136715.18	0.0852482174185565	0.684136248366462	0.830428044181989	0.080698
protein_coding	UGGT1	ENSG00000136731.12	0.0853395337554142	0.49002226247902	0.68919672406644	0.161657
protein_coding	HS6ST1	ENSG00000136720.6	-0.456568882000258	0.0721983049027174	0.199257623946166	0.700585
protein_coding	SMPD4	ENSG00000136699.19	0.152409727570181	0.385123672642282	0.601115330526265	0.221042
protein_coding	MZT2B	ENSG00000152082.13	0.902234693135298	4.12411163086402e-10	1.59295231890756e-08	7.7978
protein_coding	CCDC115	ENSG00000136710.9	0.297183170025934	0.0707385187840165	0.196120226714138	0.707478
protein_coding	IMP4	ENSG00000136718.9	0.465752338584117	0.0332863984272017	0.113890155014707	0.943514
protein_coding	PTPN18	ENSG00000072135.12	-0.706839163175444	0.00490462976492705	0.025862284292607	1.58733
protein_coding	FAM168B	ENSG00000152102.17	-0.455352621110155	0.00256387152672056	0.0154681767109075	1.81056
protein_coding	PLEKHB2	ENSG00000115762.16	-0.206803864174909	0.0489340836358229	0.150659812617012	0.822003
protein_coding	MZT2A	ENSG00000173272.15	0.333741615909339	0.102830535905083	0.254772115697895	0.593848
protein_coding	MGAT5	ENSG00000152127.8	0.596400826348429	3.74089075020367e-05	0.000442998557505115	3.3536
protein_coding	TMEM163	ENSG00000152128.13	-1.82300589180129	5.9187762656905e-31	1.88607186411924e-28	27.7244
protein_coding	CCNT2	ENSG00000082258.12	-0.129742763686655	0.4398890435336	0.646711154386558	0.18929
protein_coding	RAB3GAP1	ENSG00000115839.17	-0.152254601698858	0.193157071628701	0.389053295665234	0.409991
protein_coding	ZRANB3	ENSG00000121988.17	-0.0198492194858493	0.913153105216844	0.962655615657547	0.0165291
protein_coding	R3HDM1	ENSG00000048991.16	0.222247837638206	0.206113214572236	0.406171943994002	0.39129
protein_coding	UBXN4	ENSG00000144224.16	0.115917193783807	0.221592914020248	0.425271048291692	0.371334
protein_coding	MCM6	ENSG00000076003.4	0.537680670203332	0.01231492205141	0.0538408238487119	1.26889
protein_coding	DARS	ENSG00000115866.10	0.0233953664763474	0.817256445652751	0.911062303507823	0.0404519
protein_coding	CXCR4	ENSG00000121966.6	-1.15701582589363	1.02270420624233e-12	6.23449377205377e-11	10.2052
protein_coding	HNMT	ENSG00000150540.13	0.37659047258356	0.0154827781756276	0.0638858248382798	1.1946
protein_coding	SPOPL	ENSG00000144228.8	-0.0783537385103533	0.603822531895017	0.776084503924151	0.110091
protein_coding	KYNU	ENSG00000115919.14	-1.49548846425811	1.78044731829992e-17	2.06417626854887e-15	14.6853
protein_coding	ARHGAP15	ENSG00000075884.13	-0.0083507428307682	0.965467941079399	0.987873166596677	0.00529881
protein_coding	GTDC1	ENSG00000121964.14	0.127606050360911	0.49073907165629	0.689651450705908	0.16137
protein_coding	ZEB2	ENSG00000169554.19	-0.370840057055787	0.00429659267123582	0.0232506853891924	1.63356
protein_coding	ACVR2A	ENSG00000121989.14	-0.312394542404621	0.183261277116464	0.375713754415841	0.425143
protein_coding	ORC4	ENSG00000115947.13	-0.130585531031336	0.512900950318415	0.707594199468149	0.150216
protein_coding	MBD5	ENSG00000204406.13	-0.0381479361351606	0.842718099587727	0.926266967371587	0.0332638
protein_coding	EPC2	ENSG00000135999.11	-0.155796898439781	0.304396235085282	0.519277237149378	0.284601
protein_coding	KIF5C	ENSG00000168280.16	-0.0975352977031619	0.551956601616565	0.738241296505376	0.131802
protein_coding	MMADHC	ENSG00000168288.12	-0.0212580777022944	0.841198701009147	0.925224593975101	0.0337528
protein_coding	RBM43	ENSG00000184898.6	0.0394112196243555	0.852464812898996	0.931598530136931	0.0307712
protein_coding	NMI	ENSG00000123609.10	-0.0823022951564773	0.509499116744862	0.705185957048764	0.151696
protein_coding	TNFAIP6	ENSG00000123610.4	0.627165113541241	0.0334527165325135	0.114205146944819	0.942314
protein_coding	RIF1	ENSG00000080345.17	-0.408556142850816	0.00258473372062364	0.0155472121393668	1.80835
protein_coding	NEB	ENSG00000183091.19	-0.0866929058294171	0.493953189342758	0.692445293431151	0.159615
protein_coding	ARL5A	ENSG00000162980.16	0.265518121924395	0.224856282948807	0.429115277422788	0.367426
protein_coding	CACNB4	ENSG00000182389.19	0.0846713568502966	0.676430398714898	0.825717091819719	0.0831687
protein_coding	STAM2	ENSG00000115145.9	0.0745702556354784	0.68269986195621	0.82933044505918	0.0812724
protein_coding	FMNL2	ENSG00000157827.19	-0.202208441907465	0.151608865497095	0.332557556810821	0.478133
protein_coding	PRPF40A	ENSG00000196504.16	0.125766374680518	0.13890610243642	0.313724623431226	0.503451
protein_coding	ARL6IP6	ENSG00000177917.10	-0.841318864533029	0.00453270165362133	0.0243218560602467	1.614
protein_coding	NR4A2	ENSG00000153234.13	0.00761443488793066	0.964072013992257	0.987313629567199	0.00554487
protein_coding	GPD2	ENSG00000115159.15	-0.239217897447595	0.102240938166309	0.253855178684225	0.595414
protein_coding	ERMN	ENSG00000136541.14	-0.0121991091662253	0.885928481569485	0.948861656780011	0.0227971
protein_coding	CYTIP	ENSG00000115165.9	0.699776750182534	0.000636264944591526	0.00493695118324172	2.30654
protein_coding	ACVR1C	ENSG00000123612.15	-0.198018514127642	0.268480755463046	0.481547303680495	0.317361
protein_coding	ACVR1	ENSG00000115170.13	-0.248840947287011	0.195186604453965	0.392317996291275	0.406362
protein_coding	PKP4	ENSG00000144283.21	-0.193516969305258	0.346794792890037	0.563014652990122	0.24948
protein_coding	TANC1	ENSG00000115183.14	0.0567244501104227	0.628208584487982	0.793913676224861	0.100227
protein_coding	WDSUB1	ENSG00000196151.10	-0.0786519653990051	0.699560549159782	0.839798500097293	0.0758249
protein_coding	BAZ2B	ENSG00000123636.17	-0.255920805741657	0.112071569731788	0.271063563775988	0.566929
protein_coding	MARCH7	ENSG00000136536.14	-0.0902491459301174	0.516801178163588	0.710601419609973	0.148374
protein_coding	CD302	ENSG00000241399.6	0.146423514953038	0.191439470543832	0.386690961017689	0.412636
protein_coding	LY75	ENSG00000054219.10	0.17441359878739	0.287170505691591	0.502247381708014	0.299082
protein_coding	RBMS1	ENSG00000153250.19	0.170204114850718	0.149257214060623	0.329069922721902	0.482712
protein_coding	TANK	ENSG00000136560.13	-0.355000963552087	0.0265924380523162	0.0963941504476539	1.01595
protein_coding	PSMD14	ENSG00000115233.11	0.538419840952431	3.77458428107739e-06	6.17543129579768e-05	4.20933
protein_coding	TBR1	ENSG00000136535.14	-0.126887054824419	0.0979931794609886	0.246583339774322	0.608036
protein_coding	FAP	ENSG00000078098.13	2.79622460828306	2.48418038100485e-30	7.41078577065297e-28	27.1301
protein_coding	IFIH1	ENSG00000115267.6	-0.73589335645318	3.65712425009761e-05	0.00043528471231425	3.36123
protein_coding	GCA	ENSG00000115271.10	0.161937187524328	0.457395002929967	0.661079820233075	0.179746
protein_coding	GALNT3	ENSG00000115339.13	-0.135101255639663	0.404648924603968	0.617902697873256	0.20908
protein_coding	TTC21B	ENSG00000123607.14	0.144532496206979	0.501854358314274	0.699314247458202	0.155328
protein_coding	STK39	ENSG00000198648.10	0.783047040413254	0.000802890037079255	0.00599431374328447	2.22226
protein_coding	CERS6	ENSG00000172292.14	0.653795610180299	0.00419257203329457	0.0227668677299857	1.6427
protein_coding	SPC25	ENSG00000152253.8	-3.65784038344213	0.00163191968623371	0.0106921242620013	1.97094
protein_coding	DHRS9	ENSG00000073737.16	-0.102668336026877	0.378400038728319	0.594658926587061	0.225732
protein_coding	BBS5	ENSG00000163093.11	-0.00787383242851859	0.922881969089104	0.967456305689594	0.0143686
protein_coding	FASTKD1	ENSG00000138399.17	-0.083550082527011	0.648699165957226	0.808840462951201	0.0921371
protein_coding	PPIG	ENSG00000138398.15	0.259293631445582	0.0421020416972118	0.134897789450778	0.869995
protein_coding	PHOSPHO2	ENSG00000144362.11	-0.013368333452927	0.934121847585367	0.973649712924433	0.0115973
protein_coding	KLHL23	ENSG00000213160.9	0.0101749093943436	0.959187876933401	0.985316807096622	0.00642411
protein_coding	SSB	ENSG00000138385.15	0.888986801540238	5.79677895865185e-16	5.52902297818079e-14	13.2574
protein_coding	METTL5	ENSG00000138382.14	0.803179293525661	0.000467291633312855	0.00382257642396706	2.41764
protein_coding	UBR3	ENSG00000144357.16	-0.327889900209273	0.103046800411453	0.254998091875923	0.593463
protein_coding	ERICH2	ENSG00000204334.7	-0.101193032422101	0.159438587421466	0.342262834921684	0.46564
protein_coding	GAD1	ENSG00000128683.13	-0.144284274263993	0.365693608208511	0.582056482023323	0.235035
protein_coding	GORASP2	ENSG00000115806.12	-0.228711383206114	0.044093361067928	0.139675080961625	0.854881
protein_coding	TLK1	ENSG00000198586.13	-0.738689134305627	2.87736803122344e-06	4.85482276363224e-05	4.31383
protein_coding	METTL8	ENSG00000123600.19	-0.07985603011451	0.669525117586913	0.821798738228454	0.0852345
protein_coding	DCAF17	ENSG00000115827.13	0.144706964010414	0.498538885368117	0.696543195998285	0.157052
protein_coding	CYBRD1	ENSG00000071967.11	-0.0752208149663082	0.652614429153813	0.810924441207561	0.0910196
protein_coding	DYNC1I2	ENSG00000077380.15	0.189793263885551	0.0847717698601045	0.22299905913856	0.651697
protein_coding	SLC25A12	ENSG00000115840.13	1.12325244790656	0.000312226472834226	0.00272842314347905	2.56409
protein_coding	HAT1	ENSG00000128708.12	0.0706068182633382	0.701556778193125	0.841203049960817	0.0750992
protein_coding	METAP1D	ENSG00000172878.13	0.323709573366469	0.108610972937236	0.265163582022111	0.576486
protein_coding	DLX1	ENSG00000144355.14	1.04015951125523	3.49638737878032e-05	0.000419716159570881	3.37704
protein_coding	DLX2	ENSG00000115844.10	0.348644321723237	0.116757240954215	0.278410420989634	0.555315
protein_coding	ITGA6	ENSG00000091409.14	1.53149257833605	2.39403036614359e-36	1.08279676657095e-33	32.9655
protein_coding	PDK1	ENSG00000152256.13	0.34050368017209	0.000973153211774669	0.00700800266168086	2.15441
protein_coding	RAPGEF4	ENSG00000091428.17	0.0355732871979499	0.703238533451068	0.842074522647163	0.0746495
protein_coding	MAP3K20	ENSG00000091436.16	0.757277384232958	0.00112126292004357	0.00787636643383309	2.10367
protein_coding	CDCA7	ENSG00000144354.13	0.0686822569673244	0.624714916275918	0.791177657041338	0.101726
protein_coding	SP3	ENSG00000172845.14	-0.188194163755477	0.35719317255536	0.573639494232815	0.241361
protein_coding	OLA1	ENSG00000138430.15	1.02842247034253	2.38261655387925e-12	1.35249662760894e-10	9.86886
protein_coding	CIR1	ENSG00000138433.15	0.117676305370656	0.357550451514336	0.573922711011163	0.241147
protein_coding	SCRN3	ENSG00000144306.14	0.0311613142978275	0.883929217644086	0.948059558160498	0.0231644
protein_coding	GPR155	ENSG00000163328.13	0.0726271318571662	0.731030187614613	0.858799686681566	0.0661081
protein_coding	WIPF1	ENSG00000115935.17	-0.0233609300443097	0.853920120732896	0.932389534521918	0.0304026
protein_coding	CHN1	ENSG00000128656.13	-0.199582073552344	0.133234880151629	0.305143132081999	0.515496
protein_coding	ATF2	ENSG00000115966.16	-0.182054789068168	0.298681138083968	0.513652426968638	0.289331
protein_coding	ATP5MC3	ENSG00000154518.9	0.794224901775766	2.66533643527634e-15	2.26488982781876e-13	12.645
protein_coding	LNPK	ENSG00000144320.13	-0.21893842328563	0.0864155645386134	0.226008821690808	0.645875
protein_coding	MTX2	ENSG00000128654.13	0.374872474279267	0.0679980398338796	0.190718246951555	0.719608
protein_coding	HNRNPA3	ENSG00000170144.20	0.390379334831662	0.00078543663918504	0.00589539995610998	2.22949
protein_coding	NFE2L2	ENSG00000116044.15	-0.744334737432321	4.07354515712841e-09	1.30102908082226e-07	6.88571
protein_coding	AGPS	ENSG00000018510.14	-0.610182916108327	1.01366988672695e-05	0.000145472522843384	3.83722
protein_coding	TTC30B	ENSG00000196659.9	0.24375151513556	0.0884856315063049	0.229623734841736	0.638983
protein_coding	TTC30A	ENSG00000197557.6	0.0262952930992914	0.74828456019844	0.869381655497376	0.0607895
protein_coding	RBM45	ENSG00000155636.14	-0.162018482403686	0.454730700906258	0.658654871632918	0.181342
protein_coding	PRKRA	ENSG00000180228.12	0.204732401834939	0.21872953534136	0.421670124435749	0.375027
protein_coding	PJVK	ENSG00000204311.13	0.054737168575982	0.746303931098977	0.868035634923804	0.0614624
protein_coding	FKBP7	ENSG00000079150.17	0.0314397662941521	0.850749433681404	0.930594305636368	0.0312396
protein_coding	PLEKHA3	ENSG00000116095.10	-0.267352313846074	0.0633855045878474	0.18111435904345	0.742047
protein_coding	SESTD1	ENSG00000187231.13	-0.195750328368542	0.351521220537095	0.567618442005474	0.245944
protein_coding	CWC22	ENSG00000163510.13	0.212407932447142	0.166406538867126	0.352604818113341	0.452712
protein_coding	UBE2E3	ENSG00000170035.15	0.379780913804802	0.120682476512952	0.284863468550186	0.545363
protein_coding	ITGA4	ENSG00000115232.13	0.691102081659861	0.00302546234260676	0.0175835030484131	1.75489
protein_coding	ITPRID2	ENSG00000138434.16	-0.229418940771914	0.296708754055815	0.512460647308404	0.290339
protein_coding	DNAJC10	ENSG00000077232.17	0.0809924237355206	0.349639870290583	0.565889486476308	0.247268
protein_coding	NUP35	ENSG00000163002.12	0.10222440115322	0.619203472136071	0.786399627067016	0.104357
protein_coding	ZNF804A	ENSG00000170396.7	0.466983457561313	0.0801890754096179	0.214854008468995	0.667857
protein_coding	ZC3H15	ENSG00000065548.17	0.25307104369097	0.00901773524013421	0.0421736413274018	1.37496
protein_coding	ITGAV	ENSG00000138448.11	0.778776379694993	0.000367632171389302	0.00313729195073001	2.50345
protein_coding	WDR75	ENSG00000115368.9	0.26801622948984	0.146613209560932	0.325314735124835	0.487696
protein_coding	ASNSD1	ENSG00000138381.9	-0.2767701548658	0.133836083930091	0.306269909055624	0.513896
protein_coding	ANKAR	ENSG00000151687.14	-0.349317854686221	0.102059212677677	0.253518354304585	0.595991
protein_coding	OSGEPL1	ENSG00000128694.11	0.130144822985639	0.535314807427142	0.724973332844196	0.139678
protein_coding	ORMDL1	ENSG00000128699.13	-0.0694875477874823	0.613307316401108	0.783096428673157	0.106185
protein_coding	PMS1	ENSG00000064933.17	0.23422116290925	0.231906522672035	0.4378027944506	0.358721
protein_coding	HIBCH	ENSG00000198130.15	0.00136031012550263	0.996091703915677	0.999318414156086	0.00029611
protein_coding	INPP1	ENSG00000151689.12	-0.10825971509249	0.592481719114188	0.767540583050985	0.114899
protein_coding	MFSD6	ENSG00000151690.14	-0.424702296188919	0.0119491168247016	0.0524870197365732	1.27995
protein_coding	NEMP2	ENSG00000189362.11	-1.19022989089675	0.00960582551008256	0.0442745823395357	1.35385
protein_coding	NAB1	ENSG00000138386.16	0.489126575178846	0.0337608037007509	0.11503286237867	0.939178
protein_coding	GLS	ENSG00000115419.12	-0.377970201001945	0.00261362692134461	0.0156739362977642	1.80482
protein_coding	STAT1	ENSG00000115415.18	0.320219339895274	0.00159216864357717	0.0105003746714936	1.9788
protein_coding	NABP1	ENSG00000173559.12	-0.617919680624665	0.000383667758075803	0.00323475985326568	2.49016
protein_coding	SLC39A10	ENSG00000196950.13	0.698259741310335	0.00302927930391857	0.017584646309211	1.75487
protein_coding	STK17B	ENSG00000081320.10	0.245627544764372	0.0517355206554723	0.156839726510352	0.804544
protein_coding	HECW2	ENSG00000138411.12	-0.0415494608733958	0.796858290141568	0.898492716842572	0.0464854
protein_coding	CCDC150	ENSG00000144395.17	-0.934602931207134	0.0151169588999355	0.062782843819904	1.20216
protein_coding	GTF3C3	ENSG00000119041.10	0.307085909431577	0.0437954164225617	0.139044751196054	0.856845
protein_coding	PGAP1	ENSG00000197121.14	0.552477691123489	0.034960334387355	0.118030062230943	0.928007
protein_coding	ANKRD44	ENSG00000065413.19	0.699777967990523	0.00128258800588006	0.00878084298361538	2.05646
protein_coding	SF3B1	ENSG00000115524.15	0.0657585025382026	0.487436127103888	0.68712640203575	0.162963
protein_coding	COQ10B	ENSG00000115520.8	0.0577765706780383	0.684487945272404	0.830441530549497	0.0806909
protein_coding	HSPD1	ENSG00000144381.16	0.455566065327596	0.000411180368303766	0.00344188653372364	2.4632
protein_coding	HSPE1	ENSG00000115541.10	0.669462214386068	5.40956197562964e-06	8.39020668808663e-05	4.07623
protein_coding	MOB4	ENSG00000115540.14	0.147699451222102	0.321662429389582	0.536447687605085	0.270473
protein_coding	MARS2	ENSG00000247626.4	0.252466183265841	0.265715991545365	0.478459209545249	0.320155
protein_coding	PLCL1	ENSG00000115896.15	-0.107807033250278	0.476498751554714	0.677653818394223	0.168992
protein_coding	SATB2	ENSG00000119042.16	-0.207358815322456	0.345151335512432	0.56180251627813	0.250416
protein_coding	FTCDNL1	ENSG00000226124.7	0.0625771778964147	0.668978028114846	0.821710352239483	0.0852812
protein_coding	C2orf69	ENSG00000178074.5	0.108812226379242	0.579045127409304	0.757491297947924	0.120622
protein_coding	TYW5	ENSG00000162971.10	-0.166920513374607	0.391281456470407	0.606406245293642	0.217236
protein_coding	MAIP1	ENSG00000162972.10	0.289333788022104	0.180871388314528	0.372447897717431	0.428934
protein_coding	SPATS2L	ENSG00000196141.13	-0.711307394400187	0.00168787954091415	0.0109970999271177	1.95872
protein_coding	KCTD18	ENSG00000155729.12	0.134028699979296	0.525414657407161	0.716897519609362	0.144543
protein_coding	SGO2	ENSG00000163535.17	-0.674862965581363	0.0235575315255114	0.0877824191132756	1.05659
protein_coding	BZW1	ENSG00000082153.17	0.0706095074774689	0.567006543008503	0.748023968716807	0.126084
protein_coding	CLK1	ENSG00000013441.15	-0.79041328697328	4.56943895196589e-07	9.35300781686332e-06	5.02905
protein_coding	PPIL3	ENSG00000240344.8	-0.690030893904243	0.01037139897434	0.046999801234396	1.3279
protein_coding	NIF3L1	ENSG00000196290.14	0.0333849228700518	0.875074828493059	0.943293931752224	0.025353
protein_coding	ORC2	ENSG00000115942.8	0.743421287075669	0.00892260609125374	0.0418267669693978	1.37855
protein_coding	FAM126B	ENSG00000155744.9	-0.273502401246247	0.170303407774926	0.357994614754459	0.446124
protein_coding	NDUFB3	ENSG00000119013.8	0.70585687352588	6.19086956087094e-05	0.000684020347619948	3.16493
protein_coding	CFLAR	ENSG00000003402.19	-0.523744139311094	4.04318676415149e-07	8.41090825225046e-06	5.07516
protein_coding	CASP10	ENSG00000003400.14	-0.186101953266358	0.395859213024046	0.610420354006369	0.214371
protein_coding	CASP8	ENSG00000064012.21	0.19323313988043	0.3186718305716	0.53389448548549	0.272545
protein_coding	ALS2CR12	ENSG00000155749.12	-0.0217067325737356	0.805348818295876	0.904139305094601	0.0437647
protein_coding	TRAK2	ENSG00000115993.12	-0.56876633713268	0.00135654001488542	0.00921960617969389	2.03529
protein_coding	STRADB	ENSG00000082146.12	-0.0266331540099667	0.890645003579	0.951011620987066	0.0218142
protein_coding	TMEM237	ENSG00000155755.18	-0.0372748697286124	0.779168533369671	0.888911473260875	0.0511415
protein_coding	ALS2	ENSG00000003393.14	-0.0952501738820723	0.648105690794321	0.808531888124137	0.0923028
protein_coding	FZD7	ENSG00000155760.2	-0.261991594604379	0.236539827383381	0.443835236332144	0.352778
protein_coding	SUMO1	ENSG00000116030.16	0.152625075532056	0.383147145256496	0.599229605664695	0.222407
protein_coding	NOP58	ENSG00000055044.10	-0.0102390986331754	0.951900312791575	0.981917790290917	0.00792487
protein_coding	BMPR2	ENSG00000204217.13	-0.162376602809993	0.319845140073429	0.53502132056425	0.271629
protein_coding	FAM117B	ENSG00000138439.11	0.0416678576919872	0.788071944675343	0.893403711940624	0.0489522
protein_coding	ICA1L	ENSG00000163596.16	-0.0600188043881928	0.367557202626985	0.584017852684966	0.233574
protein_coding	WDR12	ENSG00000138442.9	0.678194940262576	0.000749312248398433	0.00569745500802301	2.24432
protein_coding	CARF	ENSG00000138380.17	-0.102507575350255	0.476080882954158	0.677420837561724	0.169141
protein_coding	NBEAL1	ENSG00000144426.18	-0.535291257738809	0.0366146434031256	0.121623765732107	0.914982
protein_coding	CYP20A1	ENSG00000119004.15	-0.476567682258012	0.0617868600803902	0.177899637214457	0.749825
protein_coding	ABI2	ENSG00000138443.15	-0.0174103081570007	0.93031908827902	0.972127286984658	0.0122769
protein_coding	RAPH1	ENSG00000173166.17	-0.271971504740463	0.0632291897042442	0.180778235897881	0.742854
protein_coding	NRP2	ENSG00000118257.16	-0.128454615207993	0.352303187458483	0.568454006414352	0.245305
protein_coding	INO80D	ENSG00000114933.15	-0.672697837606985	0.00148997273523039	0.00993858597557814	2.00268
protein_coding	NDUFS1	ENSG00000023228.13	-0.124910376519637	0.332911524998747	0.548437609212482	0.260873
protein_coding	EEF1B2	ENSG00000114942.13	0.519178562495588	2.29351036271004e-07	5.04824313902002e-06	5.29686
protein_coding	ZDBF2	ENSG00000204186.8	-0.378611490617682	0.108057662911694	0.264318997153674	0.577872
protein_coding	FASTKD2	ENSG00000118246.13	0.187174551764642	0.349472246426638	0.565814130155646	0.247326
protein_coding	KLF7	ENSG00000118263.14	-0.399889626353477	0.0846781158557922	0.22291998918777	0.651851
protein_coding	CREB1	ENSG00000118260.14	-0.0247680702241565	0.866262495022341	0.939282842990352	0.0272036
protein_coding	METTL21A	ENSG00000144401.14	0.288520678644023	0.21353689986894	0.415487215245962	0.381442
protein_coding	CCNYL1	ENSG00000163249.11	-0.041468332621021	0.805179706160434	0.904097251585733	0.0437849
protein_coding	FZD5	ENSG00000163251.3	-0.176987533980638	0.417501122508418	0.629439057923712	0.201046
protein_coding	PLEKHM3	ENSG00000178385.14	-0.212798150300036	0.336704149510302	0.55247793733774	0.257685
protein_coding	IDH1	ENSG00000138413.13	-0.265124749339927	0.0678590391278337	0.190480798320592	0.720149
protein_coding	PIKFYVE	ENSG00000115020.16	-0.262642813714664	0.0876730163717445	0.228021399100024	0.642024
protein_coding	RPE	ENSG00000197713.14	0.719630743815033	0.000935293813422994	0.00678063834436598	2.16873
protein_coding	KANSL1L	ENSG00000144445.16	-0.707051372868651	0.0211345199724192	0.081118835076181	1.09088
protein_coding	LANCL1	ENSG00000115365.11	0.132586914228675	0.535150684390816	0.724821072821062	0.139769
protein_coding	CPS1	ENSG00000021826.15	0.0604561403861969	0.762735015138939	0.877749978572286	0.0566292
protein_coding	ERBB4	ENSG00000178568.14	-1.31078136403841	0.0104004962104843	0.0470708061224016	1.32725
protein_coding	BARD1	ENSG00000138376.10	-0.219254300967537	0.325570289355204	0.540471350585995	0.267227
protein_coding	ATIC	ENSG00000138363.14	0.854041820630406	4.60012298989364e-06	7.27151346576085e-05	4.13838
protein_coding	FN1	ENSG00000115414.18	3.87224893495865	2.32920860502063e-06	4.0028744093501e-05	4.39763
protein_coding	MREG	ENSG00000118242.15	-0.582261519826519	0.0464577803796938	0.145074507506389	0.838409
protein_coding	PECR	ENSG00000115425.13	-0.0940301073014808	0.562432616735147	0.744792946660701	0.127964
protein_coding	XRCC5	ENSG00000079246.15	0.673019399431589	2.47350754125637e-07	5.41046009921303e-06	5.26677
protein_coding	SMARCAL1	ENSG00000138375.12	0.278115446169965	0.23299955831904	0.439333890154822	0.357205
protein_coding	RPL37A	ENSG00000197756.9	0.489500735816167	1.23152424222193e-07	2.8446789786151e-06	5.54597
protein_coding	IGFBP2	ENSG00000115457.9	0.726762488394556	0.00182336776758054	0.0117165167136786	1.9312
protein_coding	TNS1	ENSG00000079308.18	0.81538994069664	0.00141550528794398	0.00954173059724159	2.02037
protein_coding	CXCR2	ENSG00000180871.7	0.287264093333324	0.0854335370927743	0.224151127166502	0.649459
protein_coding	ARPC2	ENSG00000163466.15	0.429204504981744	4.3776955354996e-06	6.9670453011623e-05	4.15695
protein_coding	AAMP	ENSG00000127837.9	0.352500838907304	0.00244706644248587	0.0149110467579723	1.82649
protein_coding	PNKD	ENSG00000127838.13	0.423701958963976	0.000590708428465572	0.0046634700875652	2.33129
protein_coding	TMBIM1	ENSG00000135926.14	-0.225717517387893	0.0448873836103002	0.141494155935256	0.849261
protein_coding	SLC11A1	ENSG00000018280.16	4.8493519314544	6.5161756713916e-26	1.49775900145216e-23	22.8246
protein_coding	CTDSP1	ENSG00000144579.7	0.483440570008025	0.00948157964898722	0.043846051536428	1.35807
protein_coding	USP37	ENSG00000135913.10	-0.315209450011264	0.0724388323643057	0.199658908704527	0.699711
protein_coding	CNOT9	ENSG00000144580.13	0.0274281716083628	0.877592111420251	0.945135493833884	0.0245059
protein_coding	ZNF142	ENSG00000115568.15	-0.800287393511861	0.0156162394025106	0.064322941440247	1.19163
protein_coding	BCS1L	ENSG00000074582.13	0.127243240526251	0.556240781339732	0.740992952017111	0.130186
protein_coding	RNF25	ENSG00000163481.7	0.0723835343725237	0.636558277695018	0.799890985083514	0.0969692
protein_coding	STK36	ENSG00000163482.11	0.0895744262846245	0.674350796586664	0.824568627664738	0.0837732
protein_coding	TTLL4	ENSG00000135912.10	-0.387983228366337	0.00761720295405091	0.0367672463920969	1.43454
protein_coding	CYP27A1	ENSG00000135929.8	-1.47007577397987	2.58293709920212e-18	3.32251018971678e-16	15.4785
protein_coding	WNT6	ENSG00000115596.3	0.187941301866996	0.254098446532008	0.464378821536142	0.333128
protein_coding	CDK5R2	ENSG00000171450.5	-0.01161843149327	0.938986190204152	0.976221563109241	0.0104516
protein_coding	CNPPD1	ENSG00000115649.15	-1.22216250752308	1.32125932570509e-12	7.84973601936909e-11	10.1051
protein_coding	RETREG2	ENSG00000144567.10	-0.82633925366421	4.72285589810765e-05	0.000541448589921238	3.26644
protein_coding	ZFAND2B	ENSG00000158552.12	0.158670217893129	0.416559747468801	0.628628158353251	0.201606
protein_coding	ANKZF1	ENSG00000163516.13	0.223387614884367	0.294262867514401	0.509868965079018	0.292541
protein_coding	GLB1L	ENSG00000163521.15	0.033550184639847	0.764452135715048	0.879025050869813	0.0559987
protein_coding	STK16	ENSG00000115661.13	0.0646278664627574	0.762266859350372	0.877388871037206	0.0568079
protein_coding	TUBA4A	ENSG00000127824.13	0.61568402094356	0.000266068812482291	0.00238327000205337	2.62283
protein_coding	DNAJB2	ENSG00000135924.15	-0.621634353372449	0.00902066545473776	0.0421736413274018	1.37496
protein_coding	DNPEP	ENSG00000123992.19	-0.224898177402971	0.130911997645294	0.301547087068288	0.520645
protein_coding	GMPPA	ENSG00000144591.18	0.218087416200939	0.169983120779049	0.357600172941566	0.446602
protein_coding	CHPF	ENSG00000123989.13	0.98754912190912	0.000399991129828068	0.00336429252028754	2.47311
protein_coding	TMEM198	ENSG00000188760.10	-0.0125299273441107	0.869111758837758	0.940989650244341	0.0264152
protein_coding	STK11IP	ENSG00000144589.21	0.0256565518125499	0.900612997459933	0.956431156737895	0.0193463
protein_coding	FARSB	ENSG00000116120.9	1.07646431590987	2.06751989258932e-07	4.60138038317378e-06	5.33711
protein_coding	ACSL3	ENSG00000123983.13	-0.3903485182991	0.000326097641106611	0.00282584365015809	2.54885
protein_coding	AP1S3	ENSG00000152056.16	-0.591480584655381	0.0412869687328588	0.13298520298723	0.876197
protein_coding	WDFY1	ENSG00000085449.14	0.271403173144183	0.149281068613302	0.329069922721902	0.482712
protein_coding	MRPL44	ENSG00000135900.3	0.133748334122552	0.496137095822479	0.694021826217724	0.158627
protein_coding	SERPINE2	ENSG00000135919.12	0.00533697172746516	0.973547273571312	0.991747189679615	0.00359902
protein_coding	CUL3	ENSG00000036257.12	0.0279828260288645	0.850922954688355	0.930661080668241	0.0312084
protein_coding	DOCK10	ENSG00000135905.19	0.67124484640743	0.000980219724983776	0.00705164739045537	2.15171
protein_coding	IRS1	ENSG00000169047.5	-0.704991885151834	0.0118454144021452	0.0521620806372633	1.28265
protein_coding	RHBDD1	ENSG00000144468.16	0.36264689508955	0.120495169854203	0.284613001436285	0.545745
protein_coding	MFF	ENSG00000168958.19	0.849535400096181	5.38429208258392e-07	1.08623250776848e-05	4.96408
protein_coding	AGFG1	ENSG00000173744.17	0.406446734497914	0.00261969319443369	0.015696888153485	1.80419
protein_coding	CCL20	ENSG00000115009.12	3.31554789930616	7.92052796387295e-20	1.18142258065386e-17	16.9276
protein_coding	DNER	ENSG00000187957.7	0.0968959701815588	0.16297401731295	0.347685522263205	0.458813
protein_coding	TRIP12	ENSG00000153827.13	-0.0862438767328031	0.487733851257403	0.687390524446599	0.162796
protein_coding	SP110	ENSG00000135899.17	-0.713710637810386	1.26661622870307e-05	0.000176357757126572	3.75361
protein_coding	SP140	ENSG00000079263.18	0.132404713672637	0.517553809642362	0.711363784432464	0.147908
protein_coding	SP140L	ENSG00000185404.16	-0.177861856497116	0.249580692735655	0.45887370742809	0.338307
protein_coding	SP100	ENSG00000067066.16	-0.361385706482053	0.00247395065967316	0.01504870377409	1.8225
protein_coding	CAB39	ENSG00000135932.10	0.0626461792778329	0.721271069413061	0.852529735831346	0.0692905
protein_coding	ITM2C	ENSG00000135916.15	0.0103410395075374	0.957602494749831	0.984783965005675	0.00665903
protein_coding	C2orf72	ENSG00000204128.5	-0.0533474760817958	0.682758813730698	0.82933044505918	0.0812724
protein_coding	PSMD1	ENSG00000173692.12	-0.164245476120399	0.199636484923308	0.397647402557211	0.400502
protein_coding	HTR2B	ENSG00000135914.5	0.0754786323737347	0.588129980880503	0.76458267927859	0.116576
protein_coding	ARMC9	ENSG00000135931.17	0.222717062314922	0.316179649292504	0.531680842255961	0.274349
protein_coding	NCL	ENSG00000115053.15	0.859102487435839	4.73159392406861e-11	2.1195424411938e-09	8.67376
protein_coding	PTMA	ENSG00000187514.16	0.133740027581321	0.47299903173026	0.674465061395482	0.171041
protein_coding	PDE6D	ENSG00000156973.13	-0.0147490649930894	0.941273536821284	0.977215212824602	0.0100098
protein_coding	COPS7B	ENSG00000144524.17	0.10050238743934	0.628389348894852	0.793956206989499	0.100203
protein_coding	DIS3L2	ENSG00000144535.19	0.232550237308499	0.298389553441942	0.513584196154183	0.289388
protein_coding	TIGD1	ENSG00000221944.7	-0.242460547587565	0.221953039303425	0.425544039938921	0.371055
protein_coding	EIF4E2	ENSG00000135930.13	0.105053373545302	0.428892496254487	0.638269417278311	0.194996
protein_coding	GIGYF2	ENSG00000204120.14	-0.326529940881518	0.00261773073519483	0.0156918352450478	1.80433
protein_coding	SNORC	ENSG00000182600.9	-0.267821023712389	0.114106302895336	0.274234568545682	0.561878
protein_coding	INPP5D	ENSG00000168918.13	-0.168429986040253	0.394586096442702	0.609238151990213	0.215213
protein_coding	ATG16L1	ENSG00000085978.21	-0.506525828447919	0.0329055374930593	0.112997438449714	0.946931
protein_coding	DGKD	ENSG00000077044.10	-0.147186181510957	0.260045948516147	0.4718761535435	0.326172
protein_coding	USP40	ENSG00000085982.13	-0.305687994733789	0.121244745325297	0.285613671741597	0.544221
protein_coding	HJURP	ENSG00000123485.11	-0.937286624432385	0.0123441324872883	0.0538988969343999	1.26842
protein_coding	ARL4C	ENSG00000188042.7	-0.391831352859157	0.0299048470900095	0.105324255475766	0.977472
protein_coding	ACKR3	ENSG00000144476.5	5.49934699574484	1.87812192210619e-05	0.000245874392809066	3.60929
protein_coding	COPS8	ENSG00000198612.10	0.196135982682426	0.241222668671964	0.449101452323676	0.347656
protein_coding	COL6A3	ENSG00000163359.15	-0.00655210458791804	0.973018030361911	0.991690470575296	0.00362386
protein_coding	MLPH	ENSG00000115648.13	0.155558646353979	0.140819330673137	0.316276566249309	0.499933
protein_coding	RAB17	ENSG00000124839.12	0.0711573125262503	0.614017889695783	0.783646366050903	0.10588
protein_coding	LRRFIP1	ENSG00000124831.18	-0.840814538874033	2.26091115310378e-13	1.5314123322545e-11	10.8149
protein_coding	RBM44	ENSG00000177483.11	-0.143552414223539	0.363131488065113	0.5794317280256	0.236998
protein_coding	UBE2F	ENSG00000184182.18	-0.0499008939016394	0.769616593267364	0.882321688814531	0.054373
protein_coding	SCLY	ENSG00000132330.16	0.24174727074811	0.229153230998708	0.434770967771702	0.361739
protein_coding	KLHL30	ENSG00000168427.8	-0.143056366583247	0.100421730630623	0.250803898320621	0.600666
protein_coding	ERFE	ENSG00000178752.15	-0.447201569819924	0.0873061464180844	0.227362458939072	0.643281
protein_coding	ILKAP	ENSG00000132323.8	-0.0855490109351382	0.643486268262293	0.805276773233275	0.0940548
protein_coding	HES6	ENSG00000144485.10	-0.355461814122424	0.0584884248899899	0.171346887877674	0.766124
protein_coding	PER2	ENSG00000132326.11	0.8267882367945	0.00241869634482196	0.0147569405991368	1.831
protein_coding	TRAF3IP1	ENSG00000204104.11	-0.217587376954853	0.274250762565173	0.488350259325158	0.311269
protein_coding	ASB1	ENSG00000065802.11	0.0835823174021125	0.66147040019576	0.817035017944139	0.0877593
protein_coding	TWIST2	ENSG00000233608.3	1.88399242436532	5.65375647286792e-05	0.00063366362514853	3.19814
protein_coding	NDUFA10	ENSG00000130414.11	0.359040624285595	0.0628208973081201	0.180133098505622	0.744406
protein_coding	COPS9	ENSG00000172428.10	0.13094734569809	0.48821737111854	0.68762976064267	0.162645
protein_coding	GPC1	ENSG00000063660.8	-0.128408836282804	0.534218241644705	0.724157832705589	0.140167
protein_coding	ANKMY1	ENSG00000144504.15	-0.21106807481791	0.243724915699198	0.451780412879224	0.345073
protein_coding	DUSP28	ENSG00000188542.9	-0.00717886832821964	0.958543799115718	0.985316807096622	0.00642411
protein_coding	RNPEPL1	ENSG00000142327.12	-0.550983498956534	0.00397800042185318	0.0218470598961236	1.66061
protein_coding	CAPN10	ENSG00000142330.19	-0.455732153103461	0.0751117120704177	0.205090811088476	0.688054
protein_coding	GPR35	ENSG00000178623.11	-0.129481022463523	0.52722617244099	0.718599996480522	0.143513
protein_coding	MTERF4	ENSG00000122085.16	0.0243786994777543	0.906464282595196	0.959304191850848	0.0180437
protein_coding	PPP1R7	ENSG00000115685.14	0.231607763434069	0.159465548231693	0.342262834921684	0.46564
protein_coding	HDLBP	ENSG00000115677.16	0.140559449516286	0.133800065778329	0.306269909055624	0.513896
protein_coding	SEPT2	ENSG00000168385.17	0.0197674271645292	0.894796262658935	0.953121507159533	0.0208517
protein_coding	FARP2	ENSG00000006607.13	-0.273718853917439	0.110852424265818	0.268768781837552	0.570621
protein_coding	STK25	ENSG00000115694.14	-0.0516753619359416	0.780492250857802	0.889477694860053	0.0508649
protein_coding	THAP4	ENSG00000176946.11	-0.0453584467333952	0.828276491664263	0.918608603802995	0.0368695
protein_coding	ATG4B	ENSG00000168397.16	-0.550749512877642	0.00901290383193777	0.0421704313566285	1.37499
protein_coding	DTYMK	ENSG00000168393.12	-0.402171042408664	0.10821004581088	0.264599416169226	0.577411
protein_coding	ING5	ENSG00000168395.15	0.0188223785116945	0.929847355413222	0.971851641464688	0.0124
protein_coding	D2HGDH	ENSG00000180902.17	0.872491306298778	0.00370413825654872	0.020582035118319	1.68651
protein_coding	NEU4	ENSG00000204099.11	-0.20652257745914	0.299178446018346	0.513940332225341	0.289087
protein_coding	PDCD1	ENSG00000188389.10	0.15802747273455	0.0476733216969631	0.147914946561876	0.829988
protein_coding	RTP5	ENSG00000188011.5	0.00551522420882439	0.912546233114449	0.962232889711792	0.0167198
protein_coding	TRNT1	ENSG00000072756.16	-0.206530462065677	0.329751642063172	0.544831638018858	0.263738
protein_coding	CRBN	ENSG00000113851.14	-0.431903119744631	0.00652343581976565	0.0324805019989113	1.48838
protein_coding	SUMF1	ENSG00000144455.13	0.16951147400931	0.424976364348664	0.635515529493667	0.196874
protein_coding	SETMAR	ENSG00000170364.12	0.0546835794624645	0.513599565257774	0.708219856852798	0.149832
protein_coding	ITPR1	ENSG00000150995.19	-0.932614674795052	1.12665173060252e-09	4.07133606050978e-08	7.39026
protein_coding	BHLHE40	ENSG00000134107.4	0.432393672712512	0.00635984064605276	0.0318696660823109	1.49662
protein_coding	ARL8B	ENSG00000134108.12	-0.379524841293219	0.000153291361833557	0.0014863749545424	2.82787
protein_coding	EDEM1	ENSG00000134109.10	0.250130969094766	0.112981441237542	0.272605883254445	0.564465
protein_coding	OXTR	ENSG00000180914.10	-0.0716135988442305	0.473956750800396	0.675508335484779	0.170369
protein_coding	RAD18	ENSG00000070950.9	0.0703946132027199	0.736402411779644	0.862149149596058	0.0644176
protein_coding	SRGAP3	ENSG00000196220.15	-0.00074972974110929	0.987154465983039	0.997254324342402	0.00119407
protein_coding	THUMPD3	ENSG00000134077.15	0.41062415191301	0.0314051319128424	0.109236257640775	0.961633
protein_coding	SETD5	ENSG00000168137.15	-0.251670664090107	0.00618042682977473	0.0311711383382271	1.50625
protein_coding	MTMR14	ENSG00000163719.19	-0.608661544993008	0.000605866412122874	0.00475635664298702	2.32273
protein_coding	CPNE9	ENSG00000144550.12	0.0393244003248497	0.712841710078936	0.848268780545265	0.0714665
protein_coding	BRPF1	ENSG00000156983.15	-0.104277536152694	0.489703433831077	0.689024771274013	0.161765
protein_coding	OGG1	ENSG00000114026.21	0.0744827474238428	0.708859928878155	0.845749257598661	0.0727584
protein_coding	CAMK1	ENSG00000134072.10	1.09365379000014	6.97429505502965e-08	1.72463123397832e-06	5.7633
protein_coding	TADA3	ENSG00000171148.13	0.444944260131214	0.0262414150229006	0.0953493441925486	1.02068
protein_coding	ARPC4	ENSG00000241553.12	0.72346221391736	5.15989182103863e-06	8.03853813586473e-05	4.09482
protein_coding	TTLL3	ENSG00000214021.15	-1.31630835233904	2.04607170913652e-06	3.58151952981313e-05	4.44593
protein_coding	RPUSD3	ENSG00000156990.14	0.506967849904518	0.0158703962745498	0.0651783322101531	1.1859
protein_coding	JAGN1	ENSG00000171135.14	0.176715818611301	0.285161166000812	0.500218279556785	0.30084
protein_coding	IL17RE	ENSG00000163701.18	-0.111064275470186	0.468980560383128	0.671273881157649	0.1731
protein_coding	CRELD1	ENSG00000163703.17	1.28999473989685	0.000110845513354925	0.00112539097954338	2.9487
protein_coding	PRRT3	ENSG00000163704.11	-0.198484256042202	0.0817244034654008	0.217645408199152	0.66225
protein_coding	EMC3	ENSG00000125037.12	-0.576658903424676	0.000181399426435188	0.00171851443111335	2.76485
protein_coding	FANCD2	ENSG00000144554.10	-0.410876864691575	0.0528260928204142	0.158993364751107	0.798621
protein_coding	BRK1	ENSG00000254999.3	0.342358514998284	0.000254400698382508	0.00229533603090164	2.63915
protein_coding	VHL	ENSG00000134086.7	-0.442077105175172	0.00173338538234113	0.0112406196614623	1.94921
protein_coding	IRAK2	ENSG00000134070.4	-0.215027296709501	0.268241050758679	0.481439807051643	0.317458
protein_coding	TATDN2	ENSG00000157014.10	0.258732457704703	0.136229837829232	0.309775957866308	0.508952
protein_coding	GHRL	ENSG00000157017.15	0.0105586554501177	0.934201642125135	0.973649712924433	0.0115973
protein_coding	SEC13	ENSG00000157020.17	0.414104719476679	0.00105107693093146	0.00745807168450913	2.12737
protein_coding	ATP2B2	ENSG00000157087.18	-0.109177521144191	0.597534736594901	0.771671229786967	0.112568
protein_coding	HRH1	ENSG00000196639.6	-0.364820818744077	0.0420640403274684	0.134875441800107	0.870067
protein_coding	ATG7	ENSG00000197548.12	0.153517244291858	0.287654086600801	0.502690585513739	0.298699
protein_coding	VGLL4	ENSG00000144560.14	2.03275137910879	2.43890981812719e-17	2.8029470950788e-15	14.5524
protein_coding	TAMM41	ENSG00000144559.10	0.505611294841832	0.0587984320399286	0.1718959165204	0.764734
protein_coding	TIMP4	ENSG00000157150.4	3.51941783532222	0.000176326058145593	0.00167952966118163	2.77481
protein_coding	PPARG	ENSG00000132170.20	0.827874056872054	0.000101657102244968	0.00104706442658789	2.98003
protein_coding	TSEN2	ENSG00000154743.17	0.0376866423107884	0.859149059945012	0.93518585276679	0.0291021
protein_coding	MKRN2	ENSG00000075975.15	0.238211528462127	0.222887330346257	0.426635257171995	0.369943
protein_coding	RAF1	ENSG00000132155.11	-0.151422625191771	0.346434721725507	0.562988608348676	0.2495
protein_coding	RPL32	ENSG00000144713.12	0.435891607788569	3.87764104264706e-06	6.32926717799237e-05	4.19865
protein_coding	IQSEC1	ENSG00000144711.15	-0.204392503101177	0.345422920220442	0.561918408679756	0.250327
protein_coding	NUP210	ENSG00000132182.11	-0.160678792085561	0.317607411271861	0.53301085581833	0.273264
protein_coding	HDAC11	ENSG00000163517.14	-0.096261921580879	0.597940056291742	0.771839212784618	0.112473
protein_coding	CHCHD4	ENSG00000163528.12	0.594539796585282	0.00710066227119617	0.0347862982894624	1.45859
protein_coding	TMEM43	ENSG00000170876.7	-0.346936977188367	0.0144615260008491	0.0607444745529974	1.21649
protein_coding	XPC	ENSG00000154767.14	-0.292587673266085	0.120795222918639	0.284937722163903	0.54525
protein_coding	LSM3	ENSG00000170860.3	0.516408906748287	0.00034414075922774	0.00296024391725898	2.52867
protein_coding	SLC6A6	ENSG00000131389.17	-0.175616950278879	0.14591677272166	0.324207961209241	0.489176
protein_coding	CCDC174	ENSG00000154781.15	-0.210287908815162	0.10837891648859	0.26486880561596	0.576969
protein_coding	NR2C2	ENSG00000177463.15	-0.282131768211446	0.102069118468682	0.253518354304585	0.595991
protein_coding	MRPS25	ENSG00000131368.7	0.388562498118784	0.0478509213393069	0.148236360605042	0.829045
protein_coding	RBSN	ENSG00000131381.12	-0.172464881254266	0.328914732718687	0.544283425876161	0.264175
protein_coding	CAPN7	ENSG00000131375.9	-0.150167424783453	0.348735327309259	0.564947200947789	0.247992
protein_coding	SH3BP5	ENSG00000131370.15	-0.413295262015991	1.53246187425429e-05	0.000207801237320304	3.68235
protein_coding	METTL6	ENSG00000206562.11	-0.630481220446663	0.00575345070875187	0.0294198148750583	1.53136
protein_coding	EAF1	ENSG00000144597.13	-0.65660205332199	1.08135945553372e-05	0.000153926303817648	3.81269
protein_coding	COLQ	ENSG00000206561.12	0.594277329149735	0.04018020263618	0.130258178303325	0.885195
protein_coding	HACL1	ENSG00000131373.14	0.231923670374282	0.253421846195803	0.463686246314935	0.333776
protein_coding	BTD	ENSG00000169814.13	-0.408389431927823	0.107972443397558	0.264202727552733	0.578063
protein_coding	ANKRD28	ENSG00000206560.11	-0.120754980050342	0.297688777214928	0.513189326307112	0.289722
protein_coding	DPH3	ENSG00000154813.9	-0.189593041106789	0.157076717362964	0.339546083647865	0.469101
protein_coding	OXNAD1	ENSG00000154814.13	0.11576453419471	0.569453312863437	0.750048671346898	0.124911
protein_coding	RFTN1	ENSG00000131378.13	0.388263666757768	0.00357093597618584	0.0200032334487022	1.6989
protein_coding	DAZL	ENSG00000092345.13	0.199978295375875	0.0283859129565381	0.101478553177874	0.993626
protein_coding	PLCL2	ENSG00000154822.17	0.0179567473085907	0.890946380244937	0.951226344503988	0.0217161
protein_coding	TBC1D5	ENSG00000131374.14	0.798397453229771	1.12728037482524e-06	2.11871288678616e-05	4.67393
protein_coding	SATB1	ENSG00000182568.16	0.110138122366839	0.605697795662433	0.777344511943521	0.109386
protein_coding	EFHB	ENSG00000163576.17	0.0220615439167505	0.769774492392206	0.882358417088875	0.054355
protein_coding	RAB5A	ENSG00000144566.10	-0.153379686163281	0.220049447530514	0.423437092164441	0.373211
[truncated: 9,434 more rows]
