# Supplementary material for: Transcriptomic characterization of platelet-rich fibrin-induced macrophage responses identifies U937 cells as a sensitive bioassay
Source: Front Immunol. 2026 Apr 22;17:1722342. doi: 10.3389/fimmu.2026.1722342 (PMC13143749; doi:10.3389/fimmu.2026.1722342)
Supplement: Supplementary file 1 [file DataSheet1.zip › Supplement Files/Supplement File 1_Volcano/2.0 -Log10 significance level & 3.0 log2 fold-change/THP1.csv]

Name	Category	Change	Fold change (log2)	Significance	Alpha
WISP1	NA	Increased	6.7865176681436	3.6651
CCL1	NA	Increased	4.12790073498377	2.82234
CLGN	NA	Decreased	-3.89184344552436	4.81719
KCP	NA	Decreased	-3.63240776698951	2.50312
HCN3	NA	Increased	3.5380542283319	3.41709
GPR18	NA	Decreased	-3.22244546868053	2.38814
