# Supplementary material for: Transcriptomic characterization of platelet-rich fibrin-induced macrophage responses identifies U937 cells as a sensitive bioassay
Source: Front Immunol. 2026 Apr 22;17:1722342. doi: 10.3389/fimmu.2026.1722342 (PMC13143749; doi:10.3389/fimmu.2026.1722342)
Supplement: Supplementary file 1 [file DataSheet1.zip › Supplement Files/Supplement File 1_Volcano/2.0 -Log10 significance level & 3.0 log2 fold-change/U937.csv]

Name	Category	Change	Fold change (log2)	Significance	Alpha
RAB27B	RAB27B	Decreased	-7.69327147277668	4.66359
TGM2	TGM2	Increased	7.68457328300681	4.62202
ITGA2	ITGA2	Increased	7.45520153951593	6.93771
TRIM58	TRIM58	Decreased	-7.09147879451185	3.84592
COL20A1	COL20A1	Decreased	-7.01096785967161	3.50449
KL	KL	Increased	6.47218594935568	3.29665
TAS2R4	TAS2R4	Decreased	-6.27780238121462	3.41783
HNRNPLL	HNRNPLL	Increased	5.90659670704894	8.71311
OLR1	OLR1	Increased	5.81995756892413	4.2482
ACKR3	ACKR3	Increased	5.49934699574484	3.60929
CCBE1	CCBE1	Decreased	-5.34311549443993	2.79139
CTSL	CTSL	Increased	5.30978262063136	5.10436
MADCAM1	MADCAM1	Decreased	-5.28208579061896	2.59315
AKAP12	AKAP12	Increased	5.11619059859183	2.49689
PPBP	PPBP	Increased	5.10615255567994	145.383
SPARCL1	SPARCL1	Increased	5.04719639767597	2.38421
CXCL6	CXCL6	Increased	5.02418689285496	4.53467
DCAF4L1	DCAF4L1	Decreased	-4.97398755800675	4.05133
SLC11A1	SLC11A1	Increased	4.8493519314544	22.8246
HIST1H2AG	HIST1H2AG	Decreased	-4.78379114109945	6.55515
ITGA1	ITGA1	Increased	4.69959790344651	17.7055
PAQR5	PAQR5	Increased	4.66334288973547	9.49205
CXCL5	CXCL5	Increased	4.60348321882303	4.12872
DHRS3	DHRS3	Increased	4.57110234572744	12.0731
APOD	APOD	Decreased	-4.49962008782334	4.64565
HIVEP3	HIVEP3	Increased	4.47887055149099	5.66043
BCO2	BCO2	Decreased	-4.31855608282548	2.66751
CD244	CD244	Decreased	-4.21078417566379	12.5417
COL22A1	COL22A1	Increased	4.1259159602391	173.446
FNIP1	FNIP1	Decreased	-4.12119388195191	2.67402
CENPA	CENPA	Decreased	-4.07716549136418	3.92116
TDO2	TDO2	Increased	3.95011893194391	15.0574
FN1	FN1	Increased	3.87224893495865	4.39763
CDCA5	CDCA5	Decreased	-3.86255664897756	2.03716
WDR66	WDR66	Decreased	-3.85517520655546	2.83525
MAP1A	MAP1A	Decreased	-3.83995302164766	9.7255
SLC16A10	SLC16A10	Increased	3.81249689745189	5.05374
NT5E	NT5E	Increased	3.80492359564186	2.78044
SLA	SLA	Increased	3.77493894694757	13.3724
FBP1	FBP1	Increased	3.69837837308853	3.64671
ADGRG3	ADGRG3	Increased	3.65931430209992	6.64822
ALOX5AP	ALOX5AP	Increased	3.63142537422354	171.779
MELK	MELK	Decreased	-3.61005701848805	3.02203
FERMT1	FERMT1	Increased	3.58879474428146	13.9197
STARD10	STARD10	Decreased	-3.53827107420681	2.91339
TIMP4	TIMP4	Increased	3.51941783532222	2.77481
TMEM52B	TMEM52B	Increased	3.47599368522925	14.0374
PRSS23	PRSS23	Increased	3.45341127750263	4.36309
MMP3	MMP3	Increased	3.38804203515768	6.76234
DBF4B	DBF4B	Decreased	-3.36550753253206	2.23333
AC013394.1	AC013394.1	Decreased	-3.33489418134287	2.22698
CCL20	CCL20	Increased	3.31554789930616	16.9276
NOV	NOV	Decreased	-3.29588181238594	36.4256
PRXL2A	PRXL2A	Increased	3.22983812911922	4.62659
SOBP	SOBP	Increased	3.20171666369963	4.50908
VSIG4	VSIG4	Increased	3.18973798190093	94.4529
LIMA1	LIMA1	Increased	3.18760204893652	38.7016
MNDA	MNDA	Increased	3.17224578610259	61.2649
CILP2	CILP2	Increased	3.15165952312322	5.11583
CENPU	CENPU	Decreased	-3.07217912202975	3.32817
FOXM1	FOXM1	Decreased	-3.05156565075468	2.56297
ALDH1B1	ALDH1B1	Increased	3.04804996652772	4.52111
ADGRE3	ADGRE3	Increased	3.01269312596108	5.05106
