# Supplementary material for: Transcriptomic characterization of platelet-rich fibrin-induced macrophage responses identifies U937 cells as a sensitive bioassay
Source: Front Immunol. 2026 Apr 22;17:1722342. doi: 10.3389/fimmu.2026.1722342 (PMC13143749; doi:10.3389/fimmu.2026.1722342)
Supplement: Supplementary file 1 [file DataSheet1.zip › Supplement Files/Supplement File 4_G_profiler/Data/gProfiler_U937 PRF UP__intersections.csv]

source	term_name	term_id	highlighted	adjusted_p_value	negative_log10_of_adjusted_p_value	term_size	query_size	intersection_size	effective_domain_size	intersections
GO:MF	chemokine activity	GO:0008009	true	1.3941650513944361e-10	9.85568580825622	50	380	14	20196	CCL2,CCL20,CCL23,CCL26,CCL3,CCL4,CCL5,CCL7,CCL8,CXCL16,CXCL5,CXCL6,CXCL8,PPBP
GO:MF	cytokine activity	GO:0005125	false	1.3892000416252524e-8	7.857235212348306	239	380	24	20196	AREG,CCL2,CCL20,CCL23,CCL26,CCL3,CCL4,CCL5,CCL7,CCL8,CXCL16,CXCL5,CXCL6,CXCL8,EDN1,IL1B,IL1RN,LIF,MIF,OSM,PPBP,SPP1,TGFB1,TNFSF15
GO:MF	chemokine receptor binding	GO:0042379	false	6.55950233727372e-8	7.183129108852164	76	380	14	20196	CCL2,CCL20,CCL23,CCL26,CCL3,CCL4,CCL5,CCL7,CCL8,CXCL16,CXCL5,CXCL6,CXCL8,PPBP
GO:MF	cytokine receptor binding	GO:0005126	false	2.748807310257651e-7	6.560855702872012	276	380	24	20196	CCL2,CCL20,CCL23,CCL26,CCL3,CCL4,CCL5,CCL7,CCL8,CXCL16,CXCL5,CXCL6,CXCL8,IL1B,IL1RN,LIF,LRG1,MIF,OSM,PPBP,SPRED1,TGFB1,TNFSF15,TRAP1
GO:MF	signaling receptor binding	GO:0005102	false	0.0000016660615453521251	5.778308959523997	1499	380	62	20196	A2M,ALCAM,AREG,BEX1,BICD1,CCL2,CCL20,CCL23,CCL26,CCL3,CCL4,CCL5,CCL7,CCL8,CD74,CLEC7A,CXCL16,CXCL5,CXCL6,CXCL8,EDN1,FAP,FERMT1,FN1,FPR1,HBEGF,HCST,HOMER1,HSPG2,IL1B,IL1RN,ITGA1,ITGA2,ITGA6,KL,LIF,LRG1,MAP7,MIF,MMP14,OSM,PLAUR,PPBP,PROK2,PTPN14,S100A12,S100A8,S100A9,S1PR2,SEMA3C,SEMA4A,SEMA7A,SIPA1L1,SLA,SPP1,SPRED1,STOML2,TGFB1,TLR2,TNFSF15,TRAP1,VAV3
GO:MF	CCR1 chemokine receptor binding	GO:0031726	false	0.000006787019286578068	5.168320916678207	6	380	5	20196	CCL23,CCL3,CCL4,CCL5,CCL7
GO:MF	protein-containing complex binding	GO:0044877	true	0.000010081390514752706	4.996479562014	1279	380	54	20196	AIF1,ALOX5AP,BICD1,CD74,CEBPE,CETN2,COLEC12,CORO2B,COTL1,CTSL,FAP,FCGR1A,FCGR2A,FCGR2B,FCGR3A,FERMT1,FN1,FOS,GEMIN4,GSN,HMGA2,HOMER1,HSPG2,IL1B,ITGA1,ITGA2,ITGA6,KPTN,LAMB3,LIMA1,MMP12,MMP14,MMP9,MRC2,MYO1E,NMD3,NME1,OLA1,PCOLCE2,PLTP,PRMT1,RUVBL1,S1PR2,SEMA7A,SNRPA,SPARCL1,SPP1,STOML2,SUCLG2,TGFB1,TLR2,TREM2,TXNRD2,UQCRC1
GO:MF	receptor ligand activity	GO:0048018	false	0.0000764581286602628	4.116576335697938	512	380	29	20196	AREG,CCL2,CCL20,CCL23,CCL26,CCL3,CCL4,CCL5,CCL7,CCL8,CXCL16,CXCL5,CXCL6,CXCL8,EDN1,HBEGF,IL1B,IL1RN,KL,LIF,MIF,OSM,PPBP,SEMA3C,SEMA4A,SEMA7A,SPP1,TGFB1,TNFSF15
GO:MF	signaling receptor activator activity	GO:0030546	false	0.00009763637707557848	4.010388344015972	518	380	29	20196	AREG,CCL2,CCL20,CCL23,CCL26,CCL3,CCL4,CCL5,CCL7,CCL8,CXCL16,CXCL5,CXCL6,CXCL8,EDN1,HBEGF,IL1B,IL1RN,KL,LIF,MIF,OSM,PPBP,SEMA3C,SEMA4A,SEMA7A,SPP1,TGFB1,TNFSF15
GO:MF	CCR chemokine receptor binding	GO:0048020	false	0.0001704672658151237	3.768359004593612	50	380	9	20196	CCL2,CCL20,CCL23,CCL26,CCL3,CCL4,CCL5,CCL7,CCL8
GO:MF	protein binding	GO:0005515	false	0.00022189872861206046	3.653845186088624	14865	380	320	20196	A2M,ACKR3,ADGRG3,ADTRP,AIF1,AIM2,AKAP12,AKIP1,ALCAM,ALDH18A1,ALOX5AP,AMN1,ANKRD33B,ANKRD37,APCDD1L,AREG,ARHGAP18,ARHGDIB,ARHGEF6,ASAP2,ATP5MC2,B4GALT7,BEX1,BICD1,BOLA3,BRI3BP,C1ORF21,C1QA,C3ORF33,C7ORF50,CAMK1,CCL2,CCL20,CCL23,CCL26,CCL3,CCL4,CCL5,CCL7,CCL8,CD14,CD163,CD38,CD74,CD84,CEACAM1,CEBPE,CENPV,CETN2,CHCHD6,CLEC7A,COLEC12,CORO2B,COTL1,CRELD1,CSF1R,CTSC,CTSL,CXCL16,CXCL5,CXCL6,CXCL8,CYBB,D…
GO:MF	collagen binding	GO:0005518	false	0.00031297491626040543	3.504490468096443	69	380	10	20196	CTSL,FN1,HSPG2,ITGA1,ITGA2,MMP12,MMP9,MRC2,PCOLCE2,SPARCL1
GO:MF	G protein-coupled receptor binding	GO:0001664	false	0.00036015959391853445	3.4435050120121447	291	380	20	20196	BICD1,CCL2,CCL20,CCL23,CCL26,CCL3,CCL4,CCL5,CCL7,CCL8,CXCL16,CXCL5,CXCL6,CXCL8,EDN1,FPR1,HOMER1,PPBP,PROK2,S1PR2
GO:MF	molecular function activator activity	GO:0140677	false	0.0003716573143336544	3.4298573157239765	1132	380	46	20196	AIM2,ALOX5AP,AREG,ARHGAP18,ARHGDIB,ARHGEF6,ASAP2,CCL2,CCL20,CCL23,CCL26,CCL3,CCL4,CCL5,CCL7,CCL8,CTSC,CTSL,CXCL16,CXCL5,CXCL6,CXCL8,EDN1,FN1,HBEGF,IL1B,IL1RN,KL,LIF,MIF,OSM,PCOLCE2,PPBP,RANBP1,RGS16,RGS2,SDHAF4,SEMA3C,SEMA4A,SEMA7A,SIPA1L1,SPP1,TGFB1,TNFSF15,TREM2,VAV3
GO:MF	signaling receptor regulator activity	GO:0030545	false	0.0003895576412001955	3.4094282725150333	554	380	29	20196	AREG,CCL2,CCL20,CCL23,CCL26,CCL3,CCL4,CCL5,CCL7,CCL8,CXCL16,CXCL5,CXCL6,CXCL8,EDN1,HBEGF,IL1B,IL1RN,KL,LIF,MIF,OSM,PPBP,SEMA3C,SEMA4A,SEMA7A,SPP1,TGFB1,TNFSF15
GO:MF	oxidoreductase activity	GO:0016491	true	0.0009157685651876169	3.038214268211537	743	380	34	20196	ALDH18A1,ALDH1B1,ALDH6A1,ALOX5AP,CBR1,CYBB,CYP19A1,DHRS3,DPYD,GSTZ1,H6PD,HAAO,HADH,IDH2,IDH3G,IPCEF1,LDHA,LDHB,ME3,MSMO1,MSRB2,NDUFB2,P4HA1,PCYOX1L,PDIA4,PTGES,PTGS1,QSOX1,SELENON,SMOX,TDO2,TXNDC17,TXNRD2,UQCRC1
GO:MF	antioxidant activity	GO:0016209	true	0.0019787206391461234	2.7036155162743385	84	380	10	20196	ALOX5AP,GSTZ1,IPCEF1,PRXL2A,PTGES,PTGS1,S100A9,SELENOW,TXNDC17,TXNRD2
GO:MF	IgG receptor activity	GO:0019770	true	0.003304859791596416	2.480846960695024	3	380	3	20196	FCGR1A,FCGR2B,FCGR3A
GO:MF	RAGE receptor binding	GO:0050786	true	0.011842980752732218	1.9265389765370173	10	380	4	20196	FPR1,S100A12,S100A8,S100A9
GO:MF	IgG binding	GO:0019864	true	0.011842980752732218	1.9265389765370173	10	380	4	20196	FCGR1A,FCGR2A,FCGR2B,FCGR3A
GO:MF	amyloid-beta binding	GO:0001540	true	0.01427175070385039	1.845522749072754	84	380	9	20196	C1QA,CD74,FCGR2B,GSAP,HSPG2,ITGA2,LDLRAD3,TLR2,TREM2
GO:MF	intramolecular oxidoreductase activity	GO:0016860	true	0.02890212408042043	1.539070238817588	53	380	7	20196	CRELD1,EBPL,MIF,PDIA4,PTGES,QSOX1,TPI1
GO:MF	monosaccharide binding	GO:0048029	true	0.049512484213813	1.3052852830548054	77	380	8	20196	COLEC12,FBP1,FUOM,GNPNAT1,HK3,LMAN1,P4HA1,PYGL
GO:BP	inflammatory response	GO:0006954	true	1.049419593201034e-18	17.97905083156168	847	366	62	21017	A2M,AIF1,AIM2,ALOX5AP,C1QA,CCL2,CCL20,CCL23,CCL26,CCL3,CCL4,CCL5,CCL7,CCL8,CD14,CD163,CLEC7A,CSF1R,CTSC,CXCL5,CXCL6,CXCL8,CYBB,CYP19A1,FCGR1A,FCGR2B,FCGR3A,FN1,FOS,FPR1,HSPG2,IL1B,IL1RN,IL22RA2,LIPA,LY86,LYZ,MIF,MMP3,MMP9,NLRP2,NLRP3,NLRX1,NT5E,OLR1,OSM,PER1,PPBP,PROK2,PTGES,S100A12,S100A8,S100A9,SEMA7A,SERPINA1,SLC11A1,TGFB1,TLR2,TREM2,TRIM14,TSPAN2,VAMP8
GO:BP	response to stress	GO:0006950	false	7.500670878381823e-17	16.12489989050844	3876	366	142	21017	A2M,ACKR3,ADTRP,AIF1,AIM2,ALOX5AP,AREG,C1QA,CCL2,CCL20,CCL23,CCL26,CCL3,CCL4,CCL5,CCL7,CCL8,CD14,CD163,CD38,CD74,CD84,CEACAM1,CEBPE,CETN2,CHCHD6,CLEC7A,COLEC12,CORO2B,COTL1,CSF1R,CTSC,CXCL16,CXCL5,CXCL6,CXCL8,CYBB,CYP19A1,DDIT4,DNAJB5,EDN1,EGR1,F5,FAM162A,FAP,FBP1,FCGR1A,FCGR2B,FCGR3A,FERMT1,FN1,FOS,FPR1,GSN,HBEGF,HLTF,HMGA2,HSPG2,IFITM2,IL1B,IL1RN,IL22RA2,IL7R,IPCEF1,IRF8,ITGA2,KPTN,LIF,LILRA1,L…
GO:BP	chemotaxis	GO:0006935	true	6.536078303107176e-16	15.184682753537505	463	366	43	21017	ACKR3,AIF1,CCL2,CCL20,CCL23,CCL26,CCL3,CCL4,CCL5,CCL7,CCL8,CD74,CSF1R,CXCL16,CXCL5,CXCL6,CXCL8,CYP19A1,EDN1,EGR3,FLT1,FPR1,HBEGF,IL1B,ITGA1,ITGA2,MCU,MIF,PLAU,PLAUR,PPBP,PROK2,RNASE2,RNASE3,S100A12,S100A8,S100A9,SEMA3C,SEMA4A,SEMA7A,TGFB1,TREM2,VAV3
GO:BP	taxis	GO:0042330	false	7.696811499794939e-16	15.113689149480711	465	366	43	21017	ACKR3,AIF1,CCL2,CCL20,CCL23,CCL26,CCL3,CCL4,CCL5,CCL7,CCL8,CD74,CSF1R,CXCL16,CXCL5,CXCL6,CXCL8,CYP19A1,EDN1,EGR3,FLT1,FPR1,HBEGF,IL1B,ITGA1,ITGA2,MCU,MIF,PLAU,PLAUR,PPBP,PROK2,RNASE2,RNASE3,S100A12,S100A8,S100A9,SEMA3C,SEMA4A,SEMA7A,TGFB1,TREM2,VAV3
GO:BP	response to external stimulus	GO:0009605	false	8.748583912962253e-15	14.058062238241344	2367	366	101	21017	A2M,ACKR3,ADTRP,AIF1,AIM2,AKAP12,ALOX5AP,C1QA,CCL2,CCL20,CCL23,CCL26,CCL3,CCL4,CCL5,CCL7,CCL8,CD14,CD74,CD84,CEACAM1,CEBPE,CLEC7A,COLEC12,COTL1,CSF1R,CTSC,CXCL16,CXCL5,CXCL6,CXCL8,CYBB,CYP19A1,DDIT4,EDN1,EGR3,FAP,FCGR1A,FCGR2B,FCGR3A,FLT1,FOS,FPR1,GSN,HBEGF,HMGA2,IFITM2,IL1B,IL22RA2,IL7R,IRF8,ITGA1,ITGA2,IVNS1ABP,LRG1,LY86,LYZ,MCU,MEF2C,MIF,MMP12,MMP14,MMP3,MMP9,MNDA,NLRP2,NLRP3,NLRX1,NT5E,ODC1,O…
GO:BP	defense response	GO:0006952	false	8.781443235259764e-15	14.056434101679319	1809	366	86	21017	A2M,AIF1,AIM2,ALOX5AP,C1QA,CCL2,CCL20,CCL23,CCL26,CCL3,CCL4,CCL5,CCL7,CCL8,CD14,CD163,CD74,CD84,CEACAM1,CEBPE,CLEC7A,COLEC12,COTL1,CSF1R,CTSC,CXCL16,CXCL5,CXCL6,CXCL8,CYBB,CYP19A1,DDIT4,EDN1,FCGR1A,FCGR2B,FCGR3A,FN1,FOS,FPR1,GSN,HSPG2,IFITM2,IL1B,IL1RN,IL22RA2,IL7R,IRF8,LILRA1,LIPA,LY86,LYZ,MEF2C,MIF,MMP12,MMP3,MMP9,MNDA,NLRP2,NLRP3,NLRX1,NT5E,OLR1,OSM,PER1,PPBP,PPP1R14B,PROK2,PTGES,RNASE2,RNASE3…
GO:BP	neutrophil chemotaxis	GO:0030593	false	2.0579925790445528e-14	13.686556195601677	106	366	22	21017	CCL2,CCL20,CCL23,CCL26,CCL3,CCL4,CCL5,CCL7,CCL8,CD74,CXCL5,CXCL6,CXCL8,EDN1,IL1B,ITGA1,MCU,PPBP,S100A12,S100A8,S100A9,VAV3
GO:BP	response to stimulus	GO:0050896	false	7.120135620513074e-14	13.147511734076694	8993	366	236	21017	A2M,ACKR3,ADGRE3,ADGRG3,ADTRP,AIF1,AIM2,AKAP12,AKIP1,ALCAM,ALDH18A1,ALOX5AP,APCDD1L,AREG,ARHGAP18,ARHGDIB,ARHGEF6,BEX1,BICD1,C1QA,C3ORF33,CAMK1,CBR1,CCL2,CCL20,CCL23,CCL26,CCL3,CCL4,CCL5,CCL7,CCL8,CD14,CD163,CD38,CD74,CD84,CEACAM1,CEBPE,CETN2,CHCHD6,CLEC7A,COLEC12,CORO2B,COTL1,CSF1R,CTSC,CTSL,CXCL16,CXCL5,CXCL6,CXCL8,CYBB,CYP19A1,DDIT4,DEF6,DHRS3,DISP2,DLX1,DNAJB5,EDN1,EGR1,EGR3,F5,FABP5,FAM162A,…
GO:BP	granulocyte chemotaxis	GO:0071621	false	1.3007548963156778e-13	12.885804530652853	129	366	23	21017	CCL2,CCL20,CCL23,CCL26,CCL3,CCL4,CCL5,CCL7,CCL8,CD74,CSF1R,CXCL5,CXCL6,CXCL8,EDN1,IL1B,ITGA1,MCU,PPBP,S100A12,S100A8,S100A9,VAV3
GO:BP	regulation of response to stimulus	GO:0048583	false	2.1598932869606612e-13	12.66556770534397	3958	366	136	21017	A2M,ACKR3,ADGRG3,ADTRP,AIF1,AIM2,AKAP12,AKIP1,ALOX5AP,APCDD1L,ARHGAP18,ARHGDIB,BICD1,C1QA,C3ORF33,CCL2,CCL20,CCL23,CCL26,CCL3,CCL4,CCL5,CCL7,CCL8,CD14,CD38,CD74,CEACAM1,CLEC7A,COLEC12,CORO2B,CSF1R,CTSC,CTSL,CXCL6,CXCL8,CYP19A1,DDIT4,DEF6,DHRS3,DLX1,EDN1,EGR1,FABP5,FAP,FBP1,FCGR1A,FCGR2A,FCGR2B,FCGR3A,FCRLB,FERMT1,FGD2,FGD4,FLT1,FN1,FPR1,GPC2,HBEGF,HCST,HMGA2,HOMER1,IL1B,IL1RN,IL22RA2,IL7R,ITGA1,I…
GO:BP	myeloid leukocyte migration	GO:0097529	false	4.0278347225633694e-13	12.394928358513498	237	366	29	21017	AIF1,CCL2,CCL20,CCL23,CCL26,CCL3,CCL4,CCL5,CCL7,CCL8,CD74,CSF1R,CXCL5,CXCL6,CXCL8,CYP19A1,EDN1,FLT1,IL1B,ITGA1,MCU,MIF,MMP14,PPBP,S100A12,S100A8,S100A9,TREM2,VAV3
GO:BP	response to chemical	GO:0042221	false	1.4139778543647324e-12	11.84955739237965	3867	366	132	21017	A2M,ACKR3,ADTRP,AIF1,AIM2,AKAP12,ALOX5AP,AREG,CBR1,CCL2,CCL20,CCL23,CCL26,CCL3,CCL4,CCL5,CCL7,CCL8,CD14,CD38,CD74,CEACAM1,CEBPE,CLEC7A,COLEC12,CSF1R,CTSL,CXCL16,CXCL5,CXCL6,CXCL8,CYBB,CYP19A1,DDIT4,DHRS3,EDN1,EGR1,EGR3,F5,FAM162A,FBP1,FCGR2B,FLT1,FOS,FPR1,GCNT1,GSN,GSTZ1,H6PD,HAAO,HADH,HBEGF,HOMER1,HSPG2,IFITM2,IL1B,IL1RN,IL22RA2,IL7R,IPCEF1,IRF8,ITGA1,ITGA2,ITGA6,KL,LILRA1,LIPA,LRRC8C,LY86,MCL1,…
GO:BP	neutrophil migration	GO:1990266	false	1.6773384661583554e-12	11.775379293295464	129	366	22	21017	CCL2,CCL20,CCL23,CCL26,CCL3,CCL4,CCL5,CCL7,CCL8,CD74,CXCL5,CXCL6,CXCL8,EDN1,IL1B,ITGA1,MCU,PPBP,S100A12,S100A8,S100A9,VAV3
GO:BP	leukocyte chemotaxis	GO:0030595	false	3.3986711309548138e-12	11.468690857459181	237	366	28	21017	AIF1,CCL2,CCL20,CCL23,CCL26,CCL3,CCL4,CCL5,CCL7,CCL8,CD74,CSF1R,CXCL16,CXCL5,CXCL6,CXCL8,CYP19A1,EDN1,FLT1,IL1B,ITGA1,MCU,MIF,PPBP,S100A12,S100A8,S100A9,VAV3
GO:BP	leukocyte migration	GO:0050900	false	7.701590220962613e-12	11.113419592634756	396	366	35	21017	ADTRP,AIF1,CCL2,CCL20,CCL23,CCL26,CCL3,CCL4,CCL5,CCL7,CCL8,CD74,CSF1R,CXCL16,CXCL5,CXCL6,CXCL8,CYP19A1,EDN1,FLT1,GCNT1,IL1B,ITGA1,ITGA2,ITGA6,MCU,MIF,MMP14,PPBP,S100A12,S100A8,S100A9,TGFB1,TREM2,VAV3
GO:BP	granulocyte migration	GO:0097530	false	9.824956289632488e-12	11.00766937308624	156	366	23	21017	CCL2,CCL20,CCL23,CCL26,CCL3,CCL4,CCL5,CCL7,CCL8,CD74,CSF1R,CXCL5,CXCL6,CXCL8,EDN1,IL1B,ITGA1,MCU,PPBP,S100A12,S100A8,S100A9,VAV3
GO:BP	response to other organism	GO:0051707	false	1.049499171219145e-11	10.979017900040223	1555	366	73	21017	A2M,AIF1,AIM2,AKAP12,C1QA,CCL2,CCL20,CCL23,CCL26,CCL3,CCL4,CCL5,CCL7,CCL8,CD14,CD74,CD84,CEACAM1,CEBPE,CLEC7A,COLEC12,COTL1,CSF1R,CXCL16,CXCL5,CXCL6,CXCL8,CYBB,DDIT4,EDN1,FCGR1A,FCGR2B,FCGR3A,FOS,GSN,HMGA2,IFITM2,IL1B,IL7R,IRF8,IVNS1ABP,LRG1,LY86,LYZ,MEF2C,MIF,MMP12,MMP3,MMP9,MNDA,NLRP2,NLRP3,NLRX1,ODC1,PPBP,PPP1R14B,PYGL,RNASE2,RNASE3,RNASE6,S100A12,S100A8,S100A9,SDHAF4,SLC11A1,TGFB1,TKFC,TLR2,T…
GO:BP	response to biotic stimulus	GO:0009607	false	1.1310214719165232e-11	10.946529150117565	1593	366	74	21017	A2M,AIF1,AIM2,AKAP12,C1QA,CCL2,CCL20,CCL23,CCL26,CCL3,CCL4,CCL5,CCL7,CCL8,CD14,CD74,CD84,CEACAM1,CEBPE,CLEC7A,COLEC12,COTL1,CSF1R,CXCL16,CXCL5,CXCL6,CXCL8,CYBB,DDIT4,EDN1,FAP,FCGR1A,FCGR2B,FCGR3A,FOS,GSN,HMGA2,IFITM2,IL1B,IL7R,IRF8,IVNS1ABP,LRG1,LY86,LYZ,MEF2C,MIF,MMP12,MMP3,MMP9,MNDA,NLRP2,NLRP3,NLRX1,ODC1,PPBP,PPP1R14B,PYGL,RNASE2,RNASE3,RNASE6,S100A12,S100A8,S100A9,SDHAF4,SLC11A1,TGFB1,TKFC,TL…
GO:BP	immune system process	GO:0002376	false	1.1371830542071973e-11	10.94416962059533	2796	366	105	21017	A2M,ACKR3,ADGRG3,ADTRP,AIF1,AIM2,ALCAM,C1QA,CCL2,CCL20,CCL23,CCL26,CCL3,CCL4,CCL5,CCL7,CCL8,CD14,CD38,CD74,CD84,CEACAM1,CLEC7A,COLEC12,CSF1R,CTSC,CTSL,CXCL16,CXCL5,CXCL6,CXCL8,CYBB,CYP19A1,EDN1,EGR1,EGR3,FCGR1A,FCGR2A,FCGR2B,FCGR3A,FCRLB,FLT1,FN1,FOS,FPR1,GCNT1,GSN,HCST,IFITM2,IL1B,IL1RN,IL7R,IRF8,ITGA1,ITGA2,ITGA6,LIF,LILRA1,LIPA,LY86,LYZ,MCU,MEF2C,MIF,MMP12,MMP14,MMP3,MNDA,MT1G,NFATC2,NLRP2,NLR…
GO:BP	response to external biotic stimulus	GO:0043207	false	1.1592859637636476e-11	10.935809422391976	1558	366	73	21017	A2M,AIF1,AIM2,AKAP12,C1QA,CCL2,CCL20,CCL23,CCL26,CCL3,CCL4,CCL5,CCL7,CCL8,CD14,CD74,CD84,CEACAM1,CEBPE,CLEC7A,COLEC12,COTL1,CSF1R,CXCL16,CXCL5,CXCL6,CXCL8,CYBB,DDIT4,EDN1,FCGR1A,FCGR2B,FCGR3A,FOS,GSN,HMGA2,IFITM2,IL1B,IL7R,IRF8,IVNS1ABP,LRG1,LY86,LYZ,MEF2C,MIF,MMP12,MMP3,MMP9,MNDA,NLRP2,NLRP3,NLRX1,ODC1,PPBP,PPP1R14B,PYGL,RNASE2,RNASE3,RNASE6,S100A12,S100A8,S100A9,SDHAF4,SLC11A1,TGFB1,TKFC,TLR2,T…
GO:BP	defense response to symbiont	GO:0140546	false	1.780979827089687e-11	10.749340999701973	1125	366	60	21017	A2M,AIF1,AIM2,C1QA,CCL2,CCL20,CCL23,CCL26,CCL3,CCL4,CCL5,CCL7,CCL8,CD14,CD74,CD84,CEACAM1,CLEC7A,COLEC12,CSF1R,CXCL16,CXCL5,CXCL6,CXCL8,CYBB,DDIT4,EDN1,FCGR1A,FCGR2B,FCGR3A,GSN,IFITM2,IL1B,IRF8,LY86,LYZ,MIF,MMP12,MMP3,MNDA,NLRP2,NLRP3,NLRX1,PPBP,PPP1R14B,RNASE2,RNASE3,RNASE6,S100A12,S100A8,S100A9,SDHAF4,SLC11A1,TGFB1,TKFC,TLR2,TREM2,TRIM14,VAMP8,VSIG4
GO:BP	cell chemotaxis	GO:0060326	false	2.3847988525982718e-11	10.622548245928108	319	366	31	21017	ACKR3,AIF1,CCL2,CCL20,CCL23,CCL26,CCL3,CCL4,CCL5,CCL7,CCL8,CD74,CSF1R,CXCL16,CXCL5,CXCL6,CXCL8,CYP19A1,EDN1,EGR3,FLT1,HBEGF,IL1B,ITGA1,MCU,MIF,PPBP,S100A12,S100A8,S100A9,VAV3
GO:BP	locomotion	GO:0040011	false	2.976473375562525e-11	10.526297997841942	1238	366	63	21017	ACKR3,ADGRG3,ADTRP,AIF1,AKAP12,ARHGAP18,ARHGDIB,CCL2,CCL20,CCL23,CCL26,CCL3,CCL4,CCL5,CCL7,CCL8,CD74,CEACAM1,CLEC7A,CSF1R,CXCL16,CXCL5,CXCL6,CXCL8,CYP19A1,EDN1,EGR3,FERMT1,FLT1,FN1,FPR1,GCNT1,HBEGF,IL1B,ITGA1,ITGA2,ITGA6,MCU,MEF2C,MIF,MMP14,MMP7,MMP9,NR4A3,P2RY6,PARD6B,PLAU,PLAUR,PPBP,PROK2,RNASE2,RNASE3,S100A12,S100A8,S100A9,SEMA3C,SEMA4A,SEMA7A,SPRED1,TGFB1,TREM2,TWIST2,VAV3
GO:BP	biological process involved in interspecies interaction between organisms	GO:0044419	false	7.041525786230305e-11	10.152333225979566	1724	366	76	21017	A2M,AIF1,AIM2,AKAP12,C1QA,CCL2,CCL20,CCL23,CCL26,CCL3,CCL4,CCL5,CCL7,CCL8,CD14,CD74,CD84,CEACAM1,CEBPE,CLEC7A,COLEC12,COTL1,CSF1R,CTSL,CXCL16,CXCL5,CXCL6,CXCL8,CYBB,DDIT4,EDN1,FCGR1A,FCGR2B,FCGR3A,FN1,FOS,GSN,HMGA2,IFITM2,IL1B,IL7R,IRF8,ITGA2,IVNS1ABP,LRG1,LY86,LYZ,MEF2C,MIF,MMP12,MMP3,MMP9,MNDA,NLRP2,NLRP3,NLRX1,ODC1,PPBP,PPP1R14B,PYGL,RNASE2,RNASE3,RNASE6,S100A12,S100A8,S100A9,SDHAF4,SLC11A1,TG…
GO:BP	defense response to other organism	GO:0098542	false	7.15140827252522e-11	10.14560842746278	1228	366	62	21017	A2M,AIF1,AIM2,C1QA,CCL2,CCL20,CCL23,CCL26,CCL3,CCL4,CCL5,CCL7,CCL8,CD14,CD74,CD84,CEACAM1,CLEC7A,COLEC12,COTL1,CSF1R,CXCL16,CXCL5,CXCL6,CXCL8,CYBB,DDIT4,EDN1,FCGR1A,FCGR2B,FCGR3A,GSN,IFITM2,IL1B,IL7R,IRF8,LY86,LYZ,MIF,MMP12,MMP3,MNDA,NLRP2,NLRP3,NLRX1,PPBP,PPP1R14B,RNASE2,RNASE3,RNASE6,S100A12,S100A8,S100A9,SDHAF4,SLC11A1,TGFB1,TKFC,TLR2,TREM2,TRIM14,VAMP8,VSIG4
GO:BP	cellular response to chemical stimulus	GO:0070887	false	7.859315984251176e-11	10.104615250040998	2186	366	88	21017	ACKR3,ADTRP,AIF1,AIM2,ALOX5AP,CBR1,CCL2,CCL20,CCL23,CCL26,CCL3,CCL4,CCL5,CCL7,CCL8,CD14,CD74,CEACAM1,CEBPE,CLEC7A,COLEC12,CSF1R,CTSL,CXCL16,CXCL5,CXCL6,CXCL8,CYBB,CYP19A1,DDIT4,DHRS3,EDN1,EGR1,EGR3,FAM162A,FBP1,FCGR2B,FLT1,FOS,GSTZ1,HBEGF,IL1B,IPCEF1,IRF8,ITGA1,ITGA2,ITGA6,LRRC8C,LY86,MCU,MEF2C,MIF,MMP3,MMP9,MT1G,MT1X,NFATC2,NLRP3,NR4A3,P2RY6,PER1,PEX10,PPBP,PRMT1,PRXL2A,PTGES,PTGS1,PTPRN2,RAB31,…
GO:BP	regulation of response to external stimulus	GO:0032101	false	1.0158244659391979e-10	9.9931813314814	1071	366	57	21017	A2M,ADTRP,AIF1,AIM2,ALOX5AP,CCL2,CCL26,CCL3,CCL4,CCL5,CCL7,CD14,CD74,CEACAM1,CLEC7A,COLEC12,CSF1R,CTSC,CXCL6,CXCL8,CYP19A1,EDN1,FAP,FCGR1A,FCGR2B,IL1B,IL22RA2,ITGA2,LY86,MCU,MIF,MMP12,MMP3,MMP9,MNDA,NLRP2,NLRP3,NLRX1,NT5E,OSM,PLAU,PLAUR,PTGES,S100A12,S100A8,S100A9,SEMA3C,SEMA4A,SEMA7A,SERPINB2,SPP1,TGFB1,TKFC,TLR2,TREM2,VAMP8,VSIG4
GO:BP	immune response	GO:0006955	false	1.2334016806002054e-10	9.908895464151243	2008	366	83	21017	A2M,ACKR3,AIF1,AIM2,ALCAM,C1QA,CCL2,CCL20,CCL23,CCL26,CCL3,CCL4,CCL5,CCL7,CCL8,CD14,CD38,CD74,CD84,CEACAM1,CLEC7A,COLEC12,CSF1R,CTSC,CTSL,CXCL16,CXCL5,CXCL6,CXCL8,CYBB,EDN1,FCGR1A,FCGR2A,FCGR2B,FCGR3A,FCRLB,FPR1,GSN,HCST,IFITM2,IL1B,IL1RN,IL7R,IRF8,LIF,LILRA1,LIPA,LY86,LYZ,MEF2C,MIF,MMP12,MMP3,MNDA,NFATC2,NLRP2,NLRP3,NLRX1,NR4A3,OSM,PPBP,PPP1R14B,RNASE2,RNASE3,RNASE6,S100A12,S100A8,S100A9,SDHAF4,…
GO:BP	cell migration	GO:0016477	false	5.637605061874083e-10	9.248905351567728	1499	366	68	21017	ACKR3,ADGRG3,ADTRP,AIF1,AKAP12,ARHGDIB,CCL2,CCL20,CCL23,CCL26,CCL3,CCL4,CCL5,CCL7,CCL8,CD74,CEACAM1,CENPV,CLEC7A,CSF1R,CXCL16,CXCL5,CXCL6,CXCL8,CYP19A1,DDIT4,EDN1,EGR3,FAP,FERMT1,FLT1,FN1,GCNT1,GPC2,HBEGF,IL1B,ITGA1,ITGA2,ITGA6,LIMA1,LRG1,MCU,MEF2C,MIF,MMP12,MMP14,MMP7,MMP9,NFATC2,NR4A3,P2RY6,PARD6B,PLAU,PPBP,S100A12,S100A8,S100A9,SDCCAG8,SEMA3C,SEMA4A,SEMA7A,SPOCK1,SPRED1,TGFB1,TREM2,TWIST2,VAV3…
GO:BP	positive regulation of immune system process	GO:0002684	false	1.0599248899890041e-9	8.974724909281516	1066	366	55	21017	A2M,AIF1,AIM2,C1QA,CCL2,CCL20,CCL3,CCL4,CCL5,CCL7,CCL8,CD14,CD38,CD74,CEACAM1,CLEC7A,COLEC12,CSF1R,CTSC,CXCL8,EDN1,EGR3,FCGR1A,FCGR2B,FCGR3A,FOS,FPR1,IL1B,IL7R,ITGA2,LIF,LIPA,MCU,MEF2C,MIF,MMP12,MMP14,MNDA,NFATC2,NLRP3,NLRX1,NR4A3,S100A8,S100A9,SEMA7A,SLC11A1,STOML2,TGFB1,TKFC,TLR2,TREM2,VAMP8,VAV3,VSIG4,ZFP36L1
GO:BP	innate immune response	GO:0045087	false	1.5323840668642145e-9	8.814632372291234	977	366	52	21017	A2M,AIF1,AIM2,C1QA,CCL2,CCL20,CCL23,CCL26,CCL3,CCL4,CCL5,CCL7,CCL8,CD14,CD74,CD84,CEACAM1,CLEC7A,COLEC12,CSF1R,CXCL16,CYBB,EDN1,FCGR1A,FCGR2B,FCGR3A,GSN,IFITM2,IRF8,LY86,MIF,MMP12,MMP3,MNDA,NLRP2,NLRP3,NLRX1,PPP1R14B,RNASE2,RNASE3,RNASE6,S100A12,S100A8,S100A9,SDHAF4,SLC11A1,TGFB1,TKFC,TLR2,TREM2,TRIM14,VSIG4
GO:BP	chemokine-mediated signaling pathway	GO:0070098	false	8.1896151522176e-9	8.086736506199934	90	366	16	21017	ACKR3,CCL2,CCL20,CCL23,CCL26,CCL3,CCL4,CCL5,CCL7,CCL8,CXCL5,CXCL6,CXCL8,EDN1,PPBP,TREM2
GO:BP	regulation of immune system process	GO:0002682	false	1.1627361378800145e-8	7.934518829436832	1526	366	66	21017	A2M,ADTRP,AIF1,AIM2,C1QA,CCL2,CCL20,CCL3,CCL4,CCL5,CCL7,CCL8,CD14,CD38,CD74,CD84,CEACAM1,CLEC7A,COLEC12,CSF1R,CTSC,CXCL6,CXCL8,CYP19A1,EDN1,EGR3,FCGR1A,FCGR2A,FCGR2B,FCGR3A,FCRLB,FN1,FOS,FPR1,GCNT1,HCST,IL1B,IL7R,ITGA2,LIF,LIPA,MCU,MEF2C,MIF,MMP12,MMP14,MNDA,NFATC2,NLRP3,NLRX1,NR4A3,PRMT1,PRXL2A,S100A8,S100A9,SEMA7A,SLC11A1,STOML2,TGFB1,TKFC,TLR2,TREM2,VAMP8,VAV3,VSIG4,ZFP36L1
GO:BP	cell motility	GO:0048870	false	1.228160611418681e-8	7.910744835074533	1716	366	71	21017	ACKR3,ADGRG3,ADTRP,AIF1,AKAP12,ARHGAP18,ARHGDIB,CCL2,CCL20,CCL23,CCL26,CCL3,CCL4,CCL5,CCL7,CCL8,CD74,CEACAM1,CENPV,CLEC7A,CSF1R,CXCL16,CXCL5,CXCL6,CXCL8,CYP19A1,DDIT4,EDN1,EGR3,ENAH,FAP,FERMT1,FLT1,FN1,GCNT1,GPC2,HBEGF,IL1B,ITGA1,ITGA2,ITGA6,LIMA1,LRG1,MCU,MEF2C,MIF,MMP12,MMP14,MMP7,MMP9,NFATC2,NR4A3,P2RY6,PARD6B,PLAU,PLTP,PPBP,S100A12,S100A8,S100A9,SDCCAG8,SEMA3C,SEMA4A,SEMA7A,SPOCK1,SPRED1,TGFB…
GO:BP	cellular response to stimulus	GO:0051716	false	1.2311527515674248e-8	7.90968805994663	7320	366	191	21017	ACKR3,ADGRE3,ADGRG3,ADTRP,AIF1,AIM2,AKAP12,AKIP1,ALCAM,ALOX5AP,APCDD1L,AREG,ARHGAP18,ARHGDIB,ARHGEF6,BEX1,BICD1,C3ORF33,CAMK1,CBR1,CCL2,CCL20,CCL23,CCL26,CCL3,CCL4,CCL5,CCL7,CCL8,CD14,CD38,CD74,CEACAM1,CEBPE,CETN2,CHCHD6,CLEC7A,COLEC12,CORO2B,CSF1R,CTSC,CTSL,CXCL16,CXCL5,CXCL6,CXCL8,CYBB,CYP19A1,DDIT4,DEF6,DHRS3,DISP2,DLX1,EDN1,EGR1,EGR3,FABP5,FAM162A,FBP1,FCGR1A,FCGR2A,FCGR2B,FCGR3A,FCRLA,FCRLB,…
GO:BP	positive regulation of cell migration	GO:0030335	false	1.618277204311645e-8	7.790947083470777	542	366	36	21017	ACKR3,AIF1,AKAP12,CCL20,CCL26,CCL3,CCL4,CCL5,CCL7,CCL8,CD74,CLEC7A,CSF1R,CXCL16,CXCL8,EDN1,FERMT1,FLT1,FN1,HBEGF,IL1B,ITGA2,ITGA6,MCU,MMP14,MMP7,MMP9,NR4A3,P2RY6,PLAU,SEMA3C,SEMA4A,SEMA7A,TGFB1,TREM2,TWIST2
GO:BP	cellular response to chemokine	GO:1990869	false	3.741552353855573e-8	7.426948173511504	99	366	16	21017	ACKR3,CCL2,CCL20,CCL23,CCL26,CCL3,CCL4,CCL5,CCL7,CCL8,CXCL5,CXCL6,CXCL8,EDN1,PPBP,TREM2
GO:BP	response to chemokine	GO:1990868	false	3.741552353855573e-8	7.426948173511504	99	366	16	21017	ACKR3,CCL2,CCL20,CCL23,CCL26,CCL3,CCL4,CCL5,CCL7,CCL8,CXCL5,CXCL6,CXCL8,EDN1,PPBP,TREM2
GO:BP	cell surface receptor signaling pathway	GO:0007166	false	5.986918768224988e-8	7.222796634413355	2803	366	96	21017	ACKR3,ADGRE3,ADGRG3,AIM2,APCDD1L,AREG,CCL2,CCL20,CCL23,CCL26,CCL3,CCL4,CCL5,CCL7,CCL8,CD14,CD38,CD74,CEACAM1,CLEC7A,CSF1R,CXCL5,CXCL6,CXCL8,DDIT4,DISP2,DLX1,EDN1,EGR1,FCGR1A,FCGR2A,FCGR2B,FCGR3A,FCRLA,FCRLB,FERMT1,FLT1,FN1,FOS,FPR1,GPC2,HBEGF,HOMER1,HSPG2,IFITM2,IL1B,IL1RN,IL22RA2,IL7R,ITGA1,ITGA2,ITGA6,KL,LIF,LILRA1,LILRB1,LIPA,LRG1,LTBP1,LTBP2,LY86,MCL1,MEF2C,MIF,MMP12,MMP14,MMP9,MNDA,MYO1E,NFA…
GO:BP	positive regulation of cell motility	GO:2000147	false	6.78865356572872e-8	7.168216353401208	570	366	36	21017	ACKR3,AIF1,AKAP12,CCL20,CCL26,CCL3,CCL4,CCL5,CCL7,CCL8,CD74,CLEC7A,CSF1R,CXCL16,CXCL8,EDN1,FERMT1,FLT1,FN1,HBEGF,IL1B,ITGA2,ITGA6,MCU,MMP14,MMP7,MMP9,NR4A3,P2RY6,PLAU,SEMA3C,SEMA4A,SEMA7A,TGFB1,TREM2,TWIST2
GO:BP	leukocyte activation	GO:0045321	false	8.367445094621384e-8	7.077407128708003	951	366	48	21017	ADGRG3,AIF1,C1QA,CCL2,CCL3,CCL5,CD38,CD74,CD84,CEACAM1,CLEC7A,CTSC,CTSL,CXCL6,CXCL8,EDN1,EGR1,EGR3,FCGR2B,FCGR3A,FN1,GSN,IL1B,IL7R,IRF8,LIPA,MEF2C,MIF,MMP14,MNDA,MT1G,NFATC2,NLRP3,NR4A3,RUNX2,S100A12,SEMA4A,SH2D2A,SLC11A1,STOML2,TGFB1,TLR2,TMEM229B,TREM2,VAMP8,VAV3,VSIG4,ZFP36L1
GO:BP	myeloid leukocyte activation	GO:0002274	false	9.686954538556303e-8	7.013812738427775	240	366	23	21017	AIF1,C1QA,CCL3,CCL5,CD74,CD84,CTSC,CXCL6,CXCL8,FCGR2B,FCGR3A,FN1,MIF,MT1G,NR4A3,S100A12,SLC11A1,TGFB1,TLR2,TMEM229B,TREM2,VAMP8,VSIG4
GO:BP	positive regulation of locomotion	GO:0040017	false	1.4077206551132836e-7	6.851483517054049	585	366	36	21017	ACKR3,AIF1,AKAP12,CCL20,CCL26,CCL3,CCL4,CCL5,CCL7,CCL8,CD74,CLEC7A,CSF1R,CXCL16,CXCL8,EDN1,FERMT1,FLT1,FN1,HBEGF,IL1B,ITGA2,ITGA6,MCU,MMP14,MMP7,MMP9,NR4A3,P2RY6,PLAU,SEMA3C,SEMA4A,SEMA7A,TGFB1,TREM2,TWIST2
GO:BP	response to cytokine	GO:0034097	false	1.6902794330885032e-7	6.772041492891251	937	366	47	21017	ACKR3,AIF1,AIM2,AKAP12,CCL2,CCL20,CCL23,CCL26,CCL3,CCL4,CCL5,CCL7,CCL8,CD14,CD38,CD74,CEACAM1,CSF1R,CXCL16,CXCL5,CXCL6,CXCL8,EDN1,EGR1,FOS,GSN,IFITM2,IL1B,IL1RN,IL22RA2,IL7R,IRF8,LILRA1,MCL1,MMP12,MNDA,MT1X,OSM,PCOLCE2,PPBP,SLC11A1,SPP1,TIMP4,TLR2,TREM2,TXNDC17,ZFP36L1
GO:BP	regulation of cell migration	GO:0030334	false	1.7520267974701663e-7	6.756459255528429	938	366	47	21017	ACKR3,ADGRG3,ADTRP,AIF1,AKAP12,ARHGDIB,CCL2,CCL20,CCL26,CCL3,CCL4,CCL5,CCL7,CCL8,CD74,CEACAM1,CLEC7A,CSF1R,CXCL16,CXCL8,CYP19A1,EDN1,FERMT1,FLT1,FN1,GCNT1,HBEGF,IL1B,ITGA2,ITGA6,MCU,MEF2C,MIF,MMP14,MMP7,MMP9,NR4A3,P2RY6,PARD6B,PLAU,SEMA3C,SEMA4A,SEMA7A,SPRED1,TGFB1,TREM2,TWIST2
GO:BP	ERK1 and ERK2 cascade	GO:0070371	false	1.793280716251715e-7	6.746351721605378	318	366	26	21017	ACKR3,AKAP12,C3ORF33,CCL2,CCL20,CCL23,CCL26,CCL3,CCL4,CCL5,CCL7,CCL8,CD74,CEACAM1,CSF1R,EDN1,FN1,IL1B,LIF,MIF,P2RY6,SEMA7A,SPRED1,TGFB1,TREM2,ZFP36L1
GO:BP	signaling	GO:0023052	false	2.0615722865954945e-7	6.685801432572959	6471	366	171	21017	ACKR3,ACSL4,ADGRE3,ADGRG3,AIF1,AIM2,AKAP12,AKIP1,ALCAM,APCDD1L,AREG,ARHGAP18,ARHGDIB,ARHGEF6,BEX1,BICD1,C1QA,C3ORF33,CAMK1,CCL2,CCL20,CCL23,CCL26,CCL3,CCL4,CCL5,CCL7,CCL8,CD14,CD38,CD74,CEACAM1,CEBPE,CLEC7A,COLEC12,CSF1R,CTSC,CTSL,CXCL16,CXCL5,CXCL6,CXCL8,CYBB,CYP19A1,DBN1,DDIT4,DEF6,DHRS3,DISP2,DLX1,EDN1,EGR1,EGR3,FABP5,FAM162A,FBP1,FCGR1A,FCGR2A,FCGR2B,FCGR3A,FCRLA,FCRLB,FERMT1,FGD2,FGD4,FLT1,F…
GO:BP	response to type II interferon	GO:0034341	false	2.3967794371033913e-7	6.620371929944762	147	366	18	21017	AIF1,CCL2,CCL20,CCL23,CCL26,CCL3,CCL4,CCL5,CCL7,CCL8,CD74,CXCL16,EDN1,GSN,IFITM2,IRF8,SLC11A1,TLR2
GO:BP	regulation of cell communication	GO:0010646	false	2.441767702813228e-7	6.612295654963242	3453	366	109	21017	ACKR3,ACSL4,ADGRG3,AIM2,AKAP12,AKIP1,APCDD1L,ARHGAP18,ARHGDIB,BICD1,C3ORF33,CCL2,CCL20,CCL23,CCL26,CCL3,CCL4,CCL5,CCL7,CCL8,CD14,CD38,CD74,CEACAM1,CLEC7A,CSF1R,CTSC,CTSL,CXCL8,CYP19A1,DBN1,DDIT4,DEF6,DHRS3,DLX1,EDN1,EGR1,FABP5,FBP1,FCGR2B,FERMT1,FGD2,FGD4,FLT1,FN1,GPC2,HADH,HBEGF,HCST,HOMER1,IL1B,IL1RN,IL7R,ITGA1,ITGA2,ITGA6,IVNS1ABP,KCTD12,KL,KPTN,LIF,LIPA,LRG1,LTBP1,LY86,MCL1,MCU,MEF2C,MIF,MMP1…
GO:BP	response to peptide	GO:1901652	false	2.683005724207073e-7	6.571378400757471	950	366	47	21017	ACKR3,AIF1,AIM2,AKAP12,CCL2,CCL20,CCL23,CCL26,CCL3,CCL4,CCL5,CCL7,CCL8,CD14,CD38,CD74,CEACAM1,CSF1R,CXCL16,CXCL5,CXCL6,CXCL8,EDN1,EGR1,FOS,GSN,IFITM2,IL1B,IL1RN,IL22RA2,IL7R,IRF8,LILRA1,MCL1,MMP12,MNDA,MT1X,OSM,PCOLCE2,PPBP,SLC11A1,SPP1,TIMP4,TLR2,TREM2,TXNDC17,ZFP36L1
GO:BP	cell communication	GO:0007154	false	2.884637718966007e-7	6.539908722034588	6496	366	171	21017	ACKR3,ACSL4,ADGRE3,ADGRG3,AIF1,AIM2,AKAP12,AKIP1,ALCAM,APCDD1L,AREG,ARHGAP18,ARHGDIB,ARHGEF6,BEX1,BICD1,C1QA,C3ORF33,CAMK1,CCL2,CCL20,CCL23,CCL26,CCL3,CCL4,CCL5,CCL7,CCL8,CD14,CD38,CD74,CEACAM1,CEBPE,CLEC7A,COLEC12,CSF1R,CTSC,CTSL,CXCL16,CXCL5,CXCL6,CXCL8,CYBB,CYP19A1,DBN1,DDIT4,DEF6,DHRS3,DISP2,DLX1,EDN1,EGR1,EGR3,FABP5,FAM162A,FBP1,FCGR1A,FCGR2A,FCGR2B,FCGR3A,FCRLA,FCRLB,FERMT1,FGD2,FGD4,FLT1,F…
GO:BP	positive regulation of response to stimulus	GO:0048584	false	3.3792684492312377e-7	6.471177306482317	2293	366	82	21017	A2M,ACKR3,AIF1,AIM2,AKAP12,ALOX5AP,C1QA,CCL2,CCL20,CCL23,CCL26,CCL3,CCL4,CCL5,CCL7,CCL8,CD14,CD38,CD74,CEACAM1,CLEC7A,COLEC12,CSF1R,CTSC,CTSL,CXCL8,EDN1,FABP5,FCGR1A,FCGR2B,FERMT1,FLT1,FN1,FPR1,HBEGF,HCST,HOMER1,IL1B,IL7R,ITGA1,ITGA2,KL,LIF,LIPA,LRG1,LY86,MCL1,MCU,MEF2C,MIF,MMP12,MMP9,MNDA,NFATC2,NLRP3,NLRX1,NR4A3,OSM,P2RY6,PLAU,PLAUR,PRMT1,RUVBL1,S100A12,S100A8,S100A9,SELENON,SEMA7A,SLC11A1,SLC2…
GO:BP	regulation of response to stress	GO:0080134	false	4.136061232838739e-7	6.383413040299239	1354	366	58	21017	A2M,ACKR3,ADTRP,AIM2,ALOX5AP,CCL3,CCL5,CD14,CD74,CEACAM1,CLEC7A,COLEC12,CORO2B,CTSC,CXCL6,CYP19A1,EDN1,FAP,FCGR1A,FCGR2B,FERMT1,HBEGF,HMGA2,IL1B,IL22RA2,MEF2C,MIF,MMP12,MMP3,MMP9,MNDA,NLRP2,NLRP3,NLRX1,NT5E,NUDT16L1,OSM,PLAU,PLAUR,PTGES,RUVBL1,S100A12,S100A8,S100A9,SELENON,SEMA7A,SERPINB2,SPP1,SPRED1,SUPT3H,TADA1,TGFB1,TKFC,TLR2,TMEM97,TREM2,VAMP8,VSIG4
GO:BP	regulation of cell motility	GO:2000145	false	4.633605922436306e-7	6.334080904725785	1000	366	48	21017	ACKR3,ADGRG3,ADTRP,AIF1,AKAP12,ARHGAP18,ARHGDIB,CCL2,CCL20,CCL26,CCL3,CCL4,CCL5,CCL7,CCL8,CD74,CEACAM1,CLEC7A,CSF1R,CXCL16,CXCL8,CYP19A1,EDN1,FERMT1,FLT1,FN1,GCNT1,HBEGF,IL1B,ITGA2,ITGA6,MCU,MEF2C,MIF,MMP14,MMP7,MMP9,NR4A3,P2RY6,PARD6B,PLAU,SEMA3C,SEMA4A,SEMA7A,SPRED1,TGFB1,TREM2,TWIST2
GO:BP	regulation of signaling	GO:0023051	false	4.779552691331151e-7	6.32061274622819	3446	366	108	21017	ACKR3,ACSL4,ADGRG3,AIM2,AKAP12,AKIP1,APCDD1L,ARHGAP18,ARHGDIB,BICD1,C3ORF33,CCL2,CCL20,CCL23,CCL26,CCL3,CCL4,CCL5,CCL7,CCL8,CD14,CD38,CD74,CEACAM1,CLEC7A,CSF1R,CTSC,CTSL,CXCL8,CYP19A1,DBN1,DDIT4,DEF6,DHRS3,DLX1,EDN1,EGR1,FABP5,FBP1,FCGR2B,FERMT1,FGD2,FGD4,FLT1,FN1,GPC2,HADH,HBEGF,HCST,HOMER1,IL1B,IL1RN,IL7R,ITGA1,ITGA6,IVNS1ABP,KCTD12,KL,KPTN,LIF,LIPA,LRG1,LTBP1,LY86,MCL1,MCU,MEF2C,MIF,MMP12,MMP1…
GO:BP	positive regulation of response to external stimulus	GO:0032103	false	6.709045652318536e-7	6.173339252917309	619	366	36	21017	AIF1,AIM2,ALOX5AP,CCL26,CCL3,CCL4,CCL5,CCL7,CD14,CD74,CLEC7A,COLEC12,CSF1R,CTSC,CXCL8,EDN1,FCGR1A,IL1B,ITGA2,LY86,MCU,MIF,MMP12,MNDA,NLRP3,NLRX1,OSM,PLAU,S100A12,S100A8,S100A9,TGFB1,TKFC,TLR2,TREM2,VAMP8
GO:BP	regulation of ERK1 and ERK2 cascade	GO:0070372	false	0.0000010851415032733857	5.964513625793518	295	366	24	21017	ACKR3,AKAP12,C3ORF33,CCL2,CCL20,CCL23,CCL26,CCL3,CCL4,CCL5,CCL7,CCL8,CD74,CEACAM1,CSF1R,FN1,IL1B,LIF,MIF,P2RY6,SEMA7A,SPRED1,TGFB1,TREM2
GO:BP	cellular response to interleukin-1	GO:0071347	false	0.0000011339673965789809	5.945399431941694	106	366	15	21017	AKAP12,CCL2,CCL20,CCL23,CCL26,CCL3,CCL4,CCL5,CCL7,CCL8,CXCL8,EDN1,EGR1,IL1B,IL1RN
GO:BP	negative regulation of response to stimulus	GO:0048585	false	0.0000012597753899253928	5.899706879970903	1663	366	65	21017	A2M,ACKR3,ADGRG3,ADTRP,AIF1,AIM2,APCDD1L,BICD1,C3ORF33,CCL2,CCL5,CD74,CEACAM1,CXCL8,CYP19A1,DDIT4,DHRS3,DLX1,EDN1,EGR1,FAP,FBP1,FCGR2B,FCRLB,FERMT1,HMGA2,IL1B,IL1RN,IL22RA2,IL7R,ITGA1,ITGA6,IVNS1ABP,KPTN,LIF,LTBP1,MCL1,MIF,MMP12,MMP14,MMP9,NLRP2,NLRX1,NT5E,NUDT16L1,PER1,PLAU,PLAUR,PRMT1,RGS16,RGS2,RUNX2,SEMA3C,SEMA4A,SEMA7A,SERPINB2,SPP1,SPRED1,TAX1BP3,TGFB1,TKFC,TRAP1,TREM2,VGLL4,VSIG4
GO:BP	response to oxygen-containing compound	GO:1901700	false	0.000001538357441566237	5.812942743296749	1632	366	64	21017	A2M,AKAP12,AREG,CCL2,CCL3,CCL7,CD14,CD38,CEACAM1,CEBPE,CLEC7A,COLEC12,CXCL5,CXCL6,CXCL8,CYBB,CYP19A1,DDIT4,EDN1,EGR1,F5,FBP1,FCGR2B,FOS,GCNT1,H6PD,HADH,HOMER1,IL1B,IRF8,ITGA2,KL,LIPA,LY86,MEF2C,MIF,MMP12,MMP3,MMP9,NLRP3,NR4A3,NT5E,P2RY6,PER1,PEX10,PPBP,PRMT1,PTPRN2,RAB31,RGS2,RORB,S100A8,S100A9,SLC11A1,SPP1,TDO2,TGFB1,TGM2,TLR2,TRAP1,TREM2,TWIST2,TXNRD2,ZFP36L1
GO:BP	regulation of leukocyte migration	GO:0002685	false	0.0000016943694653184028	5.770991883702132	230	366	21	21017	ADTRP,AIF1,CCL2,CCL20,CCL3,CCL4,CCL5,CCL7,CCL8,CD74,CSF1R,CXCL8,CYP19A1,EDN1,GCNT1,ITGA2,MCU,MIF,MMP14,TGFB1,TREM2
GO:BP	small molecule metabolic process	GO:0044281	true	0.000001735879005214285	5.7604805494354885	1795	366	68	21017	ABHD10,ACSL4,ADTRP,ALDH18A1,ALDH1B1,ALDH6A1,ALOX5AP,ATP5MC2,CBR1,CD38,CD74,CEACAM1,CYP19A1,DDIT4,DHRS3,DNPH1,DPYD,DSE,EDN1,EGR1,FABP5,FBP1,FUOM,GCAT,GNPNAT1,GSTZ1,H6PD,HAAO,HADH,HK3,IDH2,IDH3G,IL1B,LDHA,LDHB,LIMA1,LIPA,MACROD1,ME3,MIF,MSMO1,MTLN,NDUFB2,NME1,NT5E,NUDT18,OCA2,ODC1,OLA1,P2RY6,PAICS,PGM2,PLTP,PTGES,PTGS1,PUDP,SEC14L2,SLC25A12,SLC4A7,STOML2,SUCLG2,TDO2,TGFB1,TKFC,TLR2,TPI1,TREM2,TTC39B
GO:BP	regulation of locomotion	GO:0040012	false	0.0000018220414730956915	5.739441741890125	1042	366	48	21017	ACKR3,ADGRG3,ADTRP,AIF1,AKAP12,ARHGAP18,ARHGDIB,CCL2,CCL20,CCL26,CCL3,CCL4,CCL5,CCL7,CCL8,CD74,CEACAM1,CLEC7A,CSF1R,CXCL16,CXCL8,CYP19A1,EDN1,FERMT1,FLT1,FN1,GCNT1,HBEGF,IL1B,ITGA2,ITGA6,MCU,MEF2C,MIF,MMP14,MMP7,MMP9,NR4A3,P2RY6,PARD6B,PLAU,SEMA3C,SEMA4A,SEMA7A,SPRED1,TGFB1,TREM2,TWIST2
GO:BP	regulation of MAPK cascade	GO:0043408	false	0.000002046528006933206	5.688982307616162	645	366	36	21017	ACKR3,AKAP12,C3ORF33,CCL2,CCL20,CCL23,CCL26,CCL3,CCL4,CCL5,CCL7,CCL8,CD74,CEACAM1,CSF1R,EDN1,FCGR2B,FLT1,FN1,IL1B,ITGA1,KL,LIF,MEF2C,MIF,OSM,P2RY6,PER1,PRMT1,RGS2,S100A12,SEMA7A,SLA,SPRED1,TGFB1,TREM2
GO:BP	signal transduction	GO:0007165	false	0.00000226112191644177	5.645676020489466	5979	366	158	21017	ACKR3,ADGRE3,ADGRG3,AIF1,AIM2,AKAP12,AKIP1,ALCAM,APCDD1L,AREG,ARHGAP18,ARHGDIB,ARHGEF6,BEX1,BICD1,C3ORF33,CAMK1,CCL2,CCL20,CCL23,CCL26,CCL3,CCL4,CCL5,CCL7,CCL8,CD14,CD38,CD74,CEACAM1,CEBPE,CLEC7A,COLEC12,CSF1R,CTSC,CTSL,CXCL16,CXCL5,CXCL6,CXCL8,CYBB,DDIT4,DEF6,DHRS3,DISP2,DLX1,EDN1,EGR1,FABP5,FAM162A,FBP1,FCGR1A,FCGR2A,FCGR2B,FCGR3A,FCRLA,FCRLB,FERMT1,FGD2,FGD4,FLT1,FN1,FOS,FPR1,GPC2,GPR82,HBEGF,…
GO:BP	intracellular signaling cassette	GO:0141124	false	0.0000027155620666343728	5.566140266563575	1895	366	70	21017	ACKR3,ADGRG3,AIF1,AIM2,AKAP12,AKIP1,ARHGAP18,ARHGDIB,ARHGEF6,C3ORF33,CCL2,CCL20,CCL23,CCL26,CCL3,CCL4,CCL5,CCL7,CCL8,CD74,CEACAM1,CEBPE,CLEC7A,CSF1R,CXCL8,DEF6,EDN1,FBP1,FCGR2B,FCGR3A,FGD2,FGD4,FLT1,FN1,FOS,FPR1,HBEGF,HCST,IL1B,ITGA1,KL,LIF,LIPA,MCU,MEF2C,MIF,NFATC2,NLRP2,NLRX1,OSM,P2RY6,PER1,PRMT1,RGS2,RHOBTB1,RUNX2,S100A12,SEMA7A,SIPA1L1,SLA,SLC20A1,SPRED1,TAX1BP3,TGFB1,TGM2,TLR2,TNFSF15,TREM2,…
GO:BP	response to interleukin-1	GO:0070555	false	0.0000030964487949630323	5.509136097391491	132	366	16	21017	AKAP12,CCL2,CCL20,CCL23,CCL26,CCL3,CCL4,CCL5,CCL7,CCL8,CD38,CXCL8,EDN1,EGR1,IL1B,IL1RN
GO:BP	regulation of multicellular organismal process	GO:0051239	false	0.000003384135289039702	5.470552283307676	2928	366	94	21017	ADTRP,AIF1,AIM2,AKAP12,ARHGDIB,CCL2,CCL3,CCL5,CD14,CD38,CD74,CD84,CEACAM1,CLEC7A,CORO2B,CSF1R,CTSC,CXCL6,CXCL8,CYBB,CYP19A1,DBN1,DHRS3,DLX1,EDN1,EGR1,EGR3,FABP5,FAP,FCGR2B,FCGR3A,FERMT1,FLT1,FN1,FOS,HADH,HBEGF,HLTF,HMGA2,HSPG2,IL1B,IL7R,IRF8,ITGA2,KL,LIF,LRG1,MEF2C,MIF,MMP12,MMP14,MMP9,MNDA,MYBPH,NFATC2,NLRP2,NLRP3,NLRX1,NR4A3,OSM,PER1,PLAU,PLAUR,PRMT1,PROCR,PROK2,PRXL2A,PTGES,RGS2,RUNX2,RUVBL1,S…
GO:BP	cell activation	GO:0001775	false	0.0000034187121336955503	5.466137466623963	1098	366	49	21017	ADGRG3,AIF1,AKAP12,C1QA,CCL2,CCL3,CCL5,CD38,CD74,CD84,CEACAM1,CLEC7A,CTSC,CTSL,CXCL6,CXCL8,EDN1,EGR1,EGR3,FCGR2B,FCGR3A,FN1,GSN,IL1B,IL7R,IRF8,LIPA,MEF2C,MIF,MMP14,MNDA,MT1G,NFATC2,NLRP3,NR4A3,RUNX2,S100A12,SEMA4A,SH2D2A,SLC11A1,STOML2,TGFB1,TLR2,TMEM229B,TREM2,VAMP8,VAV3,VSIG4,ZFP36L1
GO:BP	regulation of signal transduction	GO:0009966	false	0.000003558736170745928	5.448704207510715	3020	366	96	21017	ACKR3,ADGRG3,AIM2,AKAP12,AKIP1,APCDD1L,ARHGAP18,ARHGDIB,BICD1,C3ORF33,CCL2,CCL20,CCL23,CCL26,CCL3,CCL4,CCL5,CCL7,CCL8,CD14,CD74,CEACAM1,CLEC7A,CSF1R,CTSC,CTSL,CXCL8,DDIT4,DEF6,DHRS3,DLX1,EDN1,EGR1,FABP5,FBP1,FCGR2B,FERMT1,FGD2,FGD4,FLT1,FN1,GPC2,HBEGF,HCST,HOMER1,IL1B,IL1RN,IL7R,ITGA1,ITGA6,IVNS1ABP,KCTD12,KL,KPTN,LIF,LIPA,LRG1,LTBP1,LY86,MCL1,MEF2C,MIF,MMP12,MMP14,MMP9,NLRP2,NLRX1,OSM,P2RY6,PER1…
GO:BP	positive regulation of biological process	GO:0048518	false	0.000004277943433853999	5.368764962290785	6235	366	162	21017	A2M,ACKR3,ACSL4,ADTRP,AIF1,AIM2,AKAP12,ALOX5AP,AREG,BEX1,BICD1,C1QA,CAMK1,CBR1,CCL2,CCL20,CCL23,CCL26,CCL3,CCL4,CCL5,CCL7,CCL8,CD14,CD38,CD74,CD84,CEACAM1,CEBPE,CENPV,CLEC7A,COLEC12,CORO2B,CSF1R,CTSC,CTSL,CXCL16,CXCL5,CXCL8,CYBB,CYP19A1,DBN1,DEAF1,DIMT1,DLX1,DNPH1,EDN1,EGR1,EGR3,FABP5,FAM162A,FAP,FCGR1A,FCGR2B,FCGR3A,FERMT1,FLT1,FN1,FOS,FPR1,GCNT1,GPC2,GSAP,GSN,HADH,HBEGF,HCST,HIVEP3,HLTF,HMGA2,H…
GO:BP	monocyte chemotaxis	GO:0002548	false	0.000004692328720387793	5.328611571055693	68	366	12	21017	AIF1,CCL2,CCL20,CCL23,CCL26,CCL3,CCL4,CCL5,CCL7,CCL8,FLT1,S100A12
GO:BP	cell population proliferation	GO:0008283	false	0.000005489346867547719	5.260479325621677	2009	366	72	21017	ACKR3,AIF1,AREG,B4GALT7,CCL2,CCL23,CCL26,CCL5,CCL8,CD38,CD74,CEACAM1,CLEC7A,CSF1R,CXCL5,CXCL8,DBN1,DEAF1,EDN1,EGR1,EGR3,FAP,FCGR2B,FCGR3A,FERMT1,FLT1,FN1,FOS,HBEGF,HMGA2,HSPG2,IL1B,IL7R,ITGA1,ITGA2,LIF,LIPA,LRG1,MEF2C,MIF,MMP12,MMP14,MMP9,MNDA,NFATC2,NME1,NR4A3,OCA2,ODC1,OSM,P2RY6,PLAU,PRMT1,PROK2,PTGES,PTGS1,PTPN14,RUNX2,S1PR2,SELENON,SH2D2A,SLC11A1,SLC20A1,TAX1BP3,TGFB1,TLR2,TREM2,VAV3,VCAN,VGL…
GO:BP	regulation of chemotaxis	GO:0050920	false	0.000006917797561745566	5.160032151067422	225	366	20	21017	AIF1,CCL2,CCL26,CCL3,CCL4,CCL5,CCL7,CD74,CSF1R,CXCL8,CYP19A1,EDN1,ITGA2,MCU,MIF,SEMA3C,SEMA4A,SEMA7A,TGFB1,TREM2
GO:BP	positive regulation of MAPK cascade	GO:0043410	false	0.000008328132041740347	5.0794523977452855	465	366	29	21017	ACKR3,AKAP12,CCL2,CCL20,CCL23,CCL26,CCL3,CCL4,CCL5,CCL7,CCL8,CD74,CSF1R,EDN1,FCGR2B,FLT1,IL1B,ITGA1,KL,LIF,MEF2C,MIF,OSM,P2RY6,PRMT1,S100A12,SEMA7A,TGFB1,TREM2
GO:BP	regulation of inflammatory response	GO:0050727	false	0.000008689257162965196	5.061017349421829	381	366	26	21017	AIM2,ALOX5AP,CCL3,CCL5,CTSC,CYP19A1,FCGR1A,FCGR2B,IL1B,IL22RA2,MMP3,MMP9,NLRP2,NLRP3,NLRX1,NT5E,OSM,PTGES,S100A12,S100A8,S100A9,SEMA7A,TGFB1,TLR2,TREM2,VAMP8
GO:BP	MAPK cascade	GO:0000165	false	0.000009564285809120162	5.019347454359992	749	366	38	21017	ACKR3,AKAP12,ARHGEF6,C3ORF33,CCL2,CCL20,CCL23,CCL26,CCL3,CCL4,CCL5,CCL7,CCL8,CD74,CEACAM1,CSF1R,EDN1,FCGR2B,FLT1,FN1,IL1B,ITGA1,KL,LIF,MEF2C,MIF,OSM,P2RY6,PER1,PRMT1,RGS2,S100A12,SEMA7A,SLA,SPRED1,TGFB1,TREM2,ZFP36L1
GO:BP	response to lipid	GO:0033993	false	0.0000102589651039609	4.988896447441355	921	366	43	21017	A2M,ADTRP,AKAP12,AREG,CCL2,CCL3,CD14,CD38,CEBPE,CXCL5,CXCL6,CXCL8,CYBB,CYP19A1,DDIT4,EDN1,FBP1,FOS,IL1B,IL1RN,IRF8,ITGA2,KL,LIPA,LY86,MEF2C,MIF,MMP3,MMP9,NLRP3,NR4A3,P2RY6,PER1,PPBP,RORB,S100A8,S100A9,SLC11A1,SPP1,TGFB1,TLR2,TREM2,ZFP36L1
GO:BP	import into cell	GO:0098657	false	0.0000102589651039609	4.988896447441355	921	366	43	21017	ACKR3,AIF1,BICD1,CCL2,CD14,CD163,CEACAM1,CEBPE,CLEC7A,COLEC12,CTSL,CXCL16,CXCL8,FCGR1A,FCGR2B,GSN,HSPG2,IRF8,ITGA2,KCNJ15,LDLRAD3,LIPA,LRRC8C,MRC2,MYO1E,NME1,OLR1,P2RY6,RAB31,RABEPK,RGS2,RHOBTB1,SLC11A1,SLC12A5,SLC22A4,SLC39A4,SLC7A8,SLC9A7,TGFB1,TGM2,TLR2,TREM2,VAV3
GO:BP	macrophage activation	GO:0042116	false	0.000012336652617548364	4.9088026642036935	107	366	14	21017	AIF1,C1QA,CCL3,CD74,CD84,CTSC,FCGR2B,FCGR3A,MIF,SLC11A1,TLR2,TMEM229B,TREM2,VSIG4
GO:BP	cytokine-mediated signaling pathway	GO:0019221	false	0.000012435826854071594	4.905325333335565	503	366	30	21017	ACKR3,AIM2,CCL2,CCL20,CCL23,CCL26,CCL3,CCL4,CCL5,CCL7,CCL8,CD74,CEACAM1,CSF1R,CXCL5,CXCL6,CXCL8,EDN1,EGR1,IFITM2,IL1B,IL1RN,IL22RA2,IL7R,LILRA1,MMP12,OSM,PPBP,TREM2,TXNDC17
GO:BP	regulation of cell population proliferation	GO:0042127	false	0.000012888612156030562	4.889793844898545	1682	366	63	21017	ACKR3,AIF1,AREG,B4GALT7,CCL2,CCL23,CCL26,CCL5,CCL8,CD38,CD74,CEACAM1,CLEC7A,CSF1R,CXCL5,CXCL8,DEAF1,EDN1,EGR1,EGR3,FAP,FCGR2B,FCGR3A,FERMT1,FLT1,FN1,HBEGF,HMGA2,HSPG2,IL1B,IL7R,ITGA1,ITGA2,LIF,LRG1,MEF2C,MIF,MMP12,MMP9,MNDA,NFATC2,NME1,NR4A3,ODC1,OSM,P2RY6,PLAU,PRMT1,PTGES,PTGS1,PTPN14,RUNX2,S1PR2,SELENON,TAX1BP3,TGFB1,TLR2,TREM2,VAV3,VCAN,VGLL4,VSIG4,ZFP36L1
GO:BP	mononuclear cell migration	GO:0071674	false	0.000014638123921595642	4.834514580566457	235	366	20	21017	ADTRP,AIF1,CCL2,CCL20,CCL23,CCL26,CCL3,CCL4,CCL5,CCL7,CCL8,CSF1R,CXCL16,CYP19A1,FLT1,MIF,MMP14,S100A12,TGFB1,TREM2
GO:BP	acute inflammatory response	GO:0002526	false	0.000015759590909009328	4.802455060213581	109	366	14	21017	A2M,ALOX5AP,CD163,FCGR1A,FCGR2B,FCGR3A,FN1,IL1B,IL1RN,LIPA,NLRP3,OSM,PTGES,SERPINA1
GO:BP	cellular response to cytokine stimulus	GO:0071345	false	0.00002384692582628558	4.622567599128371	843	366	40	21017	ACKR3,AIF1,AIM2,AKAP12,CCL2,CCL20,CCL23,CCL26,CCL3,CCL4,CCL5,CCL7,CCL8,CD74,CEACAM1,CSF1R,CXCL5,CXCL6,CXCL8,EDN1,EGR1,FOS,GSN,IFITM2,IL1B,IL1RN,IL22RA2,IL7R,IRF8,LILRA1,MMP12,MNDA,MT1X,OSM,PCOLCE2,PPBP,TLR2,TREM2,TXNDC17,ZFP36L1
GO:BP	positive regulation of leukocyte migration	GO:0002687	false	0.000027000106565859567	4.568634521734589	153	366	16	21017	AIF1,CCL20,CCL3,CCL4,CCL5,CCL7,CCL8,CD74,CSF1R,CXCL8,EDN1,ITGA2,MCU,MMP14,TGFB1,TREM2
GO:BP	eosinophil chemotaxis	GO:0048245	false	0.00003102824845841094	4.5082427396049045	27	366	8	21017	CCL2,CCL23,CCL26,CCL3,CCL4,CCL5,CCL7,CCL8
GO:BP	positive regulation of multicellular organismal process	GO:0051240	false	0.00003340903583803498	4.476136057623262	1644	366	61	21017	AIF1,AIM2,AKAP12,CCL2,CCL3,CCL5,CD14,CD38,CD74,CD84,CLEC7A,CSF1R,CTSC,CXCL8,CYBB,CYP19A1,DBN1,EDN1,EGR1,EGR3,FABP5,FCGR3A,FERMT1,FLT1,FN1,FOS,HADH,HMGA2,IL1B,IL7R,IRF8,ITGA2,KL,LIF,LRG1,MEF2C,MIF,MMP12,MMP14,NFATC2,NLRP2,NLRP3,NR4A3,OSM,PLAU,PROK2,RGS2,RUNX2,SEMA4A,SEMA7A,SLC11A1,SPP1,STOML2,TGFB1,TGM2,TLR2,TREM2,VAMP8,VAV3,VCAN,ZFP36L1
GO:BP	regulation of intracellular signal transduction	GO:1902531	false	0.00003713385434036826	4.430229970464728	1935	366	68	21017	ACKR3,ADGRG3,AIM2,AKAP12,AKIP1,ARHGAP18,ARHGDIB,C3ORF33,CCL2,CCL20,CCL23,CCL26,CCL3,CCL4,CCL5,CCL7,CCL8,CD74,CEACAM1,CLEC7A,CSF1R,DDIT4,DEF6,DHRS3,EDN1,FABP5,FBP1,FCGR2B,FGD2,FGD4,FLT1,FN1,HBEGF,HCST,IL1B,ITGA1,IVNS1ABP,KL,KPTN,LIF,MCL1,MEF2C,MIF,MMP9,NLRP2,NLRX1,OSM,P2RY6,PER1,PLAUR,PRMT1,RGS2,S100A12,S100A8,S100A9,SEMA7A,SIPA1L1,SLA,SLC20A1,SPRED1,TGFB1,TGM2,TKFC,TLR2,TRAP1,TREM2,VAV3,VGLL4
GO:BP	transport	GO:0006810	false	0.000037717863729700716	4.423452912877337	4341	366	121	21017	ACKR3,ACSL4,ADTRP,AIF1,ATP5MC2,BICD1,CAMK1,CCL2,CCL3,CCL4,CCL5,CCL8,CD14,CD163,CD38,CD74,CD84,CEACAM1,CEBPE,CETN2,CLEC7A,COLEC12,CTSL,CXCL16,CXCL8,CYBB,CYP19A1,DEF6,DESI1,DISP2,EDN1,FABP5,FCGR1A,FCGR2B,FCGR3A,FERMT1,GSN,HADH,HOMER1,HSPG2,IL1B,IL1RN,IPCEF1,IPO4,IRF8,ITGA2,KCNJ15,KCTD12,LDLRAD3,LIF,LIPA,LMAN1,LRRC8C,LTBP2,LTV1,MCL1,MCU,MEF2C,MFSD3,MIF,MMP12,MMP9,MRC2,MYO1E,MYOF,NMD3,NME1,NR4A3,OCA2…
GO:BP	response to molecule of bacterial origin	GO:0002237	false	0.00004215888606530072	4.375110872702632	355	366	24	21017	AKAP12,CCL2,CD14,CEBPE,CXCL5,CXCL6,CXCL8,EDN1,FCGR2B,FOS,IL1B,IRF8,LY86,MEF2C,MIF,MMP3,MMP9,NLRP3,PPBP,S100A8,S100A9,SLC11A1,TLR2,TREM2
GO:BP	intracellular signal transduction	GO:0035556	false	0.00004579753369774658	4.339157909120574	2946	366	91	21017	ACKR3,ADGRG3,AIF1,AIM2,AKAP12,AKIP1,ARHGAP18,ARHGDIB,ARHGEF6,C3ORF33,CAMK1,CCL2,CCL20,CCL23,CCL26,CCL3,CCL4,CCL5,CCL7,CCL8,CD74,CEACAM1,CEBPE,CLEC7A,COLEC12,CSF1R,CXCL8,CYBB,DDIT4,DEF6,DHRS3,EDN1,FABP5,FBP1,FCGR2B,FCGR3A,FGD2,FGD4,FLT1,FN1,FOS,FPR1,HBEGF,HCST,HMGA2,IL1B,ITGA1,IVNS1ABP,KL,KPTN,LGALS12,LIF,LIPA,MCL1,MCU,MEF2C,MIF,MMP9,NFATC2,NLRP2,NLRP3,NLRX1,NR4A3,OSM,P2RY6,PER1,PLAUR,PRMT1,RGS2,R…
GO:BP	positive regulation of cellular process	GO:0048522	false	0.00006420671017291786	4.1924195819189025	5886	366	151	21017	ACKR3,ACSL4,ADTRP,AIF1,AIM2,AKAP12,AREG,BEX1,BICD1,CAMK1,CBR1,CCL2,CCL20,CCL23,CCL26,CCL3,CCL4,CCL5,CCL7,CCL8,CD14,CD38,CD74,CD84,CEACAM1,CEBPE,CENPV,CLEC7A,CORO2B,CSF1R,CTSC,CTSL,CXCL16,CXCL5,CXCL8,CYBB,CYP19A1,DBN1,DEAF1,DIMT1,DLX1,DNPH1,EDN1,EGR1,EGR3,FABP5,FAM162A,FAP,FCGR1A,FCGR2B,FCGR3A,FERMT1,FLT1,FN1,FOS,GCNT1,GPC2,GSAP,GSN,HADH,HBEGF,HCST,HIVEP3,HLTF,HMGA2,HNRNPLL,HOMER1,HSPG2,IL1B,IL7R,…
GO:BP	endocytosis	GO:0006897	false	0.00006771893601680858	4.169289874037097	704	366	35	21017	ACKR3,AIF1,BICD1,CCL2,CD14,CD163,CEACAM1,CEBPE,CLEC7A,COLEC12,CTSL,CXCL16,CXCL8,FCGR1A,FCGR2B,GSN,HSPG2,IRF8,ITGA2,LDLRAD3,LIPA,MRC2,MYO1E,NME1,OLR1,P2RY6,RAB31,RABEPK,RHOBTB1,SLC11A1,TGFB1,TGM2,TLR2,TREM2,VAV3
GO:BP	response to lipopolysaccharide	GO:0032496	false	0.00007064963128265863	4.1508901003734495	337	366	23	21017	AKAP12,CCL2,CD14,CEBPE,CXCL5,CXCL6,CXCL8,EDN1,FOS,IL1B,IRF8,LY86,MEF2C,MIF,MMP3,MMP9,NLRP3,PPBP,S100A8,S100A9,SLC11A1,TLR2,TREM2
GO:BP	phagocytosis	GO:0006909	false	0.00007542488571567603	4.122485339198567	234	366	19	21017	AIF1,CCL2,CD14,CEBPE,CLEC7A,COLEC12,FCGR1A,FCGR2B,GSN,IRF8,ITGA2,P2RY6,RAB31,SLC11A1,TGFB1,TGM2,TLR2,TREM2,VAV3
GO:BP	positive regulation of ERK1 and ERK2 cascade	GO:0070374	false	0.00007599808208668565	4.11919736758341	210	366	18	21017	ACKR3,AKAP12,CCL2,CCL20,CCL23,CCL26,CCL3,CCL4,CCL5,CCL7,CCL8,CD74,CSF1R,MIF,P2RY6,SEMA7A,TGFB1,TREM2
GO:BP	prostaglandin biosynthetic process	GO:0001516	false	0.00007815176149927613	4.107061228767072	30	366	8	21017	CBR1,CD74,EDN1,FABP5,IL1B,MIF,PTGES,PTGS1
GO:BP	prostanoid biosynthetic process	GO:0046457	true	0.00007815176149927613	4.107061228767072	30	366	8	21017	CBR1,CD74,EDN1,FABP5,IL1B,MIF,PTGES,PTGS1
GO:BP	cellular response to type II interferon	GO:0071346	false	0.00009364541176729699	4.028513496376938	125	366	14	21017	AIF1,CCL2,CCL20,CCL23,CCL26,CCL3,CCL4,CCL5,CCL7,CCL8,EDN1,GSN,IRF8,TLR2
GO:BP	regulation of defense response	GO:0031347	false	0.00009868297000159568	4.00575778828755	783	366	37	21017	A2M,AIM2,ALOX5AP,CCL3,CCL5,CD14,CEACAM1,CLEC7A,COLEC12,CTSC,CXCL6,CYP19A1,FCGR1A,FCGR2B,IL1B,IL22RA2,MEF2C,MMP12,MMP3,MMP9,MNDA,NLRP2,NLRP3,NLRX1,NT5E,OSM,PTGES,S100A12,S100A8,S100A9,SEMA7A,TGFB1,TKFC,TLR2,TREM2,VAMP8,VSIG4
GO:BP	eosinophil migration	GO:0072677	false	0.00010374491871708024	3.9840331652392384	31	366	8	21017	CCL2,CCL23,CCL26,CCL3,CCL4,CCL5,CCL7,CCL8
GO:BP	positive regulation of inflammatory response	GO:0050729	false	0.00010831319928306307	3.965318616075462	147	366	15	21017	AIM2,ALOX5AP,CCL3,CTSC,FCGR1A,IL1B,NLRP3,OSM,S100A12,S100A8,S100A9,TGFB1,TLR2,TREM2,VAMP8
GO:BP	positive regulation of cell communication	GO:0010647	false	0.00011478128387752711	3.9401289217932156	1783	366	63	21017	ACKR3,ACSL4,AKAP12,CCL2,CCL20,CCL23,CCL26,CCL3,CCL4,CCL5,CCL7,CCL8,CD14,CD38,CD74,CLEC7A,CSF1R,CTSC,CTSL,CYP19A1,EDN1,FABP5,FCGR2B,FERMT1,FLT1,FN1,HBEGF,HCST,HOMER1,IL1B,IL7R,ITGA1,ITGA2,KL,LIF,LIPA,LRG1,LY86,MCL1,MCU,MEF2C,MIF,MMP12,MMP9,OSM,P2RY6,PLAUR,PRMT1,RUVBL1,S100A12,S100A8,S100A9,SEMA7A,SLC20A1,SPP1,SPRED1,TGFB1,TGM2,TLR2,TMEM9,TREM2,VAMP8,VAV3
GO:BP	response to bacterium	GO:0009617	false	0.00012187600371410316	3.914081794631241	721	366	35	21017	AKAP12,CCL2,CCL20,CD14,CEBPE,COLEC12,CXCL5,CXCL6,CXCL8,EDN1,FCGR1A,FCGR2B,FOS,IL1B,IL7R,IRF8,LRG1,LY86,LYZ,MEF2C,MIF,MMP3,MMP9,NLRP3,PPBP,PYGL,RNASE3,RNASE6,S100A12,S100A8,S100A9,SLC11A1,TLR2,TMEM229B,TREM2
GO:BP	regulation of localization	GO:0032879	false	0.00014833551642138144	3.8287548520795216	2005	366	68	21017	ACSL4,ADTRP,BICD1,CAMK1,CCL2,CCL3,CCL4,CCL5,CD14,CD38,CD74,CD84,CEACAM1,CLEC7A,CORO2B,CYP19A1,DBN1,EDN1,FABP5,FCGR1A,FCGR2B,FERMT1,GPC2,GSN,HADH,HOMER1,IL1B,ITGA2,KCNJ15,LIF,LMAN1,MCU,MEF2C,MIF,MMD,MMP14,MMP9,MTLN,MYOF,NMD3,NR4A3,OSM,P2RY6,PARD6B,PER1,PLTP,PTGES,PTPN14,PTPRN2,RAB31,RGS2,RUVBL1,S100A8,SCG5,SELENON,SLC11A1,SPP1,STAC3,TAX1BP3,TGFB1,TGM2,TLR2,TMEM97,TREM2,TTC39B,UQCC2,VAMP8,ZFP36L1
GO:BP	collagen catabolic process	GO:0030574	true	0.00016206394107718482	3.790313604110488	45	366	9	21017	CTSL,FAP,MMP12,MMP14,MMP19,MMP3,MMP7,MMP9,MRC2
GO:BP	regulation of natural killer cell chemotaxis	GO:2000501	false	0.00019906774881162003	3.700999094807811	8	366	5	21017	CCL2,CCL3,CCL4,CCL5,CCL7
GO:BP	cellular response to molecule of bacterial origin	GO:0071219	false	0.0002042458858840101	3.68984668268229	224	366	18	21017	CCL2,CD14,CEBPE,CXCL5,CXCL6,CXCL8,FCGR2B,IL1B,IRF8,LY86,MEF2C,MIF,MMP3,MMP9,NLRP3,PPBP,TLR2,TREM2
GO:BP	cellular response to biotic stimulus	GO:0071216	false	0.0002302050872893193	3.6378850831507688	251	366	19	21017	CCL2,CD14,CEBPE,CLEC7A,CXCL5,CXCL6,CXCL8,FCGR2B,IL1B,IRF8,LY86,MEF2C,MIF,MMP3,MMP9,NLRP3,PPBP,TLR2,TREM2
GO:BP	chemokine production	GO:0032602	false	0.0002599507199780734	3.585108975375732	96	366	12	21017	AIF1,CD74,CD84,CLEC7A,CSF1R,CXCL6,EGR1,IL1B,MIF,TGFB1,TLR2,TREM2
GO:BP	regulation of chemokine production	GO:0032642	false	0.0002599507199780734	3.585108975375732	96	366	12	21017	AIF1,CD74,CD84,CLEC7A,CSF1R,CXCL6,EGR1,IL1B,MIF,TGFB1,TLR2,TREM2
GO:BP	positive regulation of signaling	GO:0023056	false	0.0002707604599212701	3.567414756869431	1784	366	62	21017	ACKR3,ACSL4,AKAP12,CCL2,CCL20,CCL23,CCL26,CCL3,CCL4,CCL5,CCL7,CCL8,CD14,CD38,CD74,CLEC7A,CSF1R,CTSC,CTSL,CYP19A1,EDN1,FABP5,FCGR2B,FERMT1,FLT1,FN1,HBEGF,HCST,HOMER1,IL1B,IL7R,ITGA1,KL,LIF,LIPA,LRG1,LY86,MCL1,MCU,MEF2C,MIF,MMP12,MMP9,OSM,P2RY6,PLAUR,PRMT1,RUVBL1,S100A12,S100A8,S100A9,SEMA7A,SLC20A1,SPP1,SPRED1,TGFB1,TGM2,TLR2,TMEM9,TREM2,VAMP8,VAV3
GO:BP	lymphocyte chemotaxis	GO:0048247	false	0.000304061303768831	3.5170388466398137	63	366	10	21017	CCL2,CCL20,CCL23,CCL26,CCL3,CCL4,CCL5,CCL7,CCL8,CXCL16
GO:BP	positive regulation of cytokine production	GO:0001819	false	0.00031609361186696794	3.5001842809998993	486	366	27	21017	AIF1,AIM2,AKAP12,CCL3,CD14,CD74,CD84,CLEC7A,CSF1R,CYBB,EGR1,FCGR3A,FERMT1,IL1B,IRF8,MIF,MMP12,NLRP2,NLRP3,NR4A3,OSM,SEMA7A,SLC11A1,STOML2,TGFB1,TLR2,TREM2
GO:BP	secretion by cell	GO:0032940	false	0.00045361063410716984	3.3433167727220083	832	366	37	21017	ACSL4,ADTRP,CCL3,CCL5,CCL8,CD38,CD84,CEACAM1,CYP19A1,EDN1,FCGR2B,FCGR3A,HADH,IL1B,IL1RN,LIF,LTBP2,MCU,MEF2C,MIF,MYOF,NR4A3,OSM,PDIA4,PTGES,PTPRN2,RAB31,RABEPK,SCG5,SLC16A10,SPP1,TGFB1,TGM2,TLR2,TREM2,UQCC2,VAMP8
GO:BP	negative regulation of response to external stimulus	GO:0032102	false	0.00045555902033809326	3.341455349653264	403	366	24	21017	A2M,ADTRP,AIF1,CCL2,CEACAM1,CYP19A1,EDN1,FAP,FCGR2B,IL22RA2,MIF,MMP12,NLRX1,NT5E,PLAU,PLAUR,SEMA3C,SEMA4A,SEMA7A,SERPINB2,SPP1,TGFB1,TREM2,VSIG4
GO:BP	carboxylic acid metabolic process	GO:0019752	false	0.0004660761725690264	3.3315430991405774	905	366	39	21017	ABHD10,ACSL4,ADTRP,ALDH18A1,ALDH6A1,ALOX5AP,CBR1,CD74,CEACAM1,DDIT4,DPYD,DSE,EDN1,FABP5,FBP1,GCAT,GSTZ1,HAAO,HADH,HK3,IDH2,IDH3G,IL1B,LDHA,LDHB,LIPA,ME3,MIF,MSMO1,MTLN,OCA2,ODC1,PTGES,PTGS1,SLC25A12,SUCLG2,TDO2,TLR2,TPI1
GO:BP	regulation of mononuclear cell migration	GO:0071675	false	0.00046935575105109677	3.3284978563227776	142	366	14	21017	ADTRP,AIF1,CCL2,CCL20,CCL3,CCL4,CCL5,CCL7,CSF1R,CYP19A1,MIF,MMP14,TGFB1,TREM2
GO:BP	positive regulation of signal transduction	GO:0009967	false	0.0004913953247264793	3.308568979836301	1566	366	56	21017	ACKR3,AKAP12,CCL2,CCL20,CCL23,CCL26,CCL3,CCL4,CCL5,CCL7,CCL8,CD14,CD74,CLEC7A,CSF1R,CTSC,CTSL,EDN1,FABP5,FCGR2B,FERMT1,FLT1,FN1,HBEGF,HCST,HOMER1,IL1B,IL7R,ITGA1,KL,LIF,LIPA,LRG1,LY86,MCL1,MEF2C,MIF,MMP12,MMP9,OSM,P2RY6,PLAUR,PRMT1,RUVBL1,S100A12,S100A8,S100A9,SEMA7A,SLC20A1,SPRED1,TGFB1,TGM2,TLR2,TMEM9,TREM2,VAV3
GO:BP	regulation of cytokine production	GO:0001817	false	0.0005082357572182654	3.293934783173319	765	366	35	21017	AIF1,AIM2,AKAP12,CCL3,CD14,CD74,CD84,CEACAM1,CLEC7A,CSF1R,CXCL6,CYBB,EGR1,FCGR2B,FCGR3A,FERMT1,FN1,IL1B,IRF8,MIF,MMP12,NLRP2,NLRP3,NLRX1,NR4A3,OSM,PER1,SEMA7A,SLC11A1,SRGN,STOML2,TGFB1,TLR2,TREM2,VSIG4
GO:BP	regulation of leukocyte chemotaxis	GO:0002688	false	0.0005704208744946577	3.2438045899024015	123	366	13	21017	AIF1,CCL2,CCL3,CCL4,CCL5,CCL7,CD74,CSF1R,CXCL8,CYP19A1,EDN1,MCU,MIF
GO:BP	positive regulation of chemotaxis	GO:0050921	false	0.0006085828926163011	3.215680259908781	145	366	14	21017	AIF1,CCL26,CCL3,CCL4,CCL5,CCL7,CD74,CSF1R,CXCL8,EDN1,ITGA2,MCU,TGFB1,TREM2
GO:BP	purine-containing compound metabolic process	GO:0072521	false	0.000614447766803294	3.2115150298699016	567	366	29	21017	ACSL4,ATP5MC2,CD38,DDIT4,DNPH1,DPYD,FBP1,H6PD,HAAO,HK3,IDH2,LDHA,LDHB,LIPA,MACROD1,NDUFB2,NME1,NT5E,NUDT18,OLA1,PAICS,PGM2,SLC4A7,STOML2,SUCLG2,TDO2,TGFB1,TPI1,TREM2
GO:BP	cytokine production	GO:0001816	false	0.0006304913134251118	3.2003208925286923	772	366	35	21017	AIF1,AIM2,AKAP12,CCL3,CD14,CD74,CD84,CEACAM1,CLEC7A,CSF1R,CXCL6,CYBB,EGR1,FCGR2B,FCGR3A,FERMT1,FN1,IL1B,IRF8,MIF,MMP12,NLRP2,NLRP3,NLRX1,NR4A3,OSM,PER1,SEMA7A,SLC11A1,SRGN,STOML2,TGFB1,TLR2,TREM2,VSIG4
GO:BP	response to toxic substance	GO:0009636	true	0.0006517966746503263	3.185887859557738	242	366	18	21017	ALOX5AP,CCL3,CCL4,CCL5,FOS,GSTZ1,IPCEF1,MT1G,MT1X,PRXL2A,PTGES,PTGS1,S100A9,SELENOW,SLC11A1,TLR2,TXNDC17,TXNRD2
GO:BP	positive regulation of cell population proliferation	GO:0008284	false	0.0007301275570393733	3.1366012597713966	958	366	40	21017	AIF1,AREG,CCL26,CCL5,CD38,CD74,CLEC7A,CSF1R,CXCL5,EDN1,EGR1,EGR3,FCGR3A,FLT1,FN1,HBEGF,HMGA2,HSPG2,IL1B,IL7R,ITGA2,LIF,LRG1,MEF2C,MIF,MMP12,MMP9,NFATC2,NME1,NR4A3,ODC1,OSM,P2RY6,PRMT1,RUNX2,S1PR2,SELENON,TGFB1,VAV3,VCAN
GO:BP	generation of precursor metabolites and energy	GO:0006091	true	0.000791650917292535	3.1014662806758073	509	366	27	21017	CYBB,CYP19A1,DDIT4,DHRS3,FBP1,H6PD,HAAO,HK3,IDH2,IDH3G,KL,LDHA,LIPA,ME3,MTLN,NDUFB2,NR4A3,PGM2,PYGL,SDHAF4,SLC25A12,STOML2,SUCLG2,TPI1,TRAP1,UQCC2,UQCRC1
GO:BP	cellular response to lipid	GO:0071396	false	0.0008433038379720544	3.0740159231446245	609	366	30	21017	ADTRP,CCL2,CD14,CEBPE,CXCL5,CXCL6,CXCL8,DDIT4,EDN1,FBP1,FOS,IL1B,IRF8,ITGA2,LY86,MEF2C,MIF,MMP3,MMP9,NLRP3,NR4A3,P2RY6,PER1,PPBP,RORB,SPP1,TGFB1,TLR2,TREM2,ZFP36L1
GO:BP	nucleobase-containing small molecule metabolic process	GO:0055086	false	0.0008480284754472862	3.0715895645805547	677	366	32	21017	ACSL4,ALDH6A1,ATP5MC2,CD38,DDIT4,DNPH1,DPYD,FBP1,GNPNAT1,H6PD,HAAO,HK3,IDH2,LDHA,LDHB,LIPA,MACROD1,NDUFB2,NME1,NT5E,NUDT18,OLA1,PAICS,PGM2,PUDP,SLC4A7,STOML2,SUCLG2,TDO2,TGFB1,TPI1,TREM2
GO:BP	oxoacid metabolic process	GO:0043436	false	0.0008578916099081688	3.066567579508377	927	366	39	21017	ABHD10,ACSL4,ADTRP,ALDH18A1,ALDH6A1,ALOX5AP,CBR1,CD74,CEACAM1,DDIT4,DPYD,DSE,EDN1,FABP5,FBP1,GCAT,GSTZ1,HAAO,HADH,HK3,IDH2,IDH3G,IL1B,LDHA,LDHB,LIPA,ME3,MIF,MSMO1,MTLN,OCA2,ODC1,PTGES,PTGS1,SLC25A12,SUCLG2,TDO2,TLR2,TPI1
GO:BP	natural killer cell chemotaxis	GO:0035747	false	0.0008703709035465904	3.0602956358448545	10	366	5	21017	CCL2,CCL3,CCL4,CCL5,CCL7
GO:BP	secretion	GO:0046903	false	0.000953134154431392	3.0208459677469475	968	366	40	21017	ACSL4,ADTRP,CCL3,CCL5,CCL8,CD38,CD74,CD84,CEACAM1,CYP19A1,EDN1,FCGR2B,FCGR3A,HADH,IL1B,IL1RN,LIF,LTBP2,MCU,MEF2C,MIF,MYOF,NME1,NR4A3,OSM,PDIA4,PTGES,PTPRN2,RAB31,RABEPK,S100A8,SCG5,SLC16A10,SPP1,TGFB1,TGM2,TLR2,TREM2,UQCC2,VAMP8
GO:BP	organic acid metabolic process	GO:0006082	false	0.0010091071017500459	2.996062737399769	933	366	39	21017	ABHD10,ACSL4,ADTRP,ALDH18A1,ALDH6A1,ALOX5AP,CBR1,CD74,CEACAM1,DDIT4,DPYD,DSE,EDN1,FABP5,FBP1,GCAT,GSTZ1,HAAO,HADH,HK3,IDH2,IDH3G,IL1B,LDHA,LDHB,LIPA,ME3,MIF,MSMO1,MTLN,OCA2,ODC1,PTGES,PTGS1,SLC25A12,SUCLG2,TDO2,TLR2,TPI1
GO:BP	response to tumor necrosis factor	GO:0034612	false	0.0010536872717961988	2.9772882660551314	250	366	18	21017	AIM2,AKAP12,CCL2,CCL20,CCL23,CCL26,CCL3,CCL4,CCL5,CCL7,CCL8,CD14,CXCL16,CXCL8,EDN1,FOS,TXNDC17,ZFP36L1
GO:BP	positive regulation of chemokine production	GO:0032722	false	0.001110188654417937	2.9546032152575012	72	366	10	21017	AIF1,CD74,CD84,CLEC7A,CSF1R,EGR1,IL1B,MIF,TGFB1,TLR2
GO:BP	localization	GO:0051179	false	0.0011775054593631655	2.9290370706399993	5521	366	139	21017	ACKR3,ACSL4,ADTRP,AIF1,ATP5MC2,BICD1,CAMK1,CCL2,CCL3,CCL4,CCL5,CCL8,CD14,CD163,CD38,CD74,CD84,CEACAM1,CEBPE,CETN2,CLEC7A,COLEC12,CORO2B,CTSL,CXCL16,CXCL8,CYBB,CYP19A1,DBN1,DEF6,DESI1,DISP2,EDN1,FABP5,FCGR1A,FCGR2B,FCGR3A,FERMT1,GPC2,GSN,HADH,HOMER1,HSPG2,IL1B,IL1RN,IPCEF1,IPO4,IRF8,ITGA2,KCNJ15,KCTD12,KPTN,LDLRAD3,LIF,LIPA,LMAN1,LRRC8C,LTBP1,LTBP2,LTV1,MAP7,MAPRE3,MCL1,MCU,MEF2C,MFSD3,MIF,MMD,MMP…
GO:BP	humoral immune response	GO:0006959	false	0.0013297089938386142	2.876243393768584	254	366	18	21017	A2M,C1QA,CCL2,CXCL5,CXCL6,CXCL8,FCGR2B,IL1B,LYZ,MEF2C,PPBP,RNASE3,RNASE6,S100A12,S100A9,SLC11A1,TREM2,VSIG4
GO:BP	icosanoid biosynthetic process	GO:0046456	false	0.0013687764321390647	2.863667481170106	57	366	9	21017	ALOX5AP,CBR1,CD74,EDN1,FABP5,IL1B,MIF,PTGES,PTGS1
GO:BP	regulation of biological quality	GO:0065008	true	0.0014004314549158775	2.853738143163376	2847	366	84	21017	ACKR3,ACSL4,ADTRP,AKAP12,ARHGAP18,CAMK1,CCL2,CCL26,CCL3,CCL5,CCL7,CD38,CD74,CEACAM1,CORO2B,COTL1,CSF1R,CTSL,CYP19A1,DBN1,DHRS3,EDN1,EGR1,F5,FAP,FCGR2B,FGD2,FGD4,FN1,FPR1,GSN,H6PD,HADH,HOMER1,IL1B,IL1RN,IL7R,ITGA1,ITGA2,KL,LIF,LIMA1,LIPA,LMAN1,MCU,MEF2C,MTLN,NME1,OCA2,OSM,PLAU,PLAUR,PROCR,PROK2,PTGS1,PTPRN2,RGS2,RUVBL1,S1PR2,SCG5,SEMA3C,SEMA4A,SEMA7A,SERPINA1,SERPINB2,SIPA1L1,SLC11A1,SLC12A5,SLC16…
GO:BP	homeostatic process	GO:0042592	true	0.0016876947468096894	2.7727061014096255	1711	366	58	21017	AIM2,BOLA3,CCL2,CCL23,CCL3,CCL5,CCL7,CCL8,CD38,CD74,CSF1R,CXCL6,EDN1,EGR1,FABP5,HAAO,HADH,HK3,IL1B,IL7R,KL,LIMA1,LIPA,MCL1,MCU,MEF2C,MIF,MT1G,MT1X,MTLN,NR4A3,NT5E,OCA2,P2RY6,PNPLA1,PRMT1,PTGES,PTPRN2,PYGL,S100A8,S100A9,SELENON,SLC11A1,SLC12A5,SLC39A4,SLC4A7,SLC9A7,SPP1,STOML2,TGFB1,TGM2,TMEM9,TMEM97,TREM2,TTC39B,TXNRD2,XK,ZFP36L1
GO:BP	regulation of transport	GO:0051049	false	0.0017985500906662294	2.7450774623230885	1589	366	55	21017	ACSL4,ADTRP,BICD1,CAMK1,CCL2,CCL3,CCL4,CCL5,CD14,CD38,CD74,CD84,CEACAM1,CLEC7A,CYP19A1,EDN1,FABP5,FCGR1A,FCGR2B,FERMT1,HADH,HOMER1,IL1B,ITGA2,KCNJ15,LIF,MCU,MEF2C,MIF,MMP9,MYOF,NR4A3,OSM,P2RY6,PER1,PLTP,PTGES,PTPN14,PTPRN2,RAB31,RGS2,S100A8,SCG5,SELENON,SLC11A1,SPP1,STAC3,TGFB1,TGM2,TLR2,TMEM97,TREM2,TTC39B,UQCC2,VAMP8
GO:BP	phosphate-containing compound metabolic process	GO:0006796	false	0.0019505081437602733	2.7098522320823792	2550	366	77	21017	ACSL4,ADTRP,ALDH18A1,AREG,ATP5MC2,CAMK1,CCL2,CCL5,CD38,CD74,CEACAM1,CSF1R,DDIT4,DNPH1,DPYD,DUSP23,EDN1,FABP5,FBP1,FCGR1A,FLT1,FN1,GNPNAT1,H6PD,HAAO,HBEGF,HCST,HK3,HMGA2,IDH2,IL1B,IL22RA2,ITGA6,LDHA,LDHB,LIF,LIPA,MAPRE3,MEF2C,MIF,MMD,MMP9,MOCS2,NDUFB2,NME1,NT5E,NUDT18,OLA1,OSM,P2RY6,PAICS,PI4K2B,PIGB,PLAUR,PPP1R14B,PSRC1,PTPN14,PTPRN2,PUDP,PYGL,RGS2,S100A12,S1PR2,SEMA7A,SLC11A1,SLC20A1,SLC4A7,SPRE…
GO:BP	positive regulation of gene expression	GO:0010628	false	0.0019667838834228056	2.7062433591419026	1189	366	45	21017	ADTRP,AIF1,AIM2,AKAP12,CCL3,CCL5,CD14,CD74,CD84,CEBPE,CLEC7A,CSF1R,CXCL8,CYBB,EGR1,FCGR3A,FERMT1,FN1,GSN,HMGA2,HNRNPLL,IL1B,IL7R,IRF8,ITGA2,LIF,MEF2C,MIF,MMP12,MMP14,NFATC2,NLRP2,NLRP3,NR4A3,OSM,PRMT1,RUNX2,SEMA7A,SLC11A1,SLC26A9,STOML2,TGFB1,TLR2,TREM2,UQCC2
GO:BP	phosphorus metabolic process	GO:0006793	false	0.002042140794890366	2.689914318891589	2553	366	77	21017	ACSL4,ADTRP,ALDH18A1,AREG,ATP5MC2,CAMK1,CCL2,CCL5,CD38,CD74,CEACAM1,CSF1R,DDIT4,DNPH1,DPYD,DUSP23,EDN1,FABP5,FBP1,FCGR1A,FLT1,FN1,GNPNAT1,H6PD,HAAO,HBEGF,HCST,HK3,HMGA2,IDH2,IL1B,IL22RA2,ITGA6,LDHA,LDHB,LIF,LIPA,MAPRE3,MEF2C,MIF,MMD,MMP9,MOCS2,NDUFB2,NME1,NT5E,NUDT18,OLA1,OSM,P2RY6,PAICS,PI4K2B,PIGB,PLAUR,PPP1R14B,PSRC1,PTPN14,PTPRN2,PUDP,PYGL,RGS2,S100A12,S1PR2,SEMA7A,SLC11A1,SLC20A1,SLC4A7,SPRE…
GO:BP	regulation of phagocytosis	GO:0050764	false	0.0023899948505735603	2.6216030347714843	97	366	11	21017	CCL2,CLEC7A,FCGR1A,FCGR2B,ITGA2,RAB31,SLC11A1,TGFB1,TGM2,TLR2,TREM2
GO:BP	leukocyte proliferation	GO:0070661	false	0.002489670710166727	2.603858089938184	351	366	21	21017	AIF1,CCL5,CCL8,CD38,CD74,CSF1R,FCGR2B,FCGR3A,IL1B,IL7R,LIPA,MEF2C,MIF,MNDA,NFATC2,SH2D2A,SLC11A1,TGFB1,TREM2,VAV3,VSIG4
GO:BP	detoxification	GO:0098754	false	0.0025548165888492976	2.592640272558549	140	366	13	21017	ALOX5AP,GSTZ1,IPCEF1,MT1G,MT1X,PRXL2A,PTGES,PTGS1,S100A9,SELENOW,SLC11A1,TXNDC17,TXNRD2
GO:BP	regulation of immune response	GO:0050776	false	0.002791922391748111	2.5540966581491613	897	366	37	21017	A2M,AIM2,C1QA,CCL5,CD14,CD38,CD74,CEACAM1,CLEC7A,COLEC12,FCGR1A,FCGR2A,FCGR2B,FCGR3A,FCRLB,FPR1,HCST,IL1B,IL7R,LIPA,MEF2C,MMP12,MNDA,NFATC2,NLRP3,NLRX1,NR4A3,S100A8,S100A9,SLC11A1,STOML2,TGFB1,TKFC,TLR2,TREM2,VAV3,VSIG4
GO:BP	lymphocyte activation	GO:0046649	false	0.0028062594491149928	2.5518721793126136	787	366	34	21017	ADGRG3,AIF1,CCL2,CCL5,CD38,CD74,CD84,CEACAM1,CLEC7A,CTSL,EGR1,EGR3,FCGR2B,FCGR3A,GSN,IL1B,IL7R,IRF8,LIPA,MEF2C,MIF,MMP14,MNDA,NFATC2,NLRP3,RUNX2,SEMA4A,SH2D2A,SLC11A1,STOML2,TGFB1,VAV3,VSIG4,ZFP36L1
GO:BP	cellular response to lipopolysaccharide	GO:0071222	false	0.0028092807935374818	2.551404849979894	214	366	16	21017	CCL2,CD14,CEBPE,CXCL5,CXCL6,CXCL8,IL1B,IRF8,LY86,MEF2C,MIF,MMP3,MMP9,NLRP3,PPBP,TLR2
GO:BP	positive regulation of leukocyte activation	GO:0002696	false	0.002985693591864048	2.524954763988982	355	366	21	21017	AIF1,CCL2,CCL3,CCL5,CD38,CD74,CLEC7A,CTSC,EGR3,FCGR3A,IL1B,IL7R,MEF2C,MIF,MMP14,NFATC2,NLRP3,NR4A3,TGFB1,TREM2,VAV3
GO:BP	export from cell	GO:0140352	false	0.0031005454848168725	2.5085618931962164	901	366	37	21017	ACSL4,ADTRP,CCL3,CCL5,CCL8,CD38,CD84,CEACAM1,CYP19A1,EDN1,FCGR2B,FCGR3A,HADH,IL1B,IL1RN,LIF,LTBP2,MCU,MEF2C,MIF,MYOF,NR4A3,OSM,PDIA4,PTGES,PTPRN2,RAB31,RABEPK,SCG5,SLC16A10,SPP1,TGFB1,TGM2,TLR2,TREM2,UQCC2,VAMP8
GO:BP	positive regulation of natural killer cell chemotaxis	GO:2000503	false	0.003143505419302651	2.502585786603373	6	366	4	21017	CCL3,CCL4,CCL5,CCL7
GO:BP	collagen metabolic process	GO:0032963	false	0.003961275719418486	2.402164928043924	102	366	11	21017	CTSL,FAP,ITGA2,MMP12,MMP14,MMP19,MMP3,MMP7,MMP9,MRC2,TGFB1
GO:BP	establishment of localization	GO:0051234	false	0.0040973027289622765	2.3875019470400836	4869	366	124	21017	ACKR3,ACSL4,ADTRP,AIF1,ATP5MC2,BICD1,CAMK1,CCL2,CCL3,CCL4,CCL5,CCL8,CD14,CD163,CD38,CD74,CD84,CEACAM1,CEBPE,CETN2,CLEC7A,COLEC12,CORO2B,CTSL,CXCL16,CXCL8,CYBB,CYP19A1,DEF6,DESI1,DISP2,EDN1,FABP5,FCGR1A,FCGR2B,FCGR3A,FERMT1,GSN,HADH,HOMER1,HSPG2,IL1B,IL1RN,IPCEF1,IPO4,IRF8,ITGA2,KCNJ15,KCTD12,LDLRAD3,LIF,LIPA,LMAN1,LRRC8C,LTBP2,LTV1,MCL1,MCU,MEF2C,MFSD3,MIF,MMP12,MMP9,MRC2,MYO1E,MYOF,NMD3,NME1,NR4…
GO:BP	intracellular monoatomic cation homeostasis	GO:0030003	false	0.00410638118458141	2.386540738677936	521	366	26	21017	BOLA3,CCL23,CCL3,CCL5,CCL7,CCL8,EDN1,MCU,MT1G,MT1X,MTLN,OCA2,P2RY6,S100A8,S100A9,SELENON,SLC11A1,SLC12A5,SLC39A4,SLC4A7,SLC9A7,STOML2,TGFB1,TGM2,TMEM9,XK
GO:BP	lymphocyte migration	GO:0072676	false	0.004283369869902862	2.3682144225629655	124	366	12	21017	ADTRP,AIF1,CCL2,CCL20,CCL23,CCL26,CCL3,CCL4,CCL5,CCL7,CCL8,CXCL16
GO:BP	unsaturated fatty acid biosynthetic process	GO:0006636	false	0.004512307395901259	2.3456013221904293	49	366	8	21017	CBR1,CD74,EDN1,FABP5,IL1B,MIF,PTGES,PTGS1
GO:BP	positive regulation of intracellular signal transduction	GO:1902533	false	0.00454387091664129	2.342574014662062	1108	366	42	21017	ACKR3,AKAP12,CCL2,CCL20,CCL23,CCL26,CCL3,CCL4,CCL5,CCL7,CCL8,CD74,CLEC7A,CSF1R,EDN1,FABP5,FCGR2B,FLT1,FN1,HBEGF,HCST,IL1B,ITGA1,KL,LIF,MCL1,MEF2C,MIF,OSM,P2RY6,PRMT1,S100A12,S100A8,S100A9,SEMA7A,SLC20A1,SPRED1,TGFB1,TGM2,TLR2,TREM2,VAV3
GO:BP	positive regulation of immune response	GO:0050778	false	0.004577747792321659	2.339348138140341	732	366	32	21017	A2M,AIM2,C1QA,CCL5,CD14,CD38,CD74,CEACAM1,CLEC7A,COLEC12,FCGR1A,FCGR2B,FPR1,IL1B,LIPA,MEF2C,MMP12,MNDA,NFATC2,NLRP3,NLRX1,NR4A3,S100A8,S100A9,SLC11A1,STOML2,TGFB1,TKFC,TLR2,TREM2,VAV3,VSIG4
GO:BP	small molecule biosynthetic process	GO:0044283	false	0.005110846329285294	2.291507177026909	595	366	28	21017	ALDH18A1,ALOX5AP,CBR1,CD74,CEACAM1,CYP19A1,DNPH1,DPYD,DSE,EDN1,EGR1,FABP5,FBP1,H6PD,HAAO,IL1B,LIPA,MIF,MSMO1,NT5E,P2RY6,PGM2,PLTP,PTGES,PTGS1,SEC14L2,SLC25A12,TPI1
GO:BP	regulation of leukocyte activation	GO:0002694	false	0.005130153376502096	2.2898696505660054	561	366	27	21017	AIF1,CCL2,CCL3,CCL5,CD38,CD74,CD84,CLEC7A,CTSC,EGR3,FCGR2B,FCGR3A,FN1,IL1B,IL7R,MEF2C,MIF,MMP14,MNDA,NFATC2,NLRP3,NR4A3,TGFB1,TREM2,VAV3,VSIG4,ZFP36L1
GO:BP	positive regulation of molecular function	GO:0044093	true	0.005184809350956896	2.2852672082912657	959	366	38	21017	AIM2,ASAP2,BEX1,CAMK1,CCL2,CCL26,CCL5,CD74,CLEC7A,CSF1R,EDN1,FCGR1A,FLT1,HMGA2,IL1B,ITGA6,MAPRE3,MEF2C,MMD,MMP9,NMD3,NME1,P2RY6,PLAUR,PSRC1,RGS16,S100A12,S100A8,S100A9,SIPA1L1,SLC11A1,STAC3,TAX1BP3,TGM2,TLR2,TNFSF15,TREM2,TRIM14
GO:BP	wound healing	GO:0042060	false	0.005214369929259267	2.28279816140379	430	366	23	21017	ADTRP,CEACAM1,CLEC7A,EDN1,F5,FAP,FERMT1,FN1,HBEGF,ITGA2,LMAN1,LRG1,MMP12,MYOF,PLAU,PLAUR,PROCR,SERPINA1,SERPINB2,SLC11A1,TGFB1,TMEM97,VAV3
GO:BP	prostaglandin metabolic process	GO:0006693	false	0.005290962346503814	2.276465329143393	50	366	8	21017	CBR1,CD74,EDN1,FABP5,IL1B,MIF,PTGES,PTGS1
GO:BP	cell-cell signaling	GO:0007267	false	0.005473444943172451	2.2617392460818455	1316	366	47	21017	ACSL4,AKAP12,AREG,C1QA,CCL2,CCL20,CCL23,CCL26,CCL3,CCL4,CCL5,CCL7,CCL8,CD38,CXCL5,CXCL6,CYP19A1,DBN1,EDN1,EGR3,FABP5,HADH,HMGA2,HOMER1,IL1B,IL1RN,LIF,MCU,MEF2C,MIF,MYOF,OSM,PTGES,PTPRN2,S100A8,S100A9,S1PR2,SCG5,SIPA1L1,SLC12A5,SLC16A10,SORCS2,SPP1,STAC3,TGM2,UQCC2,VAMP8
GO:BP	positive regulation of phosphorus metabolic process	GO:0010562	false	0.0054989438122840665	2.2597207178776135	667	366	30	21017	ADTRP,AREG,CAMK1,CCL5,CD74,CSF1R,EDN1,FCGR1A,FLT1,HBEGF,HMGA2,IL1B,ITGA6,LIF,MAPRE3,MEF2C,MIF,MMD,MMP9,OSM,P2RY6,PLAUR,PSRC1,S100A12,S1PR2,SEMA7A,SLC11A1,TGFB1,TNFSF15,TREM2
GO:BP	positive regulation of phosphate metabolic process	GO:0045937	true	0.0054989438122840665	2.2597207178776135	667	366	30	21017	ADTRP,AREG,CAMK1,CCL5,CD74,CSF1R,EDN1,FCGR1A,FLT1,HBEGF,HMGA2,IL1B,ITGA6,LIF,MAPRE3,MEF2C,MIF,MMD,MMP9,OSM,P2RY6,PLAUR,PSRC1,S100A12,S1PR2,SEMA7A,SLC11A1,TGFB1,TNFSF15,TREM2
GO:BP	intracellular monoatomic ion homeostasis	GO:0006873	false	0.005619269776490921	2.2503201172859733	530	366	26	21017	BOLA3,CCL23,CCL3,CCL5,CCL7,CCL8,EDN1,MCU,MT1G,MT1X,MTLN,OCA2,P2RY6,S100A8,S100A9,SELENON,SLC11A1,SLC12A5,SLC39A4,SLC4A7,SLC9A7,STOML2,TGFB1,TGM2,TMEM9,XK
GO:BP	monoatomic cation homeostasis	GO:0055080	false	0.0056290903746031105	2.2495617787200852	598	366	28	21017	BOLA3,CCL23,CCL3,CCL5,CCL7,CCL8,EDN1,KL,MCU,MT1G,MT1X,MTLN,NT5E,OCA2,P2RY6,S100A8,S100A9,SELENON,SLC11A1,SLC12A5,SLC39A4,SLC4A7,SLC9A7,STOML2,TGFB1,TGM2,TMEM9,XK
GO:BP	nucleotide metabolic process	GO:0009117	false	0.005871594240290589	2.23124396421111	498	366	25	21017	ATP5MC2,CD38,DDIT4,DNPH1,DPYD,FBP1,H6PD,HAAO,HK3,IDH2,LDHA,LDHB,LIPA,NDUFB2,NME1,NT5E,NUDT18,OLA1,PAICS,PUDP,SLC4A7,STOML2,TGFB1,TPI1,TREM2
GO:BP	prostanoid metabolic process	GO:0006692	false	0.006180915655023425	2.2089471827644007	51	366	8	21017	CBR1,CD74,EDN1,FABP5,IL1B,MIF,PTGES,PTGS1
GO:BP	positive regulation of cell activation	GO:0050867	false	0.006266685500285709	2.202962100244621	372	366	21	21017	AIF1,CCL2,CCL3,CCL5,CD38,CD74,CLEC7A,CTSC,EGR3,FCGR3A,IL1B,IL7R,MEF2C,MIF,MMP14,NFATC2,NLRP3,NR4A3,TGFB1,TREM2,VAV3
GO:BP	purine nucleotide metabolic process	GO:0006163	false	0.006329034048565677	2.198662567927221	435	366	23	21017	ATP5MC2,CD38,DDIT4,DNPH1,FBP1,H6PD,HAAO,HK3,IDH2,LDHA,LDHB,LIPA,NDUFB2,NME1,NT5E,NUDT18,OLA1,PAICS,SLC4A7,STOML2,TGFB1,TPI1,TREM2
GO:BP	regulation of prostaglandin secretion	GO:0032306	false	0.006527976451808131	2.1852214208700396	14	366	5	21017	ACSL4,EDN1,IL1B,MIF,PTGES
GO:BP	negative regulation of signaling	GO:0023057	false	0.006593456568929776	2.180886850162343	1407	366	49	21017	ACKR3,ADGRG3,AIM2,APCDD1L,BICD1,C3ORF33,CCL5,CD38,CD74,CEACAM1,CXCL8,DDIT4,DHRS3,DLX1,EDN1,EGR1,FBP1,FCGR2B,FERMT1,HADH,IL1B,IL1RN,ITGA1,ITGA6,IVNS1ABP,KPTN,LIF,LTBP1,MCL1,MIF,MMP12,MMP14,MMP9,NLRP2,NLRX1,OSM,PER1,PLAUR,PRMT1,RGS16,RGS2,RUNX2,SORCS2,SPRED1,TAX1BP3,TKFC,TRAP1,TREM2,VGLL4
GO:BP	negative regulation of cell communication	GO:0010648	false	0.006593456568929776	2.180886850162343	1407	366	49	21017	ACKR3,ADGRG3,AIM2,APCDD1L,BICD1,C3ORF33,CCL5,CD38,CD74,CEACAM1,CXCL8,DDIT4,DHRS3,DLX1,EDN1,EGR1,FBP1,FCGR2B,FERMT1,HADH,IL1B,IL1RN,ITGA1,ITGA6,IVNS1ABP,KPTN,LIF,LTBP1,MCL1,MIF,MMP12,MMP14,MMP9,NLRP2,NLRX1,OSM,PER1,PLAUR,PRMT1,RGS16,RGS2,RUNX2,SORCS2,SPRED1,TAX1BP3,TKFC,TRAP1,TREM2,VGLL4
GO:BP	cellular response to tumor necrosis factor	GO:0071356	false	0.006816462167818849	2.166440971332787	229	366	16	21017	AIM2,AKAP12,CCL2,CCL20,CCL23,CCL26,CCL3,CCL4,CCL5,CCL7,CCL8,CXCL8,EDN1,FOS,TXNDC17,ZFP36L1
GO:BP	nucleoside phosphate metabolic process	GO:0006753	false	0.007495445594307077	2.1252025438168505	642	366	29	21017	ACSL4,ATP5MC2,CD38,DDIT4,DNPH1,DPYD,FBP1,GNPNAT1,H6PD,HAAO,HK3,IDH2,LDHA,LDHB,LIPA,NDUFB2,NME1,NT5E,NUDT18,OLA1,PAICS,PUDP,SLC4A7,STOML2,SUCLG2,TDO2,TGFB1,TPI1,TREM2
GO:BP	monoatomic ion homeostasis	GO:0050801	false	0.007726027161553706	2.112043769386622	608	366	28	21017	BOLA3,CCL23,CCL3,CCL5,CCL7,CCL8,EDN1,KL,MCU,MT1G,MT1X,MTLN,NT5E,OCA2,P2RY6,S100A8,S100A9,SELENON,SLC11A1,SLC12A5,SLC39A4,SLC4A7,SLC9A7,STOML2,TGFB1,TGM2,TMEM9,XK
GO:BP	cellular homeostasis	GO:0019725	false	0.008117561586778932	2.0905744077593327	826	366	34	21017	AIM2,BOLA3,CCL2,CCL23,CCL3,CCL5,CCL7,CCL8,EDN1,HAAO,HK3,MCL1,MCU,MT1G,MT1X,MTLN,OCA2,P2RY6,PTPRN2,S100A8,S100A9,SELENON,SLC11A1,SLC12A5,SLC39A4,SLC4A7,SLC9A7,STOML2,TGFB1,TGM2,TMEM9,TREM2,TXNRD2,XK
GO:BP	negative regulation of coagulation	GO:0050819	true	0.008346475973638082	2.078496852450772	53	366	8	21017	ADTRP,CEACAM1,EDN1,FAP,PLAU,PLAUR,PROCR,SERPINB2
GO:BP	activation of immune response	GO:0002253	false	0.008718388862948753	2.0595637642164153	543	366	26	21017	A2M,AIM2,C1QA,CD14,CD38,CEACAM1,CLEC7A,COLEC12,FCGR2B,FPR1,IL1B,LIPA,MEF2C,MNDA,NFATC2,NLRP3,NLRX1,NR4A3,S100A8,S100A9,STOML2,TKFC,TLR2,TREM2,VAV3,VSIG4
GO:BP	vasculature development	GO:0001944	true	0.008743683644297208	2.058305564006832	755	366	32	21017	ACKR3,ADTRP,CCL2,CEACAM1,CXCL8,CYBB,EDN1,EGR1,EGR3,FAP,FLT1,FN1,HMGA2,HSPG2,IL1B,LIF,LIPA,LRG1,MEF2C,MMP14,MMP19,MYO1E,NFATC2,PROK2,PTPN14,SEMA3C,SEMA4A,SH2D2A,SPRED1,TGFB1,VAV3,ZFP36L1
GO:BP	regulation of cell activation	GO:0050865	false	0.009896524379283948	2.004517301152185	616	366	28	21017	AIF1,CCL2,CCL3,CCL5,CD38,CD74,CD84,CEACAM1,CLEC7A,CTSC,EGR3,FCGR2B,FCGR3A,FN1,IL1B,IL7R,MEF2C,MIF,MMP14,MNDA,NFATC2,NLRP3,NR4A3,TGFB1,TREM2,VAV3,VSIG4,ZFP36L1
GO:BP	positive regulation of phosphorylation	GO:0042327	false	0.011179872083629253	1.951563165473904	620	366	28	21017	ADTRP,AREG,CAMK1,CCL5,CD74,CSF1R,EDN1,FCGR1A,FLT1,HBEGF,HMGA2,IL1B,ITGA6,LIF,MAPRE3,MIF,MMD,MMP9,OSM,PLAUR,PSRC1,S100A12,S1PR2,SEMA7A,SLC11A1,TGFB1,TNFSF15,TREM2
GO:BP	regulation of secretion	GO:0051046	false	0.011523709358373026	1.9384077036757754	621	366	28	21017	ACSL4,ADTRP,CCL5,CD38,CD74,CD84,CEACAM1,CYP19A1,EDN1,FCGR2B,HADH,IL1B,LIF,MCU,MEF2C,MIF,MYOF,OSM,PTGES,PTPRN2,S100A8,SCG5,SPP1,TGFB1,TLR2,TREM2,UQCC2,VAMP8
GO:BP	positive regulation of defense response	GO:0031349	false	0.011532797254393379	1.9380653427653018	484	366	24	21017	AIM2,ALOX5AP,CCL3,CCL5,CD14,CLEC7A,COLEC12,CTSC,FCGR1A,IL1B,MEF2C,MMP12,MNDA,NLRP3,NLRX1,OSM,S100A12,S100A8,S100A9,TGFB1,TKFC,TLR2,TREM2,VAMP8
GO:BP	cellular detoxification	GO:1990748	false	0.01407054190809867	1.8516891759721597	116	366	11	21017	ALOX5AP,GSTZ1,IPCEF1,PRXL2A,PTGES,PTGS1,S100A9,SELENOW,SLC11A1,TXNDC17,TXNRD2
GO:BP	regulation of cell growth	GO:0001558	true	0.01465378692204598	1.8340501277453165	425	366	22	21017	ACSL4,CD38,CEACAM1,CXCL16,DNPH1,EDN1,FBP1,FN1,HBEGF,MMP14,PSRC1,RGS2,S100A8,S100A9,SEMA3C,SEMA4A,SEMA7A,SPOCK1,SPP1,TGFB1,TMEM97,VGLL4
GO:BP	positive regulation of mononuclear cell migration	GO:0071677	false	0.014676951081246108	1.8333641532833744	95	366	10	21017	AIF1,CCL20,CCL3,CCL4,CCL5,CCL7,CSF1R,MMP14,TGFB1,TREM2
GO:BP	positive regulation of leukocyte chemotaxis	GO:0002690	false	0.014676951081246108	1.8333641532833744	95	366	10	21017	AIF1,CCL3,CCL4,CCL5,CCL7,CD74,CSF1R,CXCL8,EDN1,MCU
GO:BP	positive regulation of protein phosphorylation	GO:0001934	false	0.015210595899606731	1.8178537714275058	595	366	27	21017	ADTRP,AREG,CAMK1,CCL5,CD74,CSF1R,EDN1,FCGR1A,FLT1,HBEGF,HMGA2,IL1B,LIF,MAPRE3,MIF,MMD,MMP9,OSM,PLAUR,PSRC1,S100A12,S1PR2,SEMA7A,SLC11A1,TGFB1,TNFSF15,TREM2
GO:BP	leukocyte differentiation	GO:0002521	true	0.016001010499944204	1.7958525898008182	632	366	28	21017	ADGRG3,CCL3,CD74,CEACAM1,CEBPE,CSF1R,CTSL,EGR1,EGR3,FCGR2B,FOS,IL1B,IL7R,IRF8,LIF,LIPA,MMP14,MMP9,MT1G,NLRP3,PRXL2A,RUNX2,SEMA4A,TGFB1,TLR2,TREM2,TSPAN2,ZFP36L1
GO:BP	cellular oxidant detoxification	GO:0098869	false	0.01613333092352585	1.792275957945054	96	366	10	21017	ALOX5AP,GSTZ1,IPCEF1,PRXL2A,PTGES,PTGS1,S100A9,SELENOW,TXNDC17,TXNRD2
GO:BP	regulation of macrophage activation	GO:0043030	false	0.016733953901315293	1.776401431742799	58	366	8	21017	CCL3,CD74,CD84,CTSC,FCGR2B,MIF,TREM2,VSIG4
GO:BP	mononuclear cell differentiation	GO:1903131	false	0.016864148579823397	1.7730355801444233	529	366	25	21017	ADGRG3,CD74,CEBPE,CSF1R,CTSL,EGR1,EGR3,FCGR2B,FOS,IL1B,IL7R,IRF8,LIF,LIPA,MMP14,MMP9,MT1G,NLRP3,RUNX2,SEMA4A,TGFB1,TLR2,TREM2,TSPAN2,ZFP36L1
GO:BP	response to wounding	GO:0009611	false	0.017154534205031616	1.765621069792643	564	366	26	21017	ADTRP,CEACAM1,CLEC7A,EDN1,F5,FAP,FERMT1,FN1,HBEGF,ITGA2,LMAN1,LRG1,MMP12,MYOF,PLAU,PLAUR,PROCR,SERPINA1,SERPINB2,SLC11A1,SPP1,TGFB1,TMEM97,TREM2,VAV3,ZFP36L1
GO:BP	response to nitrogen compound	GO:1901698	false	0.01723352556751301	1.7636258671898688	1010	366	38	21017	ADTRP,AREG,CEACAM1,COLEC12,CYBB,EDN1,EGR1,FBP1,FCGR2B,FOS,GCNT1,HADH,HOMER1,IL1B,ITGA2,KL,LIPA,MEF2C,MMP12,MMP3,MMP9,NLRP3,NR4A3,NT5E,P2RY6,PER1,PRMT1,RAB31,RGS2,SELENON,TDO2,TGFB1,TGM2,TLR2,TREM2,TWIST2,UQCRC1,ZFP36L1
GO:BP	neuroinflammatory response	GO:0150076	false	0.018074237641014967	1.7429400118914051	77	366	9	21017	AIF1,C1QA,CCL3,CTSC,IL1B,MMP3,MMP9,TLR2,TREM2
GO:BP	lymphocyte proliferation	GO:0046651	false	0.020345306922878854	1.6915357541317955	308	366	18	21017	AIF1,CCL5,CD38,CD74,FCGR2B,FCGR3A,IL1B,IL7R,LIPA,MEF2C,MIF,MNDA,NFATC2,SH2D2A,SLC11A1,TGFB1,VAV3,VSIG4
GO:BP	prostaglandin transport	GO:0015732	false	0.02157805704260469	1.6659876631593245	29	366	6	21017	ACSL4,EDN1,IL1B,MIF,PTGES,SLCO2B1
GO:BP	macrophage migration	GO:1905517	false	0.02167110069858461	1.6641190298347013	60	366	8	21017	CCL2,CCL3,CCL5,CSF1R,CYP19A1,MIF,MMP14,TREM2
GO:BP	response to xenobiotic stimulus	GO:0009410	false	0.021910782925204493	1.6593421037710558	436	366	22	21017	AIM2,CBR1,CD38,CYBB,EDN1,FBP1,FOS,HADH,HSPG2,IL1B,ITGA2,LIPA,MEF2C,NFATC2,S100A12,SEMA3C,SLC12A5,SLCO2B1,SMOX,TGFB1,TXNRD2,VAV3
GO:BP	immune response-regulating signaling pathway	GO:0002764	false	0.02272795414041764	1.6434396555867596	504	366	24	21017	AIM2,CD14,CD38,CEACAM1,CLEC7A,COLEC12,FCGR1A,FCGR2B,FCGR3A,FPR1,LIPA,MEF2C,MNDA,NFATC2,NLRP3,NLRX1,NR4A3,S100A8,S100A9,STOML2,TKFC,TLR2,TREM2,VAV3
GO:BP	regulation of macrophage migration	GO:1905521	false	0.024030679221849215	1.6192339537848532	44	366	7	21017	CCL3,CCL5,CSF1R,CYP19A1,MIF,MMP14,TREM2
GO:BP	chemical homeostasis	GO:0048878	false	0.024588380488082536	1.609270075094203	1026	366	38	21017	BOLA3,CCL23,CCL3,CCL5,CCL7,CCL8,EDN1,FABP5,HK3,KL,LIMA1,LIPA,MCU,MT1G,MT1X,MTLN,NT5E,OCA2,P2RY6,PNPLA1,PTPRN2,PYGL,S100A8,S100A9,SELENON,SLC11A1,SLC12A5,SLC39A4,SLC4A7,SLC9A7,STOML2,TGFB1,TGM2,TMEM9,TMEM97,TREM2,TTC39B,XK
GO:BP	prostaglandin secretion	GO:0032310	false	0.02637809786083631	1.5787565248748217	18	366	5	21017	ACSL4,EDN1,IL1B,MIF,PTGES
GO:BP	epithelial cell proliferation	GO:0050673	false	0.02711702032782787	1.5667580333254871	442	366	22	21017	AREG,CCL2,CCL26,CCL5,CEACAM1,DEAF1,EGR3,FAP,FERMT1,FLT1,HSPG2,LIPA,LRG1,MEF2C,MMP12,MMP14,NME1,NR4A3,PROK2,RUNX2,TGFB1,ZFP36L1
GO:BP	regulation of molecular function	GO:0065009	false	0.027478057750865353	1.5610139680423294	1611	366	52	21017	ADGRG3,AIM2,ASAP2,BEX1,BICD1,C3ORF33,CAMK1,CCL2,CCL26,CCL5,CD74,CEACAM1,CLEC7A,CSF1R,EDN1,FCGR1A,FCGR2B,FGD2,FGD4,FLT1,HMGA2,HOMER1,IL1B,ITGA6,MAPRE3,MEF2C,MMD,MMP9,NMD3,NME1,P2RY6,PLAU,PLAUR,PSRC1,RGS16,RGS2,S100A12,S100A8,S100A9,SELENON,SIPA1L1,SLC11A1,SPOCK1,SPRED1,STAC3,TAX1BP3,TGM2,TLR2,TNFSF15,TREM2,TRIM14,VAV3
GO:BP	mononuclear cell proliferation	GO:0032943	false	0.027617712396151173	1.5588122973313647	315	366	18	21017	AIF1,CCL5,CD38,CD74,FCGR2B,FCGR3A,IL1B,IL7R,LIPA,MEF2C,MIF,MNDA,NFATC2,SH2D2A,SLC11A1,TGFB1,VAV3,VSIG4
GO:BP	positive regulation of tumor necrosis factor production	GO:0032760	false	0.027779481156527185	1.5562758699361094	102	366	10	21017	AKAP12,CCL3,CD14,CD84,CLEC7A,CYBB,FCGR3A,MIF,TGFB1,TLR2
GO:BP	extracellular matrix disassembly	GO:0022617	true	0.0277837119268559	1.5562097326207556	62	366	8	21017	FAP,MMP12,MMP14,MMP19,MMP3,MMP7,MMP9,TGFB1
GO:BP	cellular response to oxygen-containing compound	GO:1901701	false	0.028423343819924222	1.5463248315064673	1153	366	41	21017	CCL2,CCL7,CD14,CEACAM1,CEBPE,CLEC7A,COLEC12,CXCL5,CXCL6,CXCL8,CYBB,DDIT4,EDN1,EGR1,FBP1,FCGR2B,FOS,IL1B,IRF8,ITGA2,LY86,MEF2C,MIF,MMP3,MMP9,NLRP3,NR4A3,P2RY6,PEX10,PPBP,PRMT1,PTPRN2,RAB31,RORB,SPP1,TGFB1,TGM2,TLR2,TRAP1,TREM2,ZFP36L1
GO:BP	cellular response to toxic substance	GO:0097237	false	0.03115338172815265	1.5064948033816785	126	366	11	21017	ALOX5AP,GSTZ1,IPCEF1,PRXL2A,PTGES,PTGS1,S100A9,SELENOW,SLC11A1,TXNDC17,TXNRD2
GO:BP	regulation of immune effector process	GO:0002697	false	0.031672806526185315	1.499313452105433	381	366	20	21017	A2M,CD74,CD84,CEACAM1,CLEC7A,CXCL6,FCGR1A,FCGR2B,IL1B,IL7R,MIF,NLRP3,NLRX1,NR4A3,S100A9,SEMA7A,TGFB1,TREM2,VAMP8,VSIG4
GO:BP	positive regulation of transport	GO:0051050	false	0.03286921441671894	1.4832106755521173	844	366	33	21017	ACSL4,BICD1,CAMK1,CCL2,CCL3,CCL4,CCL5,CD14,CD38,CLEC7A,CYP19A1,EDN1,FCGR1A,FCGR2B,HOMER1,IL1B,ITGA2,MCU,MIF,NR4A3,P2RY6,PLTP,PTGES,RAB31,S100A8,SLC11A1,SPP1,STAC3,TGFB1,TLR2,TMEM97,TREM2,VAMP8
GO:BP	regulation of multicellular organismal development	GO:2000026	false	0.035654100029646266	1.4478905214119413	1413	366	47	21017	CCL3,CD74,CEACAM1,CTSC,CXCL8,CYBB,DBN1,DLX1,EDN1,EGR3,FCGR2B,FERMT1,FLT1,FN1,FOS,HLTF,HMGA2,HSPG2,IL1B,IL7R,KL,LIF,LRG1,MEF2C,MMP14,MMP9,NLRP3,PRMT1,PRXL2A,RGS2,RUNX2,RUVBL1,S1PR2,SEMA3C,SEMA4A,SEMA7A,SPP1,SPRED1,SRGN,TGFB1,TGIF2,TGM2,TLR2,TREM2,VCAN,VGLL4,ZFP36L1
GO:BP	positive regulation of tumor necrosis factor superfamily cytokine production	GO:1903557	false	0.039063678333747	1.4082268648670277	106	366	10	21017	AKAP12,CCL3,CD14,CD84,CLEC7A,CYBB,FCGR3A,MIF,TGFB1,TLR2
GO:BP	regulation of lipid transport	GO:0032368	false	0.04189075289865933	1.3778818340337489	130	366	11	21017	ACSL4,CYP19A1,EDN1,IL1B,MIF,PLTP,PTGES,SPP1,TMEM97,TREM2,TTC39B
GO:BP	immune effector process	GO:0002252	false	0.04194970486048893	1.3772710903278185	703	366	29	21017	A2M,C1QA,CCL3,CD74,CD84,CEACAM1,CLEC7A,CTSC,CXCL6,FCGR1A,FCGR2B,FCGR3A,IL1B,IL7R,IRF8,LIPA,MIF,NLRP3,NLRX1,NR4A3,S100A9,SEMA4A,SEMA7A,SLC11A1,TGFB1,TREM2,VAMP8,VAV3,VSIG4
GO:BP	regulation of leukocyte proliferation	GO:0070663	false	0.04311194035033452	1.3654024303013075	265	366	16	21017	AIF1,CCL5,CCL8,CD38,CD74,CSF1R,FCGR2B,FCGR3A,IL1B,MEF2C,MIF,MNDA,NFATC2,TGFB1,VAV3,VSIG4
GO:BP	lipid export from cell	GO:0140353	false	0.04349401134552654	1.361570536577256	48	366	7	21017	ACSL4,CYP19A1,EDN1,IL1B,MIF,PTGES,SPP1
GO:BP	defense response to bacterium	GO:0042742	false	0.04381225381796305	1.3584044049928454	326	366	18	21017	CCL20,COLEC12,CXCL6,FCGR1A,IL1B,IL7R,IRF8,LYZ,NLRP3,PPBP,RNASE3,RNASE6,S100A12,S100A8,S100A9,SLC11A1,TLR2,TREM2
GO:BP	negative regulation of cell population proliferation	GO:0008285	false	0.04420525981684356	1.3545260525168603	705	366	29	21017	ACKR3,AIF1,B4GALT7,CCL2,CCL23,CCL8,CEACAM1,CSF1R,CXCL8,FAP,FCGR2B,FERMT1,FLT1,HSPG2,IL1B,ITGA1,LIF,MEF2C,MNDA,NME1,OSM,PTGES,PTPN14,TAX1BP3,TGFB1,TLR2,TREM2,VGLL4,VSIG4
GO:BP	regulation of B cell proliferation	GO:0030888	true	0.04442666118521653	1.3523563242410668	66	366	8	21017	CD38,CD74,FCGR2B,MEF2C,MIF,MNDA,NFATC2,VAV3
GO:BP	cell adhesion	GO:0007155	true	0.04488499863886928	1.3478987836504497	1511	366	49	21017	ACKR3,ADTRP,AIF1,AKIP1,ALCAM,CCL2,CCL4,CCL5,CD74,CD84,CEACAM1,CORO2B,CXCL8,EGR3,FAP,FERMT1,FN1,GCNT1,HSPG2,IL1B,IL1RN,IL7R,ITGA1,ITGA2,ITGA6,LAMB3,LIF,LRG1,MMP12,MMP14,MYBPH,NLRP3,NR4A3,NT5E,OLR1,PLAU,PLAUR,S100A8,S100A9,SIGLEC12,SPARCL1,SPOCK1,SPP1,TGFB1,TGM2,VAV3,VCAN,VSIG4,ZFP36L1
GO:BP	positive regulation of smooth muscle cell proliferation	GO:0048661	false	0.04490639045676318	1.347691851811249	86	366	9	21017	AIF1,CCL5,EDN1,HBEGF,ITGA2,MMP9,NR4A3,P2RY6,TGFB1
GO:BP	regulation of wound healing	GO:0061041	true	0.04502924720299138	1.346505313492756	131	366	11	21017	ADTRP,CEACAM1,CLEC7A,EDN1,FAP,FERMT1,HBEGF,PLAU,PLAUR,SERPINB2,TMEM97
GO:BP	negative regulation of signal transduction	GO:0009968	false	0.045068132190404286	1.346130440513663	1300	366	44	21017	ACKR3,ADGRG3,AIM2,APCDD1L,BICD1,C3ORF33,CCL5,CD74,CEACAM1,CXCL8,DDIT4,DHRS3,DLX1,EGR1,FBP1,FCGR2B,FERMT1,IL1B,IL1RN,ITGA1,ITGA6,IVNS1ABP,KPTN,LIF,LTBP1,MCL1,MIF,MMP12,MMP14,MMP9,NLRP2,NLRX1,PER1,PLAUR,PRMT1,RGS16,RGS2,RUNX2,SPRED1,TAX1BP3,TKFC,TRAP1,TREM2,VGLL4
GO:BP	monocarboxylic acid metabolic process	GO:0032787	false	0.04596258463012357	1.3375955574633187	633	366	27	21017	ABHD10,ACSL4,ADTRP,ALOX5AP,CBR1,CD74,CEACAM1,DDIT4,DSE,EDN1,FABP5,FBP1,HAAO,HADH,HK3,IDH2,IL1B,LDHA,LDHB,LIPA,ME3,MIF,MSMO1,MTLN,PTGES,PTGS1,TPI1
GO:BP	hormone transport	GO:0009914	false	0.047534349359055296	1.32299244625188	328	366	18	21017	ACSL4,CCL5,CD38,CYP19A1,EDN1,HADH,IL1B,IL1RN,LIF,MCU,OSM,PTPRN2,SCG5,SLC16A10,SLC7A8,SPP1,UQCC2,VAMP8
GO:BP	regulation of B cell activation	GO:0050864	false	0.04836936743048901	1.315429592232062	132	366	11	21017	CD38,CD74,FCGR2B,MEF2C,MIF,MMP14,MNDA,NFATC2,TGFB1,VAV3,ZFP36L1
GO:BP	acute-phase response	GO:0006953	false	0.049990962003797206	1.3011085057975047	49	366	7	21017	A2M,CD163,FN1,IL1B,IL1RN,PTGES,SERPINA1
GO:BP	negative regulation of blood coagulation	GO:0030195	false	0.049990962003797206	1.3011085057975047	49	366	7	21017	ADTRP,CEACAM1,EDN1,FAP,PLAU,PLAUR,SERPINB2
GO:CC	extracellular region	GO:0005576	true	1.4153361273320452e-12	11.849140407553113	4232	380	137	22115	A2M,ACSL4,ADGRE3,ALCAM,AREG,ARHGDIB,C1QA,C3ORF33,CBR1,CCL2,CCL20,CCL23,CCL26,CCL3,CCL4,CCL5,CCL7,CCL8,CD14,CD163,CD163L1,CD38,CD74,CEACAM1,CILP2,COL22A1,COLEC12,COTL1,CTSC,CTSL,CXCL16,CXCL5,CXCL6,CXCL8,DEAF1,DNPH1,DPP3,EDN1,F5,FABP5,FAP,FBP1,FCGR3A,FLT1,FN1,GCNT1,GEMIN4,GPC2,GSN,HBEGF,HK3,HSPG2,IDH2,IL1B,IL1RN,IL22RA2,IL7R,ITGA1,KL,KRT9,LAMB3,LDHA,LDHB,LGI2,LIF,LMAN1,LRG1,LTBP1,LTBP2,LY86,LYZ,MIF…
GO:CC	extracellular space	GO:0005615	false	4.693244679104123e-12	11.32852680355125	3303	380	115	22115	A2M,ACSL4,ALCAM,AREG,ARHGDIB,C3ORF33,CBR1,CCL2,CCL20,CCL23,CCL26,CCL3,CCL4,CCL5,CCL7,CCL8,CD14,CD38,CD74,CEACAM1,CILP2,COL22A1,COLEC12,COTL1,CTSC,CTSL,CXCL16,CXCL5,CXCL6,CXCL8,DNPH1,DPP3,EDN1,F5,FABP5,FAP,FBP1,FCGR3A,FLT1,FN1,GCNT1,GEMIN4,GSN,HBEGF,HSPG2,IDH2,IL1B,IL1RN,IL22RA2,ITGA1,KL,KRT9,LDHA,LDHB,LIF,LMAN1,LRG1,LTBP2,LYZ,MIF,MMP12,MMP14,MMP19,MMP3,MMP7,MMP9,MNDA,MYO1E,MYOF,NME1,NT5E,OLA1,OLF…
GO:CC	cytoplasm	GO:0005737	false	1.3840872138098534e-11	10.858836543345296	12394	380	283	22115	A2M,ABHD10,ACKR3,ACSL4,ADGRE3,ADGRG3,AIF1,AIM2,AKAP12,ALDH18A1,ALDH1B1,ALDH6A1,ALOX5AP,ANKRD37,AREG,ARHGAP18,ARHGDIB,ARHGEF6,ASAP2,ATP5MC2,B4GALT7,BEX1,BICD1,BOLA3,BRI3BP,CAMK1,CBR1,CCL3,CCL5,CD14,CD163,CD74,CEACAM1,CENPV,CETN2,CHCHD6,CLEC7A,CMC1,COL22A1,COLEC12,CORO2B,COTL1,CTSC,CTSL,CYBB,CYP19A1,DBN1,DDIT4,DEAF1,DEF6,DESI1,DHRS3,DIMT1,DLX1,DNAJB5,DNPH1,DPH6,DPP3,DPYD,DSE,DUSP23,EBPL,EDN1,EGR1,E…
GO:CC	secretory granule	GO:0030141	false	9.033888781023472e-10	9.044125260474328	897	380	48	22115	A2M,ADGRE3,ADGRG3,CD14,CEACAM1,COTL1,CTSC,CTSL,CYBB,EDN1,F5,FABP5,FCGR2A,FN1,FPR1,GSN,HK3,IL1B,ITGA1,LHFPL2,LRG1,LYZ,MIF,MMP9,MNDA,OLA1,OLR1,PCYOX1L,PGM2,PLAU,PLAUR,PPBP,PTPRN2,PYGL,QSOX1,RAB31,RNASE2,RNASE3,S100A12,S100A8,S100A9,SCG5,SERPINA1,SLC11A1,SRGN,TGFB1,TLR2,VAMP8
GO:CC	vesicle	GO:0031982	false	1.629196037407288e-9	8.78802665489235	4012	380	124	22115	A2M,ACKR3,ACSL4,ADGRE3,ADGRG3,ALCAM,AREG,ARHGDIB,BICD1,CBR1,CD14,CD163,CD38,CD74,CEACAM1,CILP2,COLEC12,COTL1,CTSC,CTSL,CYBB,DNPH1,DPP3,DSE,EDN1,F5,FABP5,FBP1,FCGR1A,FCGR2A,FCGR3A,FGD2,FLT1,FN1,FPR1,GEMIN4,GNPNAT1,GSN,HBEGF,HK3,HSPG2,IDH2,IFITM2,IL1B,IL1RN,IL7R,ITGA1,KL,KRT9,LDHA,LDHB,LHFPL2,LMAN1,LRG1,LTBP2,LYZ,MIF,MMD,MMP14,MMP7,MMP9,MNDA,MYO1E,MYOF,NME1,NT5E,OCA2,OLA1,OLR1,PAICS,PARD6B,PCYOX1L,…
GO:CC	secretory granule lumen	GO:0034774	false	2.1178430779052512e-8	7.674106222191039	321	380	26	22115	A2M,COTL1,CTSC,F5,FABP5,FN1,GSN,HK3,LRG1,LYZ,MIF,MNDA,OLA1,PCYOX1L,PGM2,PPBP,PYGL,QSOX1,RNASE2,RNASE3,S100A12,S100A8,S100A9,SERPINA1,SRGN,TGFB1
GO:CC	cytoplasmic vesicle lumen	GO:0060205	false	2.5993309310002395e-8	7.585138425247725	324	380	26	22115	A2M,COTL1,CTSC,F5,FABP5,FN1,GSN,HK3,LRG1,LYZ,MIF,MNDA,OLA1,PCYOX1L,PGM2,PPBP,PYGL,QSOX1,RNASE2,RNASE3,S100A12,S100A8,S100A9,SERPINA1,SRGN,TGFB1
GO:CC	vesicle lumen	GO:0031983	false	2.7815263703980963e-8	7.555716818353356	325	380	26	22115	A2M,COTL1,CTSC,F5,FABP5,FN1,GSN,HK3,LRG1,LYZ,MIF,MNDA,OLA1,PCYOX1L,PGM2,PPBP,PYGL,QSOX1,RNASE2,RNASE3,S100A12,S100A8,S100A9,SERPINA1,SRGN,TGFB1
GO:CC	secretory vesicle	GO:0099503	false	4.362960736605115e-8	7.360218695322248	1073	380	50	22115	A2M,ADGRE3,ADGRG3,BICD1,CD14,CEACAM1,COTL1,CTSC,CTSL,CYBB,EDN1,F5,FABP5,FCGR2A,FN1,FPR1,GSN,HK3,IL1B,ITGA1,LHFPL2,LRG1,LYZ,MIF,MMP9,MNDA,MYOF,OLA1,OLR1,PCYOX1L,PGM2,PLAU,PLAUR,PPBP,PTPRN2,PYGL,QSOX1,RAB31,RNASE2,RNASE3,S100A12,S100A8,S100A9,SCG5,SERPINA1,SLC11A1,SRGN,TGFB1,TLR2,VAMP8
GO:CC	cytoplasmic vesicle	GO:0031410	false	2.0272852196097934e-7	6.693085145935189	2523	380	85	22115	A2M,ACKR3,ADGRE3,ADGRG3,AREG,ARHGDIB,BICD1,CD14,CD163,CD74,CEACAM1,COLEC12,COTL1,CTSC,CTSL,CYBB,DSE,EDN1,F5,FABP5,FCGR1A,FCGR2A,FGD2,FLT1,FN1,FPR1,GNPNAT1,GSN,HBEGF,HK3,IFITM2,IL1B,IL7R,ITGA1,LHFPL2,LMAN1,LRG1,LYZ,MIF,MMD,MMP14,MMP9,MNDA,MYO1E,MYOF,OCA2,OLA1,OLR1,PCYOX1L,PDIA4,PGM2,PHETA1,PI4K2B,PLAU,PLAUR,PPBP,PRAF2,PTPRN2,PYGL,QSOX1,RAB31,RABEPK,RHOBTB1,RNASE2,RNASE3,RNASE6,S100A12,S100A8,S100A…
GO:CC	intracellular vesicle	GO:0097708	false	2.277397603139725e-7	6.6425611407615985	2529	380	85	22115	A2M,ACKR3,ADGRE3,ADGRG3,AREG,ARHGDIB,BICD1,CD14,CD163,CD74,CEACAM1,COLEC12,COTL1,CTSC,CTSL,CYBB,DSE,EDN1,F5,FABP5,FCGR1A,FCGR2A,FGD2,FLT1,FN1,FPR1,GNPNAT1,GSN,HBEGF,HK3,IFITM2,IL1B,IL7R,ITGA1,LHFPL2,LMAN1,LRG1,LYZ,MIF,MMD,MMP14,MMP9,MNDA,MYO1E,MYOF,OCA2,OLA1,OLR1,PCYOX1L,PDIA4,PGM2,PHETA1,PI4K2B,PLAU,PLAUR,PPBP,PRAF2,PTPRN2,PYGL,QSOX1,RAB31,RABEPK,RHOBTB1,RNASE2,RNASE3,RNASE6,S100A12,S100A8,S100A…
GO:CC	extracellular matrix	GO:0031012	false	0.000010880347855291702	4.963357219599355	555	380	30	22115	A2M,C1QA,COL22A1,COLEC12,CRELD1,CTSC,CTSL,FN1,GPC2,HSPG2,LAMB3,LMAN1,LTBP1,LTBP2,MMP12,MMP14,MMP19,MMP3,MMP7,MMP9,OLFML2B,S100A8,S100A9,SEMA7A,SERPINA1,SPARCL1,TGFB1,TGM2,TIMP4,VCAN
GO:CC	external encapsulating structure	GO:0030312	false	0.000011322472000928184	4.946058744600176	556	380	30	22115	A2M,C1QA,COL22A1,COLEC12,CRELD1,CTSC,CTSL,FN1,GPC2,HSPG2,LAMB3,LMAN1,LTBP1,LTBP2,MMP12,MMP14,MMP19,MMP3,MMP7,MMP9,OLFML2B,S100A8,S100A9,SEMA7A,SERPINA1,SPARCL1,TGFB1,TGM2,TIMP4,VCAN
GO:CC	extracellular vesicle	GO:1903561	false	0.000012113231702571914	4.916739975489862	2134	380	71	22115	A2M,ACSL4,ALCAM,ARHGDIB,CBR1,CD14,CD38,CD74,CEACAM1,CILP2,COTL1,CTSC,CTSL,DNPH1,DPP3,F5,FABP5,FBP1,FCGR3A,FN1,GEMIN4,GSN,HSPG2,IDH2,IL1RN,ITGA1,KL,KRT9,LDHA,LDHB,LMAN1,LRG1,LTBP2,LYZ,MIF,MMP7,MMP9,MNDA,MYO1E,MYOF,NME1,NT5E,OLA1,PAICS,PARD6B,PGM2,PLAU,PROCR,PRSS23,PTGS1,PYGL,QSOX1,RNASE2,RPL26L1,RUVBL1,S100A16,S100A8,S100A9,SEC14L2,SEMA3C,SERPINA1,SLC26A9,SPP1,TAX1BP3,TGM2,TKFC,TMEM256,TMEM52B,TPI…
GO:CC	extracellular organelle	GO:0043230	false	0.00001234130779706162	4.908638816076467	2135	380	71	22115	A2M,ACSL4,ALCAM,ARHGDIB,CBR1,CD14,CD38,CD74,CEACAM1,CILP2,COTL1,CTSC,CTSL,DNPH1,DPP3,F5,FABP5,FBP1,FCGR3A,FN1,GEMIN4,GSN,HSPG2,IDH2,IL1RN,ITGA1,KL,KRT9,LDHA,LDHB,LMAN1,LRG1,LTBP2,LYZ,MIF,MMP7,MMP9,MNDA,MYO1E,MYOF,NME1,NT5E,OLA1,PAICS,PARD6B,PGM2,PLAU,PROCR,PRSS23,PTGS1,PYGL,QSOX1,RNASE2,RPL26L1,RUVBL1,S100A16,S100A8,S100A9,SEC14L2,SEMA3C,SERPINA1,SLC26A9,SPP1,TAX1BP3,TGM2,TKFC,TMEM256,TMEM52B,TPI…
GO:CC	extracellular membrane-bounded organelle	GO:0065010	false	0.00001234130779706162	4.908638816076467	2135	380	71	22115	A2M,ACSL4,ALCAM,ARHGDIB,CBR1,CD14,CD38,CD74,CEACAM1,CILP2,COTL1,CTSC,CTSL,DNPH1,DPP3,F5,FABP5,FBP1,FCGR3A,FN1,GEMIN4,GSN,HSPG2,IDH2,IL1RN,ITGA1,KL,KRT9,LDHA,LDHB,LMAN1,LRG1,LTBP2,LYZ,MIF,MMP7,MMP9,MNDA,MYO1E,MYOF,NME1,NT5E,OLA1,PAICS,PARD6B,PGM2,PLAU,PROCR,PRSS23,PTGS1,PYGL,QSOX1,RNASE2,RPL26L1,RUVBL1,S100A16,S100A8,S100A9,SEC14L2,SEMA3C,SERPINA1,SLC26A9,SPP1,TAX1BP3,TGM2,TKFC,TMEM256,TMEM52B,TPI…
GO:CC	extracellular exosome	GO:0070062	false	0.00001726707166770356	4.762781308430836	2110	380	70	22115	A2M,ACSL4,ALCAM,ARHGDIB,CBR1,CD14,CD38,CD74,CEACAM1,CILP2,COTL1,CTSC,CTSL,DNPH1,DPP3,FABP5,FBP1,FCGR3A,FN1,GEMIN4,GSN,HSPG2,IDH2,IL1RN,ITGA1,KL,KRT9,LDHA,LDHB,LMAN1,LRG1,LTBP2,LYZ,MIF,MMP7,MMP9,MNDA,MYO1E,MYOF,NME1,NT5E,OLA1,PAICS,PARD6B,PGM2,PLAU,PROCR,PRSS23,PTGS1,PYGL,QSOX1,RNASE2,RPL26L1,RUVBL1,S100A16,S100A8,S100A9,SEC14L2,SEMA3C,SERPINA1,SLC26A9,SPP1,TAX1BP3,TGM2,TKFC,TMEM256,TMEM52B,TPI1,T…
GO:CC	cell periphery	GO:0071944	false	0.000054016954113928095	4.267469908279036	6269	380	154	22115	A2M,ACKR3,ACSL4,ADGRE3,ADGRG3,ADTRP,AIF1,AKAP12,ALCAM,AMN1,APCDD1L,ARHGAP18,ASAP2,C1QA,CD14,CD163,CD163L1,CD38,CD74,CD84,CEACAM1,CEBPE,CLEC7A,COL22A1,COLEC12,COTL1,CRELD1,CSF1R,CTSC,CTSL,CXCL16,CYBB,DBN1,DEF6,DHRS3,DISP2,ENAH,F5,FABP5,FAP,FCGR1A,FCGR2A,FCGR2B,FCGR3A,FERMT1,FGD2,FLT1,FN1,FPR1,GPC2,GPR82,GPRIN3,GSN,HBEGF,HCST,HLTF,HOMER1,HSPG2,IFITM2,IL1RN,IL7R,IPCEF1,ITGA1,ITGA2,ITGA6,KCNJ15,KCTD1…
GO:CC	platelet alpha granule lumen	GO:0031093	false	0.00006158955744023192	4.210492916577967	67	380	10	22115	A2M,F5,FN1,OLA1,PCYOX1L,PPBP,QSOX1,SERPINA1,SRGN,TGFB1
GO:CC	platelet alpha granule	GO:0031091	false	0.00013748099288797384	3.8617573400479697	91	380	11	22115	A2M,F5,FN1,LHFPL2,OLA1,PCYOX1L,PPBP,QSOX1,SERPINA1,SRGN,TGFB1
GO:CC	membrane	GO:0016020	false	0.0002486198028989173	3.6044642821818877	9912	380	217	22115	ACKR3,ACSL4,ADGRE3,ADGRG3,ADTRP,AIF1,AKAP12,ALCAM,ALDH18A1,ALOX5AP,AMN1,APCDD1L,AREG,ARHGAP18,ARHGDIB,ASAP2,ATP5MC2,B4GALT7,BICD1,BRI3BP,C3ORF33,CD14,CD163,CD163L1,CD38,CD74,CD84,CEACAM1,CEBPE,CENPV,CHCHD6,CKLF,CLEC7A,COLEC12,CORO2B,CRELD1,CSF1R,CTSC,CTSL,CXCL16,CYBB,CYP19A1,DBN1,DEF6,DHRS3,DISP2,DSE,EBPL,ENAH,F5,FABP5,FAM162A,FAP,FARSB,FCGR1A,FCGR2A,FCGR2B,FCGR3A,FERMT1,FGD2,FLT1,FN1,FPR1,GCAT,G…
GO:CC	tertiary granule	GO:0070820	false	0.0002734983458027621	3.5630452960614645	163	380	14	22115	ADGRE3,CEACAM1,CYBB,FPR1,LRG1,LYZ,MMP9,OLR1,PLAU,PPBP,PTPRN2,QSOX1,SLC11A1,VAMP8
GO:CC	collagen-containing extracellular matrix	GO:0062023	false	0.0004339928676524235	3.3625174077332227	425	380	23	22115	A2M,C1QA,COL22A1,COLEC12,CRELD1,CTSC,CTSL,FN1,GPC2,HSPG2,LAMB3,LMAN1,LTBP1,LTBP2,MMP9,S100A8,S100A9,SEMA7A,SERPINA1,SPARCL1,TGFB1,TGM2,VCAN
GO:CC	cell surface	GO:0009986	false	0.0008288471596735704	3.081525546446187	904	380	36	22115	ACKR3,ADTRP,ALCAM,AREG,CD14,CD163,CD163L1,CD38,CD74,CD84,CEACAM1,CLEC7A,CSF1R,FAP,FCGR1A,FCGR2B,FCGR3A,GPC2,HBEGF,HCST,IL7R,ITGA1,ITGA2,ITGA6,MIF,NT5E,PDIA4,PLAU,PLAUR,PROCR,SEMA7A,SLC26A9,TGFB1,TLR2,TNFRSF10D,TREM2
GO:CC	ficolin-1-rich granule	GO:0101002	false	0.0011529760655827953	2.938179708050668	184	380	14	22115	ADGRE3,COTL1,FPR1,GSN,HK3,LRG1,MIF,MMP9,MNDA,PGM2,PTPRN2,PYGL,SERPINA1,SLC11A1
GO:CC	mitochondrion	GO:0005739	true	0.001158327124052098	2.936168773848613	1697	380	55	22115	ABHD10,ACSL4,AIM2,ALDH18A1,ALDH1B1,ALDH6A1,ANKRD37,ATP5MC2,BOLA3,BRI3BP,CHCHD6,CMC1,DDIT4,FAM162A,GCAT,GSTZ1,HADH,HK3,IDH2,IDH3G,LDHA,LDHB,LGALS12,MCL1,MCU,ME3,MRPL12,MRPL17,MRPL24,MRPL42,MRPL52,MSRB2,MTLN,MYCBP,NDUFB2,NIPSNAP1,NLRP3,NLRX1,P4HA1,RGS2,SDHAF4,SLC22A4,SLC25A12,STOML2,SUCLG2,TGM2,THG1L,TOMM34,TOP1MT,TRAP1,TRIM14,TXNRD2,UQCC2,UQCRC1,VWA8
GO:CC	cytoplasmic vesicle membrane	GO:0030659	false	0.005850045218393625	2.2328407769908223	1234	380	42	22115	ADGRE3,ADGRG3,AREG,CD14,CD163,CD74,CEACAM1,COLEC12,CYBB,DSE,FABP5,FCGR1A,FCGR2A,FGD2,FPR1,GNPNAT1,HBEGF,IFITM2,IL7R,LHFPL2,LMAN1,MMD,MYOF,OCA2,OLR1,PI4K2B,PLAU,PLAUR,PRAF2,PTPRN2,RAB31,RABEPK,RHOBTB1,SLC11A1,SLC26A9,SLC39A4,SLC9A7,SORCS2,TLR2,TMEM9,VAMP8,YIPF2
GO:CC	endomembrane system	GO:0012505	false	0.006134435844204764	2.2122253711626767	4803	380	117	22115	A2M,ACKR3,ACSL4,ADGRE3,ADGRG3,ADTRP,ALOX5AP,AREG,ASAP2,B4GALT7,BICD1,CD14,CD74,CEACAM1,CENPV,CETN2,COL22A1,COTL1,CTSC,CTSL,CYBB,CYP19A1,DHRS3,DSE,EBPL,EDN1,F5,FABP5,FCGR1A,FCGR2A,FCRLB,FGD2,FGD4,FLT1,FN1,FOS,FPR1,GCNT1,GNPNAT1,GPC2,GSAP,GSN,H6PD,HK3,HSPG2,IFITM2,IL1B,ITGA1,LHFPL2,LMAN1,LRG1,LRRC8C,LTBP1,LYZ,MIF,MMD,MMP14,MMP9,MNDA,MS4A4A,MSMO1,MYOF,NLRP2,NLRP3,OCA2,OLA1,OLR1,P4HA1,PCYOX1L,PDIA4,P…
GO:CC	vesicle membrane	GO:0012506	false	0.007610205261784913	2.118603629319003	1248	380	42	22115	ADGRE3,ADGRG3,AREG,CD14,CD163,CD74,CEACAM1,COLEC12,CYBB,DSE,FABP5,FCGR1A,FCGR2A,FGD2,FPR1,GNPNAT1,HBEGF,IFITM2,IL7R,LHFPL2,LMAN1,MMD,MYOF,OCA2,OLR1,PI4K2B,PLAU,PLAUR,PRAF2,PTPRN2,RAB31,RABEPK,RHOBTB1,SLC11A1,SLC26A9,SLC39A4,SLC9A7,SORCS2,TLR2,TMEM9,VAMP8,YIPF2
GO:CC	cytosol	GO:0005829	false	0.008372185948757355	2.077161134415719	5513	380	130	22115	ABHD10,AIF1,AIM2,AKAP12,ALDH1B1,ANKRD37,ARHGAP18,ARHGDIB,ARHGEF6,ASAP2,BICD1,BOLA3,CAMK1,CBR1,CCL3,CD163,CENPV,CETN2,CHCHD6,COTL1,DBN1,DDIT4,DEF6,DESI1,DIMT1,DLX1,DNAJB5,DNPH1,DPH6,DPP3,DPYD,DUSP23,ENAH,FABP5,FAM162A,FARSB,FBP1,FERMT1,FGD2,FGD4,FOS,FUOM,GEMIN4,GEMIN6,GEMIN8,GNPNAT1,GSN,GSTZ1,HAAO,HK3,HMBS,HOMER1,IDH2,IL1B,IL1RN,IL22RA2,IL7R,IRF8,IVNS1ABP,KRT9,LDHA,LDHB,LIF,LIMA1,LIPA,LTV1,MAP7,MC…
GO:CC	secretory granule membrane	GO:0030667	false	0.011039320314417282	1.95705766508372	316	380	17	22115	ADGRE3,ADGRG3,CD14,CEACAM1,CYBB,FABP5,FCGR2A,FPR1,LHFPL2,OLR1,PLAU,PLAUR,PTPRN2,RAB31,SLC11A1,TLR2,VAMP8
GO:CC	bounding membrane of organelle	GO:0098588	false	0.013503633116037273	1.8695493700256631	2217	380	63	22115	ACSL4,ADGRE3,ADGRG3,AREG,ATP5MC2,B4GALT7,BRI3BP,CD14,CD163,CD74,CEACAM1,CHCHD6,COLEC12,CTSC,CYBB,DHRS3,DSE,F5,FABP5,FCGR1A,FCGR2A,FGD2,FPR1,GCNT1,GNPNAT1,HBEGF,IFITM2,IL7R,KPTN,LHFPL2,LMAN1,MCL1,MMD,MYOF,NLRP3,NLRX1,OCA2,OLR1,PEX10,PI4K2B,PLAU,PLAUR,PRAF2,PTPRN2,QSOX1,RAB31,RABEPK,RHOBTB1,SERPINA1,SLC11A1,SLC26A9,SLC39A4,SLC9A7,SORCS2,ST6GALNAC4,THG1L,TLR2,TMEM9,TMEM97,TOMM34,TRIM14,VAMP8,YIPF2
GO:CC	focal adhesion	GO:0005925	true	0.014604048580150046	1.835526731045783	423	380	20	22115	AKAP12,ALCAM,CORO2B,ENAH,FAP,FERMT1,FLT1,GSN,HSPG2,ITGA1,ITGA2,ITGA6,LIMA1,MMP14,MRC2,PLAU,PLAUR,PROCR,TADA1,TGM2
GO:CC	organelle membrane	GO:0031090	false	0.01702356601708786	1.7689494607423286	3787	380	95	22115	ACSL4,ADGRE3,ADGRG3,ALDH18A1,ALOX5AP,AREG,ASAP2,ATP5MC2,B4GALT7,BRI3BP,CD14,CD163,CD74,CEACAM1,CENPV,CHCHD6,COLEC12,CTSC,CYBB,CYP19A1,DHRS3,DSE,EBPL,F5,FABP5,FAM162A,FCGR1A,FCGR2A,FGD2,FPR1,GCAT,GCNT1,GNPNAT1,HBEGF,IFITM2,IL7R,KPTN,LDHB,LHFPL2,LMAN1,LRRC8C,MCL1,MCU,MMD,MRPL12,MRPL17,MRPL24,MRPL42,MRPL52,MSMO1,MTLN,MYOF,NDUFB2,NLRP3,NLRX1,OCA2,OLR1,PEX10,PI4K2B,PIGB,PLAU,PLAUR,PRAF2,PTGES,PTGS1,PT…
GO:CC	ficolin-1-rich granule lumen	GO:1904813	false	0.017039236640216747	1.7685498655768068	124	380	10	22115	COTL1,GSN,HK3,LRG1,MIF,MMP9,MNDA,PGM2,PYGL,SERPINA1
GO:CC	vacuolar lumen	GO:0005775	true	0.01858956033358044	1.730730881715886	178	380	12	22115	CD74,CTSC,CTSL,FABP5,GPC2,HSPG2,LIPA,LYZ,MNDA,RNASE2,RNASE3,VCAN
GO:CC	cell-substrate junction	GO:0030055	false	0.02015323025384829	1.6956553331960598	433	380	20	22115	AKAP12,ALCAM,CORO2B,ENAH,FAP,FERMT1,FLT1,GSN,HSPG2,ITGA1,ITGA2,ITGA6,LIMA1,MMP14,MRC2,PLAU,PLAUR,PROCR,TADA1,TGM2
GO:CC	plasma membrane	GO:0005886	false	0.022140891138501262	1.6548049033875047	5783	380	133	22115	ACKR3,ACSL4,ADGRE3,ADGRG3,ADTRP,AIF1,AKAP12,ALCAM,AMN1,APCDD1L,ARHGAP18,ASAP2,CD14,CD163,CD163L1,CD38,CD74,CD84,CEACAM1,CEBPE,CLEC7A,COLEC12,CSF1R,CTSL,CXCL16,CYBB,DBN1,DEF6,DHRS3,DISP2,ENAH,F5,FABP5,FAP,FCGR1A,FCGR2A,FCGR2B,FCGR3A,FERMT1,FGD2,FLT1,FN1,FPR1,GPC2,GPR82,GPRIN3,GSN,HBEGF,HCST,HLTF,HOMER1,HSPG2,IFITM2,IL1RN,IL7R,IPCEF1,ITGA1,ITGA2,ITGA6,KCNJ15,KCTD12,KL,LDLRAD3,LHFPL2,LILRA1,LIMA1,LR…
GO:CC	endoplasmic reticulum lumen	GO:0005788	true	0.03257737368209632	1.4870839305047419	312	380	16	22115	COL22A1,CTSC,EDN1,F5,FN1,H6PD,LTBP1,P4HA1,PDIA4,PLAUR,PRSS23,QSOX1,SERPINA1,SPARCL1,SPP1,VCAN
GO:CC	external side of plasma membrane	GO:0009897	false	0.038505632076184626	1.4144757432001296	384	380	18	22115	ACKR3,ALCAM,CD14,CD163,CD163L1,CD74,CD84,FCGR1A,FCGR2B,FCGR3A,IL7R,ITGA1,ITGA2,ITGA6,NT5E,PLAU,PLAUR,SEMA7A
KEGG	Viral protein interaction with cytokine and cytokine receptor	KEGG:04061	false	2.22821027646158e-7	6.6520438271438325	98	213	16	8484	ACKR3,CCL2,CCL20,CCL23,CCL26,CCL3,CCL4,CCL5,CCL7,CCL8,CSF1R,CXCL5,CXCL6,CXCL8,PPBP,TNFRSF10D
KEGG	Rheumatoid arthritis	KEGG:05323	false	0.000003284265925756578	5.483561685470698	88	213	14	8484	CCL2,CCL20,CCL3,CCL5,CTSL,CXCL5,CXCL6,CXCL8,FLT1,FOS,IL1B,MMP3,TGFB1,TLR2
KEGG	Cytokine-cytokine receptor interaction	KEGG:04060	false	0.000025807526880345175	4.588253611639041	291	213	24	8484	ACKR3,CCL2,CCL20,CCL23,CCL26,CCL3,CCL4,CCL5,CCL7,CCL8,CSF1R,CXCL16,CXCL5,CXCL6,CXCL8,IL1B,IL1RN,IL7R,LIF,OSM,PPBP,TGFB1,TNFRSF10D,TNFSF15
KEGG	IL-17 signaling pathway	KEGG:04657	false	0.00029100143525839415	3.5361048690097507	92	213	12	8484	CCL2,CCL20,CCL7,CXCL5,CXCL6,CXCL8,FOS,IL1B,MMP3,MMP9,S100A8,S100A9
KEGG	TNF signaling pathway	KEGG:04668	false	0.0024942968611630497	2.603051859801894	113	213	12	8484	CCL2,CCL20,CCL5,CXCL5,CXCL6,EDN1,FOS,IL1B,LIF,MMP14,MMP3,MMP9
KEGG	Phagosome	KEGG:04145	false	0.008000582170744142	2.096878409965227	147	213	13	8484	CD14,CLEC7A,COLEC12,CTSL,CYBB,FCGR1A,FCGR2A,FCGR2B,FCGR3A,ITGA2,MRC2,OLR1,TLR2
KEGG	Chemokine signaling pathway	KEGG:04062	false	0.0084098842845163	2.0752099798194217	190	213	15	8484	CCL2,CCL20,CCL23,CCL26,CCL3,CCL4,CCL5,CCL7,CCL8,CXCL16,CXCL5,CXCL6,CXCL8,PPBP,VAV3
KEGG	Pertussis	KEGG:05133	false	0.011312179704233108	1.9464537043306884	76	213	9	8484	C1QA,CD14,CXCL5,CXCL6,CXCL8,FOS,IL1B,IRF8,NLRP3
KEGG	Osteoclast differentiation	KEGG:04380	false	0.011592907034485714	1.9358076468034973	132	213	12	8484	CSF1R,FCGR1A,FCGR2A,FCGR2B,FCGR3A,FOS,IL1B,LILRA1,LILRB1,NFATC2,TGFB1,TREM2
KEGG	Complement and coagulation cascades	KEGG:04610	false	0.029401226259314305	1.531634555759695	86	213	9	8484	A2M,C1QA,F5,PLAU,PLAUR,PROCR,SERPINA1,SERPINB2,VSIG4
KEGG	Lipid and atherosclerosis	KEGG:05417	false	0.0314191893087622	1.5028050250017522	214	213	15	8484	CCL2,CCL3,CCL5,CD14,CXCL8,CYBB,FOS,IL1B,MMP3,MMP9,NFATC2,NLRP3,OLR1,TLR2,VAV3
KEGG	Transcriptional misregulation in cancer	KEGG:05202	false	0.033353852624875065	1.4768539945184012	192	213	14	8484	CD14,CEBPE,CSF1R,CXCL8,FCGR1A,FLT1,HMGA2,MEF2C,MMP3,MMP9,NR4A3,PLAU,RUNX2,SUPT3H
KEGG	Leishmaniasis	KEGG:05140	false	0.04249808186608241	1.3716306712149833	72	213	8	8484	CYBB,FCGR1A,FCGR2A,FCGR3A,FOS,IL1B,TGFB1,TLR2
KEGG	Hematopoietic cell lineage	KEGG:04640	false	0.04878367643271122	1.3117254735123545	92	213	9	8484	CD14,CD38,CSF1R,FCGR1A,IL1B,IL7R,ITGA1,ITGA2,ITGA6
REAC	Neutrophil degranulation	REAC:R-HSA-6798695	false	0.0000016069074352355067	5.794009139742115	476	263	35	10916	ADGRE3,ADGRG3,CD14,CEACAM1,COTL1,CTSC,CYBB,FABP5,FCGR2A,FPR1,GSN,HK3,LRG1,LYZ,MIF,MMP9,MNDA,OLR1,PGM2,PLAU,PLAUR,PPBP,PTPRN2,PYGL,QSOX1,RAB31,RNASE2,RNASE3,S100A12,S100A8,S100A9,SERPINA1,SLC11A1,TLR2,VAMP8
REAC	Chemokine receptors bind chemokines	REAC:R-HSA-380108	false	0.00000405865074662357	5.391618318808382	57	263	12	10916	ACKR3,CCL2,CCL20,CCL3,CCL4,CCL5,CCL7,CXCL16,CXCL5,CXCL6,CXCL8,PPBP
REAC	Interleukin-10 signaling	REAC:R-HSA-6783783	false	0.00004258161725874629	4.370777847989027	45	263	10	10916	CCL2,CCL20,CCL3,CCL4,CCL5,CXCL8,FPR1,IL1B,IL1RN,LIF
REAC	Immune System	REAC:R-HSA-168256	false	0.0003175349309579524	3.498208492457557	2079	263	83	10916	ADGRE3,ADGRG3,AIM2,C1QA,CCL2,CCL20,CCL3,CCL4,CCL5,CD14,CD74,CEACAM1,CLEC7A,COLEC12,COTL1,CSF1R,CTSC,CTSL,CXCL8,CYBB,EGR1,ENAH,FABP5,FCGR1A,FCGR2A,FCGR2B,FCGR3A,FN1,FOS,FPR1,GSN,HCST,HK3,IFITM2,IL1B,IL1RN,IL22RA2,IL7R,IRF8,LIF,LILRA1,LRG1,LY86,LYZ,MCL1,MEF2C,MIF,MMP3,MMP9,MNDA,MRC2,NFATC2,NLRX1,OLR1,OSM,PGM2,PLAU,PLAUR,PPBP,PTPN14,PTPRN2,PYGL,QSOX1,RAB31,RNASE2,RNASE3,RNASE6,S100A12,S100A8,S100A9,…
REAC	Extracellular matrix organization	REAC:R-HSA-1474244	false	0.0004157106752558152	3.381208822871305	298	263	23	10916	A2M,CEACAM1,COL22A1,CTSL,FN1,HSPG2,ITGA1,ITGA2,ITGA6,LAMB3,LTBP1,LTBP2,MMP12,MMP14,MMP19,MMP3,MMP7,MMP9,P4HA1,PCOLCE2,SPP1,TGFB1,VCAN
REAC	Innate Immune System	REAC:R-HSA-168249	false	0.0015068564574877486	2.8219281164246666	1099	263	51	10916	ADGRE3,ADGRG3,AIM2,C1QA,CD14,CEACAM1,CLEC7A,COTL1,CTSC,CTSL,CYBB,FABP5,FCGR1A,FCGR2A,FCGR3A,FOS,FPR1,GSN,HK3,IL1B,LRG1,LY86,LYZ,MEF2C,MIF,MMP9,MNDA,NFATC2,NLRX1,OLR1,PGM2,PLAU,PLAUR,PPBP,PTPRN2,PYGL,QSOX1,RAB31,RNASE2,RNASE3,RNASE6,S100A12,S100A8,S100A9,SERPINA1,SLC11A1,TKFC,TLR2,TREM2,VAMP8,VAV3
REAC	Peptide ligand-binding receptors	REAC:R-HSA-375276	false	0.009680400627878595	2.0141066688407196	195	263	16	10916	ACKR3,CCL2,CCL20,CCL3,CCL4,CCL5,CCL7,CXCL16,CXCL5,CXCL6,CXCL8,EDN1,FPR1,PPBP,PROK2,XK
REAC	Signaling by Interleukins	REAC:R-HSA-449147	false	0.03582117778651768	1.4458601388170729	472	263	26	10916	CCL2,CCL20,CCL3,CCL4,CCL5,CSF1R,CXCL8,FN1,FOS,FPR1,IL1B,IL1RN,IL22RA2,IL7R,LIF,MCL1,MEF2C,MIF,MMP3,MMP9,NLRX1,OSM,PTPN14,S100A12,SERPINB2,TGFB1
REAC	Interleukin-4 and Interleukin-13 signaling	REAC:R-HSA-6785807	false	0.03659604226698199	1.4365658794839902	111	263	11	10916	CCL2,CXCL8,FN1,FOS,IL1B,LIF,MCL1,MMP3,MMP9,OSM,TGFB1
WP	Overview of proinflammatory and profibrotic mediators	WP:WP5095	false	3.002095407089512e-11	10.522575509922827	127	228	23	8722	AREG,CCL2,CCL20,CCL23,CCL26,CCL3,CCL4,CCL5,CCL7,CCL8,CXCL16,CXCL5,CXCL6,CXCL8,IL1B,IL1RN,LIF,MMP3,MMP9,OSM,PPBP,SPP1,TGFB1
WP	Lung fibrosis	WP:WP3624	false	0.000013927860896438995	4.85611557935559	63	228	12	8722	CCL2,CCL3,CCL4,CCL5,CXCL8,EDN1,IL1B,MMP9,PLAU,SERPINA1,SPP1,TGFB1
WP	Prostaglandin signaling	WP:WP5088	false	0.00002416085650361558	4.6168876740161116	33	228	9	8722	AREG,CCL2,CCL3,CXCL8,IL1B,MMP9,NLRP3,PTGES,TGFB1
WP	Network map of SARS CoV 2 signaling	WP:WP5115	false	0.0001515283459601756	3.8195061173757168	253	228	22	8722	CCL2,CCL20,CCL26,CCL3,CCL4,CCL5,CCL8,CD14,CD163,CTSL,CXCL16,CXCL5,CXCL6,CXCL8,DDIT4,EGR1,FN1,FOS,GSN,IL1B,LRG1,NLRP3
WP	IL1 and megakaryocytes in obesity	WP:WP2865	false	0.0004004770498285527	3.397422367016464	24	228	7	8722	CCL2,HBEGF,IL1B,MMP9,NLRP3,S100A9,TLR2
WP	Cytokine cytokine receptor interaction	WP:WP5473	false	0.0006217891594163038	3.2063568539343845	254	228	21	8722	ACKR3,CCL2,CCL20,CCL23,CCL26,CCL3,CCL4,CCL5,CCL7,CCL8,CSF1R,CXCL16,CXCL5,CXCL6,CXCL8,IL1RN,IL7R,LIF,PPBP,TGFB1,TNFSF15
WP	Immune infiltration in pancreatic cancer	WP:WP5285	false	0.0013097206414174627	2.882821327877761	39	228	8	8722	CCL2,CCL20,CCL5,CXCL5,CXCL8,IL1B,MMP9,TGFB1
WP	Matrix metalloproteinases	WP:WP129	false	0.00206040104234378	2.6860482390845877	30	228	7	8722	MMP12,MMP14,MMP19,MMP3,MMP7,MMP9,TIMP4
WP	Spinal cord injury	WP:WP2431	false	0.009701804854474071	2.0131474651745425	115	228	12	8722	AIF1,CCL2,CXCL8,EGR1,FCGR2A,FOS,IL1B,MIF,MMP12,MMP9,TGFB1,VCAN
WP	SARS CoV 2 innate immunity evasion and cell specific immune response	WP:WP5039	false	0.010947729181884365	1.9606759544358223	66	228	9	8722	CCL2,CCL3,CCL4,CCL5,CXCL5,CXCL6,CXCL8,PPBP,TGFB1
WP	Macrophage markers	WP:WP4146	false	0.011487234036635907	1.939784530688188	9	228	4	8722	CD14,CD163,CD74,LYZ
WP	Platelet mediated interactions with vascular and circulating cells	WP:WP4462	false	0.012424684893430613	1.9057146167418832	17	228	5	8722	CCL2,CCL5,IL1B,TGFB1,TLR2
WP	Macrophage stimulating protein MSP signaling	WP:WP5353	false	0.02523342773803328	1.5980237504099375	108	228	11	8722	CCL2,CXCL5,CXCL8,EGR1,FLT1,FN1,FOS,IL1B,LDHA,MMP9,TGFB1
TF	Factor: SRF; motif: ATGCCCATATATGGWNNT; match class: 1	TF:M00152_1	false	0.03316359858616681	1.479338350217074	16	390	5	20044	EGR1,EGR3,FOS,TLR2,UQCRC1
HPA	endometrium; macrophages[≥Medium]	HPA:0640412	false	0.000024939490084035714	4.603112430406532	26	257	8	11019	AIF1,CD14,CYBB,FCGR2A,FN1,MNDA,PLAU,S100A9
HPA	endometrium; macrophages[≥Low]	HPA:0640411	false	0.000024939490084035714	4.603112430406532	26	257	8	11019	AIF1,CD14,CYBB,FCGR2A,FN1,MNDA,PLAU,S100A9
HPA	colon; mucosal lymphoid cells[≥Medium]	HPA:0131332	false	0.00003100059068658128	4.508630031021251	365	257	27	11019	ACSL4,ARHGDIB,C1QA,CCL5,CD163L1,CD74,COTL1,CYBB,DBN1,DEF6,GSN,HADH,HCST,LDHB,LIPA,LMAN1,MEF2C,MMP9,MNDA,MRPL12,NFATC2,P2RY6,PLAU,PTGS1,SLC25A12,SUCLG2,VAMP8
HPA	rectum; mucosal lymphoid cells[≥Low]	HPA:0401331	false	0.00003756774053034147	4.425184924306139	543	257	34	11019	ACSL4,ARHGDIB,C1QA,CCL5,CD163L1,CD74,CEACAM1,CORO2B,COTL1,CYBB,DBN1,DEF6,GSN,HADH,HCST,LDHB,LIMA1,LIPA,LMAN1,LRG1,LYZ,MEF2C,MMP9,MNDA,MRPL12,NFATC2,P2RY6,PLAU,PTGS1,RANBP1,SLC25A12,SUCLG2,VAMP8,VCAN
HPA	skin 2; fibrohistiocytic cells[High]	HPA:0471443	false	0.00003922938165134148	4.406388537333802	467	257	31	11019	C1QA,CD14,CD163,CD74,CTSC,DHRS3,DNPH1,ENAH,FBP1,FCGR3A,FLT1,FN1,GSN,HADH,IDH2,LMAN1,MEF2C,MNDA,MRC2,NFATC2,NME1,PDIA4,PLAU,PTGS1,S100A8,S100A9,SNRPA,TMPO,TRAP1,UQCRC1,VAMP8
HPA	rectum; mucosal lymphoid cells[≥Medium]	HPA:0401332	false	0.00005072233335825828	4.294800775999612	398	257	28	11019	ACSL4,ARHGDIB,C1QA,CCL5,CD163L1,CD74,COTL1,CYBB,DBN1,DEF6,GSN,HADH,HCST,LDHB,LIPA,LMAN1,MEF2C,MMP9,MNDA,MRPL12,NFATC2,P2RY6,PLAU,PTGS1,SLC25A12,SUCLG2,VAMP8,VCAN
HPA	endometrium; macrophages[High]	HPA:0640413	false	0.00006051306989347727	4.218150814279961	20	257	7	11019	AIF1,CD14,CYBB,FCGR2A,FN1,MNDA,S100A9
HPA	skin 2; fibrohistiocytic cells[≥Low]	HPA:0471441	false	0.00020876685449922335	3.6803384522729954	1021	257	49	11019	AKAP12,ALCAM,ALDH1B1,ALDH6A1,ARHGDIB,C1QA,CD14,CD163,CD74,CORO2B,CTSC,DEF6,DHRS3,DNPH1,EGR1,ENAH,FABP5,FBP1,FCGR3A,FCRLA,FLT1,FN1,GSN,HADH,HCST,IDH2,LDHB,LIMA1,LMAN1,MEF2C,MNDA,MRC2,MSMO1,NFATC2,NME1,PDIA4,PLAU,PTGS1,PYGL,S100A8,S100A9,SF3B6,SLC4A7,SNRPA,STOML2,TMPO,TRAP1,UQCRC1,VAMP8
HPA	colon; mucosal lymphoid cells[≥Low]	HPA:0131331	false	0.0002586966583777672	3.5872091810919966	509	257	31	11019	ACSL4,ARHGDIB,C1QA,CCL5,CD163L1,CD74,CEACAM1,CORO2B,COTL1,CYBB,DBN1,DEF6,GSN,HADH,HCST,LDHB,LIMA1,LIPA,LMAN1,LYZ,MEF2C,MMP9,MNDA,MRPL12,NFATC2,P2RY6,PLAU,PTGS1,SLC25A12,SUCLG2,VAMP8
HPA	appendix; non-germinal center cells[≥Low]	HPA:0030441	false	0.00030964987956574896	3.509129084567508	336	257	24	11019	C1QA,CCL5,CD163L1,CD74,CORO2B,COTL1,DEF6,GSN,HADH,HCST,LIMA1,LMAN1,LYZ,MEF2C,MMP9,MNDA,MRPL12,NFATC2,PLAU,PTGS1,RANBP1,SLC25A12,SUCLG2,VAMP8
HPA	skin 2; fibrohistiocytic cells[≥Medium]	HPA:0471442	false	0.0004259721712838058	3.3706187723823913	833	257	42	11019	AKAP12,ALCAM,ALDH1B1,ALDH6A1,C1QA,CD14,CD163,CD74,CTSC,DEF6,DHRS3,DNPH1,EGR1,ENAH,FABP5,FBP1,FCGR3A,FLT1,FN1,GSN,HADH,HCST,IDH2,LDHB,LMAN1,MEF2C,MNDA,MRC2,NFATC2,NME1,PDIA4,PLAU,PTGS1,S100A8,S100A9,SF3B6,SNRPA,STOML2,TMPO,TRAP1,UQCRC1,VAMP8
HPA	colon; mucosal lymphoid cells[High]	HPA:0131333	false	0.0009435812980329902	3.025220675503233	155	257	15	11019	ARHGDIB,CD163L1,CD74,COTL1,DEF6,HADH,LMAN1,MEF2C,MNDA,MRPL12,P2RY6,PLAU,PTGS1,SLC25A12,SUCLG2
HPA	rectum; mucosal lymphoid cells[High]	HPA:0401333	false	0.001007084025650294	2.9969342927493847	176	257	16	11019	ARHGDIB,CD163L1,CD74,COTL1,DEF6,HADH,LIPA,LMAN1,MEF2C,MRPL12,P2RY6,PLAU,PTGS1,SLC25A12,SUCLG2,VAMP8
HPA	endometrium	HPA:0640000	false	0.0012415069539109774	2.9060508435385692	120	257	13	11019	AIF1,ALDH6A1,CCL5,CD14,CYBB,FCGR2A,FN1,MNDA,MRC2,PLAU,S100A9,TGM2,VCAN
HPA	endometrium; endothelial cells[≥Medium]	HPA:0640202	false	0.0032846328219198603	2.4835131717135424	47	257	8	11019	AIF1,ALDH6A1,FCGR2A,FN1,MRC2,PLAU,S100A9,TGM2
HPA	appendix; non-germinal center cells[≥Medium]	HPA:0030442	false	0.003649787110977536	2.437732466837804	263	257	19	11019	C1QA,CCL5,CD163L1,CD74,COTL1,DEF6,GSN,HADH,HCST,LYZ,MEF2C,MMP9,MNDA,MRPL12,NFATC2,RANBP1,SLC25A12,SUCLG2,VAMP8
HPA	endometrium; endothelial cells[≥Low]	HPA:0640201	false	0.00452459018142108	2.3444207512670863	49	257	8	11019	AIF1,ALDH6A1,FCGR2A,FN1,MRC2,PLAU,S100A9,TGM2
HPA	endometrium; stromal fibroblasts[≥Medium]	HPA:0641532	false	0.015901739333190064	1.7985553699252579	43	257	7	11019	FCGR2A,FN1,MRC2,PLAU,S100A9,TGM2,VCAN
HPA	endometrium; nonciliated glandular epithelial cells[≥Low]	HPA:0641511	false	0.01604506246882876	1.7946585877105894	58	257	8	11019	AIF1,ALDH6A1,CCL5,FCGR2A,MRC2,PLAU,S100A9,VCAN
HPA	endometrium; nonciliated luminal epithelial cells[≥Low]	HPA:0641521	false	0.018192538758981334	1.7401066911464427	59	257	8	11019	AIF1,ALDH6A1,CCL5,CD14,FCGR2A,MRC2,PLAU,S100A9
HPA	endometrium; nonciliated luminal epithelial cells[≥Medium]	HPA:0641522	false	0.018538101356759852	1.7319347476729918	44	257	7	11019	AIF1,ALDH6A1,CD14,FCGR2A,MRC2,PLAU,S100A9
HPA	spleen; cells in red pulp[≥Low]	HPA:0530711	false	0.02022686797681851	1.6940713602193551	5333	257	155	11019	A2M,ABHD10,ACSL4,AIF1,ALDH18A1,ALDH1B1,ALOX5AP,ARHGAP18,ARHGDIB,ASAP2,ATP5MC2,BEX1,BICD1,BRI3BP,C1QA,CCL5,CD14,CD163,CD163L1,CD38,CD74,CD84,CEACAM1,CHCHD6,CKLF,CORO2B,COTL1,CSF1R,CTSC,CTSL,CXCL8,CYBB,DBN1,DDIT4,DEAF1,DEF6,DESI1,DHRS3,DNAJB5,EGR1,ENAH,FCGR2A,FCGR3A,FCRLA,FERMT1,FGD2,FGD4,FN1,FOS,FPR1,FUOM,GEMIN6,GPR82,GPRIN3,GSN,GSTZ1,H6PD,HADH,HCST,HIVEP3,HK3,HMBS,HMGA2,HNRNPLL,IPCEF1,IRF8,ITGA2,…
HPA	endometrium; stromal fibroblasts[High]	HPA:0641533	false	0.02416652640310255	1.616785768805304	32	257	6	11019	FCGR2A,FN1,MRC2,S100A9,TGM2,VCAN
HPA	endometrium; smooth muscle cells[≥Low]	HPA:0640691	false	0.036708320930001544	1.4352354800427898	65	257	8	11019	AIF1,ALDH6A1,FCGR2A,FN1,MRC2,PLAU,TGM2,VCAN
HPA	skin 1; endothelial cells[≥Low]	HPA:0460201	false	0.037262583177640744	1.4287270415248927	841	257	37	11019	ALDH1B1,ALDH6A1,ARHGDIB,C1QA,CD14,CD74,CTSC,DBN1,DHRS3,ENAH,FABP5,FBP1,FLT1,FN1,GSN,HADH,IDH2,ITGA2,ITGA6,LIMA1,MEF2C,NFATC2,NME1,PLAU,PRAF2,PRMT1,PROCR,PTGS1,PYGL,SLC4A7,SLC7A8,SNRPA,STOML2,TMPO,TRAP1,UQCRC1,VAMP8
HPA	endometrium; stromal fibroblasts[≥Low]	HPA:0641531	false	0.037628439410142184	1.424483793097039	49	257	7	11019	FCGR2A,FN1,MRC2,PLAU,S100A9,TGM2,VCAN
HPA	bone marrow; hematopoietic cells[≥Low]	HPA:0040081	false	0.03812951780599738	1.418738686872112	6496	257	180	11019	AIF1,ALDH18A1,ALDH1B1,ALDH6A1,ALOX5AP,AMN1,AREG,ARHGAP18,ARHGDIB,ARHGEF6,ASAP2,ATP5MC2,B4GALT7,BEX1,BICD1,BRI3BP,C7ORF50,CBR1,CCL5,CD14,CD163,CD163L1,CD38,CD74,CEACAM1,CEBPE,CENPV,CETN2,CHCHD6,CKLF,CMC1,CORO2B,COTL1,CSF1R,CTSC,CTSL,CXCL8,CYBB,DBN1,DDIT4,DEF6,DESI1,DHRS3,DIMT1,DNAJB5,DNPH1,DPP3,DUSP23,EBPL,EGR1,ENAH,FABP5,FCGR2A,FCGR2B,FCGR3A,FCRLA,FERMT1,FGD4,FN1,FOS,FPR1,FUOM,GCAT,GEMIN6,GPR82,G…
HPA	bone marrow	HPA:0040000	false	0.03812951780599738	1.418738686872112	6496	257	180	11019	AIF1,ALDH18A1,ALDH1B1,ALDH6A1,ALOX5AP,AMN1,AREG,ARHGAP18,ARHGDIB,ARHGEF6,ASAP2,ATP5MC2,B4GALT7,BEX1,BICD1,BRI3BP,C7ORF50,CBR1,CCL5,CD14,CD163,CD163L1,CD38,CD74,CEACAM1,CEBPE,CENPV,CETN2,CHCHD6,CKLF,CMC1,CORO2B,COTL1,CSF1R,CTSC,CTSL,CXCL8,CYBB,DBN1,DDIT4,DEF6,DESI1,DHRS3,DIMT1,DNAJB5,DNPH1,DPP3,DUSP23,EBPL,EGR1,ENAH,FABP5,FCGR2A,FCGR2B,FCGR3A,FCRLA,FERMT1,FGD4,FN1,FOS,FPR1,FUOM,GCAT,GEMIN6,GPR82,G…
CORUM	PLAUR-PLAU complex	CORUM:7112	false	0.0499005374295329	1.3018947769933702	2	68	2	3383	PLAU,PLAUR
CORUM	FN1-TGM2 complex	CORUM:2375	false	0.0499005374295329	1.3018947769933702	2	68	2	3383	FN1,TGM2
CORUM	Calprotectin heterotetramer	CORUM:6826	false	0.0499005374295329	1.3018947769933702	2	68	2	3383	S100A8,S100A9
CORUM	IGF2R-PLAUR-PLAU complex	CORUM:7109	false	0.0499005374295329	1.3018947769933702	2	68	2	3383	PLAU,PLAUR
HP	Meconium ileus	HP:0004401	false	0.019196485021095153	1.716778285655424	22	126	6	5080	FCGR2A,MIF,SERPINA1,SLC11A1,SLC26A9,TGFB1
HP	Mechanical ileus	HP:0010676	false	0.019196485021095153	1.716778285655424	22	126	6	5080	FCGR2A,MIF,SERPINA1,SLC11A1,SLC26A9,TGFB1
HP	Recurrent Burkholderia cepacia infections	HP:0002842	false	0.025447543049729876	1.5943541422645156	23	126	6	5080	CYBB,MIF,SERPINA1,SLC11A1,SLC26A9,TGFB1
HP	Ileus	HP:0002595	false	0.02596377443218634	1.585632172583677	34	126	7	5080	FCGR2A,HMBS,MIF,SERPINA1,SLC11A1,SLC26A9,TGFB1
HP	Recurrent Aspergillus infections	HP:0002724	false	0.03324546771092017	1.47826755283613	24	126	6	5080	CYBB,MIF,SERPINA1,SLC11A1,SLC26A9,TGFB1
