# Supplementary material for: Transcriptomic characterization of platelet-rich fibrin-induced macrophage responses identifies U937 cells as a sensitive bioassay
Source: Front Immunol. 2026 Apr 22;17:1722342. doi: 10.3389/fimmu.2026.1722342 (PMC13143749; doi:10.3389/fimmu.2026.1722342)
Supplement: Supplementary file 1 [file DataSheet1.zip › Supplement Files/Supplement File 4_G_profiler/Data/gProfiler_U937 PRF Down__intersections.csv]

source	term_name	term_id	highlighted	adjusted_p_value	negative_log10_of_adjusted_p_value	term_size	query_size	intersection_size	effective_domain_size	intersections
GO:MF	protein binding	GO:0005515	true	4.4240476938845996e-8	7.354180199723419	14865	348	305	20196	AAMDC,ACACA,AHNAK,AHNAK2,AKIRIN2,AMDHD2,AMIGO2,ANKRD36,ANKRD36B,ANKRD36C,AP5Z1,APOD,APOE,ARGLU1,ARHGAP24,ARHGEF10,ASPM,ATP6V0D2,AURKB,BAALC,BACH2,BBC3,BCR,BIRC3,BNC2,BRCA1,BRICD5,BUB1,BUB1B,C15ORF48,C19ORF25,C1ORF216,C21ORF91,C3ORF62,CA13,CAB39L,CATSPER2,CCBE1,CCDC146,CCDC69,CCDC88C,CCL18,CCNA1,CCNF,CCNL1,CCRL2,CD180,CD244,CD48,CD83,CDC20,CDC25B,CDCA5,CDK11A,CDKN2B,CENPA,CENPF,CENPQ,CENPU,CEP152,…
GO:MF	microtubule binding	GO:0008017	true	0.0002023651706780201	3.693864232365651	278	348	19	20196	CCDC69,CCDC88C,CENPF,DIAPH3,EZR,GAS2L1,GTSE1,KIF14,KIF15,KIF2C,KIF4A,KIFC1,KIFC2,MAP1A,MAP1LC3B,NUF2,PRC1,SKA1,STARD9
GO:MF	tubulin binding	GO:0015631	false	0.007783966280420577	2.108799054067941	389	348	20	20196	BRCA1,CCDC69,CCDC88C,CENPF,DIAPH3,EZR,GAS2L1,GTSE1,KIF14,KIF15,KIF2C,KIF4A,KIFC1,KIFC2,MAP1A,MAP1LC3B,NUF2,PRC1,SKA1,STARD9
GO:MF	protein binding	GO:0005515	true	4.4240476938845996e-8	7.354180199723419	14865	348	305	20196	AAMDC,ACACA,AHNAK,AHNAK2,AKIRIN2,AMDHD2,AMIGO2,ANKRD36,ANKRD36B,ANKRD36C,AP5Z1,APOD,APOE,ARGLU1,ARHGAP24,ARHGEF10,ASPM,ATP6V0D2,AURKB,BAALC,BACH2,BBC3,BCR,BIRC3,BNC2,BRCA1,BRICD5,BUB1,BUB1B,C15ORF48,C19ORF25,C1ORF216,C21ORF91,C3ORF62,CA13,CAB39L,CATSPER2,CCBE1,CCDC146,CCDC69,CCDC88C,CCL18,CCNA1,CCNF,CCNL1,CCRL2,CD180,CD244,CD48,CD83,CDC20,CDC25B,CDCA5,CDK11A,CDKN2B,CENPA,CENPF,CENPQ,CENPU,CEP152,…
GO:MF	microtubule binding	GO:0008017	true	0.0002023651706780201	3.693864232365651	278	348	19	20196	CCDC69,CCDC88C,CENPF,DIAPH3,EZR,GAS2L1,GTSE1,KIF14,KIF15,KIF2C,KIF4A,KIFC1,KIFC2,MAP1A,MAP1LC3B,NUF2,PRC1,SKA1,STARD9
GO:MF	tubulin binding	GO:0015631	false	0.007783966280420577	2.108799054067941	389	348	20	20196	BRCA1,CCDC69,CCDC88C,CENPF,DIAPH3,EZR,GAS2L1,GTSE1,KIF14,KIF15,KIF2C,KIF4A,KIFC1,KIFC2,MAP1A,MAP1LC3B,NUF2,PRC1,SKA1,STARD9
GO:BP	cell cycle	GO:0007049	true	1.857694235163129e-14	13.731025766612117	1824	334	81	21017	ANAPC1,ARHGEF10,ASPM,AURKB,BCR,BIRC3,BRCA1,BUB1,BUB1B,CCDC69,CCNA1,CCNF,CCNL1,CDC20,CDC25B,CDCA5,CDK11A,CDKN2B,CENPA,CENPF,CENPQ,CENPU,CEP152,CEP55,CNPPD1,DBF4B,DIAPH3,E2F1,EZH2,EZR,FANCI,FANCM,FOXM1,GADD45B,GEN1,GML,GOLGA8B,GPNMB,GPSM2,GTSE1,HELLS,INTS3,JADE3,KIF14,KIF15,KIF2C,KIF4A,KIFC1,KIFC2,KLF4,KLHL21,KNL1,MCM7,MCM8,MELK,MICAL3,MKI67,MUC1,NCAPH,NUF2,PCLAF,PCNT,PKMYT1,PRC1,PRR11,PTK6,SETDB2,…
GO:BP	cell cycle process	GO:0022402	false	4.19592356997598e-13	12.37717243121251	1280	334	64	21017	ANAPC1,ARHGEF10,ASPM,AURKB,BRCA1,BUB1,BUB1B,CCDC69,CCNA1,CCNF,CCNL1,CDC20,CDC25B,CDCA5,CDKN2B,CENPA,CENPF,CENPQ,CENPU,CEP152,CEP55,DBF4B,DIAPH3,E2F1,EZH2,EZR,FANCM,FOXM1,GEN1,GML,GOLGA8B,GPNMB,GPSM2,GTSE1,INTS3,KIF14,KIF2C,KIF4A,KIFC1,KIFC2,KLF4,KLHL21,KNL1,MELK,MKI67,MUC1,NCAPH,NUF2,PCLAF,PCNT,PKMYT1,PRC1,SETDB2,SKA1,SPC25,STARD9,SYCP2,TOP2A,TOP3A,TPX2,USP51,WDR76,XRCC2,ZWINT
GO:BP	chromosome segregation	GO:0007059	false	7.386342044401999e-13	12.131570585047234	427	334	36	21017	ANAPC1,ARHGEF10,ASPM,AURKB,BRCA1,BUB1,BUB1B,CCDC69,CDC20,CDCA5,CENPF,CENPQ,CENPU,DIAPH3,GEN1,GOLGA8B,GPSM2,KIF14,KIF2C,KIF4A,KIFC1,KIFC2,KNL1,MKI67,NCAPH,NUF2,PRC1,SETDB2,SKA1,SPC25,STARD9,SYCP2,TOP2A,TOP3A,TPX2,ZWINT
GO:BP	mitotic cell cycle	GO:0000278	false	8.856153617680194e-11	10.052754858848822	897	334	49	21017	ANAPC1,ARHGEF10,AURKB,BRCA1,BUB1,BUB1B,CCNA1,CCNF,CDC20,CDC25B,CDCA5,CDK11A,CDKN2B,CENPA,CENPF,CEP55,DBF4B,E2F1,EZH2,FOXM1,GEN1,GML,GPNMB,GPSM2,GTSE1,INTS3,KIF14,KIF15,KIF2C,KIF4A,KIFC1,KIFC2,KLF4,KNL1,MELK,MKI67,MUC1,NCAPH,NUF2,PCNT,PKMYT1,PRC1,SETDB2,SHB,SKA1,SPC25,TPX2,XRCC2,ZWINT
GO:BP	mitotic cell cycle process	GO:1903047	false	1.540564798467514e-10	9.812320029885159	747	334	44	21017	ANAPC1,ARHGEF10,AURKB,BRCA1,BUB1,BUB1B,CCNA1,CCNF,CDC20,CDC25B,CDCA5,CDKN2B,CENPA,CENPF,CEP55,DBF4B,E2F1,EZH2,FOXM1,GEN1,GML,GPNMB,GPSM2,GTSE1,INTS3,KIF14,KIF2C,KIF4A,KIFC1,KIFC2,KLF4,KNL1,MELK,MKI67,MUC1,NCAPH,NUF2,PCNT,PKMYT1,PRC1,SKA1,SPC25,TPX2,ZWINT
GO:BP	sister chromatid segregation	GO:0000819	false	7.518038283172617e-9	8.123895467112725	232	334	23	21017	ANAPC1,ARHGEF10,AURKB,BUB1,BUB1B,CDC20,CDCA5,CENPF,GEN1,KIF14,KIF2C,KIF4A,KIFC1,KIFC2,KNL1,NCAPH,NUF2,PRC1,SKA1,SPC25,TOP2A,TPX2,ZWINT
GO:BP	mitotic sister chromatid segregation	GO:0000070	false	9.234374864722084e-9	8.034592499464779	191	334	21	21017	ARHGEF10,AURKB,BUB1,BUB1B,CDC20,CDCA5,CENPF,GEN1,KIF14,KIF2C,KIF4A,KIFC1,KIFC2,KNL1,NCAPH,NUF2,PRC1,SKA1,SPC25,TPX2,ZWINT
GO:BP	nuclear chromosome segregation	GO:0098813	false	2.7030556970466023e-8	7.568145005477454	320	334	26	21017	ANAPC1,ARHGEF10,ASPM,AURKB,BUB1,BUB1B,CDC20,CDCA5,CENPF,CENPQ,GEN1,KIF14,KIF2C,KIF4A,KIFC1,KIFC2,KNL1,NCAPH,NUF2,PRC1,SKA1,SPC25,SYCP2,TOP2A,TPX2,ZWINT
GO:BP	negative regulation of mitotic cell cycle phase transition	GO:1901991	false	3.068479570021576e-8	7.51307676390895	182	334	20	21017	AURKB,BRCA1,BUB1,BUB1B,CDC20,CDKN2B,CENPF,EZH2,GEN1,GML,GPNMB,GTSE1,INTS3,KLF4,KNL1,MUC1,NUF2,PKMYT1,SPC25,ZWINT
GO:BP	mitotic cell cycle phase transition	GO:0044772	false	3.563859805333886e-8	7.448079388520524	432	334	30	21017	ANAPC1,AURKB,BRCA1,BUB1,BUB1B,CCNA1,CCNF,CDC20,CDC25B,CDCA5,CDKN2B,CENPF,DBF4B,E2F1,EZH2,FOXM1,GEN1,GML,GPNMB,GTSE1,INTS3,KIF14,KLF4,KNL1,MELK,MUC1,NUF2,PKMYT1,SPC25,ZWINT
GO:BP	regulation of cell cycle	GO:0051726	false	5.076705922161804e-8	7.294417993199968	1104	334	50	21017	ANAPC1,ASPM,AURKB,BCR,BIRC3,BRCA1,BUB1,BUB1B,CCNF,CCNL1,CDC20,CDC25B,CDCA5,CDK11A,CDKN2B,CENPF,CNPPD1,DBF4B,E2F1,EZH2,FOXM1,GADD45B,GEN1,GML,GPNMB,GPSM2,GTSE1,INTS3,JADE3,KIF14,KIF2C,KLF4,KLHL21,KNL1,MKI67,MUC1,NCAPH,NUF2,PCLAF,PKMYT1,PRC1,PRR11,PTK6,SHB,SPC25,TPX2,USP51,WDR76,ZNF703,ZWINT
GO:BP	response to stress	GO:0006950	true	5.757513964790992e-8	7.239764999985648	3876	334	112	21017	AHNAK,AKIRIN2,AP5Z1,APOD,APOE,ARHGAP24,AURKB,BBC3,BCR,BIRC3,BRCA1,CCDC88C,CCL18,CCRL2,CD180,CD244,CD48,CD83,CDCA5,CDKN2B,CLN3,COL4A3BP,CPT1A,CREBRF,CTSG,CXCR4,DDB2,DGKI,DNASE1,DUSP10,E2F1,EXO5,EZH2,FANCE,FANCI,FANCM,FFAR2,FNIP1,FNIP2,FOXM1,GAS2L1,GEN1,GGT5,GJB2,GML,GPAM,GPS2,GRAMD4,GSDMB,GTSE1,HCFC2,HPS4,HPSE,IL17RA,INTS3,IRAK1,KLF4,KYNU,LAT,LGALS3,LILRB3,LY9,MAP1LC3B,MARCKS,MCM7,MCM8,MGLL,MMP25,…
GO:BP	regulation of mitotic cell cycle phase transition	GO:1901990	false	3.70134643947342e-7	6.431640263807845	333	334	25	21017	AURKB,BRCA1,BUB1,BUB1B,CDC20,CDC25B,CDCA5,CDKN2B,CENPF,DBF4B,E2F1,EZH2,GEN1,GML,GPNMB,GTSE1,INTS3,KIF14,KLF4,KNL1,MUC1,NUF2,PKMYT1,SPC25,ZWINT
GO:BP	mitotic nuclear division	GO:0140014	false	3.7365240609750324e-7	6.42753221680269	281	334	23	21017	ARHGEF10,AURKB,BUB1,BUB1B,CDC20,CDCA5,CENPF,GEN1,KIF14,KIF2C,KIF4A,KIFC1,KIFC2,KNL1,MKI67,NCAPH,NUF2,PKMYT1,PRC1,SKA1,SPC25,TPX2,ZWINT
GO:BP	negative regulation of cell cycle phase transition	GO:1901988	false	4.6493849710591536e-7	6.332604492559706	259	334	22	21017	AURKB,BRCA1,BUB1,BUB1B,CDC20,CDKN2B,CENPF,E2F1,EZH2,GEN1,GML,GPNMB,GTSE1,INTS3,KLF4,KNL1,MUC1,NUF2,PKMYT1,SPC25,WDR76,ZWINT
GO:BP	nuclear division	GO:0000280	false	4.676728210270672e-7	6.330057868536972	450	334	29	21017	ARHGEF10,ASPM,AURKB,BUB1,BUB1B,CCNA1,CDC20,CDC25B,CDCA5,CENPF,FANCM,GEN1,KIF14,KIF2C,KIF4A,KIFC1,KIFC2,KNL1,MKI67,NCAPH,NUF2,PKMYT1,PRC1,SKA1,SPC25,SYCP2,TOP2A,TPX2,ZWINT
GO:BP	regulation of cell cycle process	GO:0010564	false	0.0000010196417088684828	5.991552407842879	724	334	37	21017	ANAPC1,AURKB,BRCA1,BUB1,BUB1B,CCNF,CCNL1,CDC20,CDC25B,CDCA5,CDKN2B,CENPF,DBF4B,E2F1,EZH2,GEN1,GML,GPNMB,GPSM2,GTSE1,INTS3,KIF14,KIF2C,KLF4,KLHL21,KNL1,MKI67,MUC1,NCAPH,NUF2,PKMYT1,PRC1,SPC25,TPX2,USP51,WDR76,ZWINT
GO:BP	organelle organization	GO:0006996	false	0.0000013707078022486584	5.863055115156423	3570	334	102	21017	ANAPC1,APOE,ARHGEF10,ASPM,ATAD3B,AURKB,BBC3,BCR,BRCA1,BUB1,BUB1B,CCDC69,CCDC88C,CCNA1,CCNF,CCNL1,CDC20,CDC25B,CDCA5,CENPA,CENPF,CEP128,CEP152,CFAP70,CLN3,COL4A3BP,DIAPH3,DPYSL2,ERBB4,EZH2,EZR,FANCM,FNIP1,GAS2L1,GEN1,GOLGA8A,GOLGA8B,GPSM2,HEXB,HPS4,ICK,INPP5K,KCNE1,KIF14,KIF2C,KIF4A,KIFC1,KIFC2,KNL1,KRT72,KRT80,LAMA5,MAP1A,MAP1LC3B,MARCKS,MCM7,MCM8,MICAL3,MKI67,MOAP1,MTERF1,NAV2,NCAPH,NEMP1,NUF2,O…
GO:BP	negative regulation of cell cycle process	GO:0010948	false	0.0000014518655062383763	5.838073612701934	301	334	23	21017	AURKB,BRCA1,BUB1,BUB1B,CCNF,CDC20,CDKN2B,CENPF,E2F1,EZH2,GEN1,GML,GPNMB,GTSE1,INTS3,KLF4,KNL1,MUC1,NUF2,PKMYT1,SPC25,WDR76,ZWINT
GO:BP	cell cycle phase transition	GO:0044770	false	0.0000016241991121386712	5.7893607312509605	537	334	31	21017	ANAPC1,AURKB,BRCA1,BUB1,BUB1B,CCNA1,CCNF,CDC20,CDC25B,CDCA5,CDKN2B,CENPF,DBF4B,E2F1,EZH2,FOXM1,GEN1,GML,GPNMB,GTSE1,INTS3,KIF14,KLF4,KNL1,MELK,MUC1,NUF2,PKMYT1,SPC25,WDR76,ZWINT
GO:BP	negative regulation of mitotic cell cycle	GO:0045930	false	0.0000026330410997012007	5.579542361845648	233	334	20	21017	AURKB,BRCA1,BUB1,BUB1B,CDC20,CDKN2B,CENPF,EZH2,GEN1,GML,GPNMB,GTSE1,INTS3,KLF4,KNL1,MUC1,NUF2,PKMYT1,SPC25,ZWINT
GO:BP	regulation of mitotic cell cycle	GO:0007346	false	0.000004651237855363797	5.332431450935553	497	334	29	21017	ANAPC1,AURKB,BRCA1,BUB1,BUB1B,CDC20,CDC25B,CDCA5,CDK11A,CDKN2B,CENPF,DBF4B,E2F1,EZH2,GEN1,GML,GPNMB,GTSE1,INTS3,KIF14,KLF4,KNL1,MKI67,MUC1,NUF2,PKMYT1,SHB,SPC25,ZWINT
GO:BP	chromosome organization	GO:0051276	false	0.000004802415673602932	5.318540252246686	628	334	33	21017	ANAPC1,ARHGEF10,AURKB,BUB1,BUB1B,CDC20,CDCA5,CENPA,CENPF,EZH2,FANCM,GEN1,KIF14,KIF2C,KIF4A,KIFC1,KIFC2,KNL1,MCM7,MCM8,MTERF1,NAV2,NCAPH,NUF2,PRC1,SKA1,SPC25,SUPV3L1,SYCP2,TOP2A,TOP3A,TPX2,ZWINT
GO:BP	organelle fission	GO:0048285	false	0.0000048686185473162	5.31259425077456	498	334	29	21017	ARHGEF10,ASPM,AURKB,BUB1,BUB1B,CCNA1,CDC20,CDC25B,CDCA5,CENPF,FANCM,GEN1,KIF14,KIF2C,KIF4A,KIFC1,KIFC2,KNL1,MKI67,NCAPH,NUF2,PKMYT1,PRC1,SKA1,SPC25,SYCP2,TOP2A,TPX2,ZWINT
GO:BP	spindle assembly checkpoint signaling	GO:0071173	false	0.000005250111328418787	5.279831487297789	46	334	10	21017	AURKB,BUB1,BUB1B,CDC20,CENPF,GEN1,KNL1,NUF2,SPC25,ZWINT
GO:BP	mitotic spindle checkpoint signaling	GO:0071174	false	0.000005250111328418787	5.279831487297789	46	334	10	21017	AURKB,BUB1,BUB1B,CDC20,CENPF,GEN1,KNL1,NUF2,SPC25,ZWINT
GO:BP	mitotic spindle assembly checkpoint signaling	GO:0007094	false	0.000005250111328418787	5.279831487297789	46	334	10	21017	AURKB,BUB1,BUB1B,CDC20,CENPF,GEN1,KNL1,NUF2,SPC25,ZWINT
GO:BP	spindle checkpoint signaling	GO:0031577	false	0.000006575819326392245	5.182050127741243	47	334	10	21017	AURKB,BUB1,BUB1B,CDC20,CENPF,GEN1,KNL1,NUF2,SPC25,ZWINT
GO:BP	microtubule-based process	GO:0007017	false	0.000006611804859251402	5.179679972674839	959	334	42	21017	ARHGEF10,ASPM,AURKB,BRCA1,CATSPER2,CCDC69,CCDC88C,CCNF,CCNL1,CDC20,CENPA,CEP128,CEP152,CFAP70,CLN3,DIAPH3,EZR,GAS2L1,GEN1,GOLGA8B,GPSM2,GTSE1,ICK,KIF14,KIF15,KIF2C,KIF4A,KIFC1,KIFC2,MAP1A,NUF2,PCLAF,PCNT,PRC1,RAB27B,SKA1,SPC25,STARD9,TPX2,TRIM58,TTLL3,XRCC2
GO:BP	negative regulation of mitotic metaphase/anaphase transition	GO:0045841	false	0.000008190176508744867	5.086706738538987	48	334	10	21017	AURKB,BUB1,BUB1B,CDC20,CENPF,GEN1,KNL1,NUF2,SPC25,ZWINT
GO:BP	negative regulation of sister chromatid segregation	GO:0033046	false	0.000008190176508744867	5.086706738538987	48	334	10	21017	AURKB,BUB1,BUB1B,CDC20,CENPF,GEN1,KNL1,NUF2,SPC25,ZWINT
GO:BP	negative regulation of mitotic sister chromatid segregation	GO:0033048	false	0.000008190176508744867	5.086706738538987	48	334	10	21017	AURKB,BUB1,BUB1B,CDC20,CENPF,GEN1,KNL1,NUF2,SPC25,ZWINT
GO:BP	negative regulation of mitotic sister chromatid separation	GO:2000816	false	0.000008190176508744867	5.086706738538987	48	334	10	21017	AURKB,BUB1,BUB1B,CDC20,CENPF,GEN1,KNL1,NUF2,SPC25,ZWINT
GO:BP	negative regulation of chromosome segregation	GO:0051985	false	0.000012505694628574227	4.902892180384628	50	334	10	21017	AURKB,BUB1,BUB1B,CDC20,CENPF,GEN1,KNL1,NUF2,SPC25,ZWINT
GO:BP	negative regulation of metaphase/anaphase transition of cell cycle	GO:1902100	false	0.000012505694628574227	4.902892180384628	50	334	10	21017	AURKB,BUB1,BUB1B,CDC20,CENPF,GEN1,KNL1,NUF2,SPC25,ZWINT
GO:BP	negative regulation of chromosome separation	GO:1905819	false	0.000012505694628574227	4.902892180384628	50	334	10	21017	AURKB,BUB1,BUB1B,CDC20,CENPF,GEN1,KNL1,NUF2,SPC25,ZWINT
GO:BP	chromosome separation	GO:0051304	false	0.000013445148920006698	4.871434383118703	81	334	12	21017	AURKB,BUB1,BUB1B,CDC20,CENPF,GEN1,KNL1,NCAPH,NUF2,SPC25,TOP3A,ZWINT
GO:BP	cell division	GO:0051301	true	0.000014095997985823128	4.850904170988353	656	334	33	21017	ANAPC1,ASPM,AURKB,BUB1,BUB1B,CCNA1,CCNF,CDC20,CDC25B,CDCA5,CENPA,CENPF,CEP55,DLL1,GPSM2,HELLS,KIF14,KIF2C,KIF4A,KIFC1,KLHL21,KNL1,MICAL3,NCAPH,NUF2,PRC1,SETDB2,SKA1,SPC25,SYCP2,TOP2A,TPX2,ZWINT
GO:BP	regulation of cell cycle phase transition	GO:1901987	false	0.000018349344192139193	4.736379452873729	433	334	26	21017	AURKB,BRCA1,BUB1,BUB1B,CDC20,CDC25B,CDCA5,CDKN2B,CENPF,DBF4B,E2F1,EZH2,GEN1,GML,GPNMB,GTSE1,INTS3,KIF14,KLF4,KNL1,MUC1,NUF2,PKMYT1,SPC25,WDR76,ZWINT
GO:BP	regulation of mitotic sister chromatid segregation	GO:0033047	false	0.00002753906455512248	4.560050815910912	54	334	10	21017	AURKB,BUB1,BUB1B,CDC20,CENPF,GEN1,KNL1,NUF2,SPC25,ZWINT
GO:BP	mitotic cell cycle checkpoint signaling	GO:0007093	false	0.000029409833485391642	4.531507434404195	146	334	15	21017	AURKB,BRCA1,BUB1,BUB1B,CDC20,CENPF,GEN1,GML,GTSE1,INTS3,KNL1,MUC1,NUF2,SPC25,ZWINT
GO:BP	negative regulation of mitotic nuclear division	GO:0045839	false	0.00003983905293952075	4.399690994245049	56	334	10	21017	AURKB,BUB1,BUB1B,CDC20,CENPF,GEN1,KNL1,NUF2,SPC25,ZWINT
GO:BP	cell cycle checkpoint signaling	GO:0000075	false	0.00004082994706124665	4.38902118316844	196	334	17	21017	AURKB,BRCA1,BUB1,BUB1B,CDC20,CENPF,E2F1,GEN1,GML,GTSE1,INTS3,KNL1,MUC1,NUF2,SPC25,WDR76,ZWINT
GO:BP	regulation of chromosome segregation	GO:0051983	false	0.00004477467436901183	4.348967563943599	129	334	14	21017	ANAPC1,AURKB,BUB1,BUB1B,CDC20,CENPF,GEN1,KIF2C,KNL1,MKI67,NCAPH,NUF2,SPC25,ZWINT
GO:BP	cellular response to stress	GO:0033554	false	0.000052010685625778176	4.283907421142886	1786	334	60	21017	AKIRIN2,AP5Z1,APOD,BBC3,BRCA1,CCDC88C,CDCA5,CDKN2B,CLN3,COL4A3BP,CREBRF,DDB2,DUSP10,E2F1,EXO5,EZH2,FANCE,FANCI,FANCM,FNIP1,FNIP2,FOXM1,GAS2L1,GEN1,GJB2,GML,GPS2,GTSE1,INTS3,IRAK1,KLF4,MAP1LC3B,MARCKS,MCM7,MCM8,MOAP1,MUC1,NFKBIA,OPTN,PCLAF,PLIN2,POLN,RASGRF1,RBM4,RNF13,RRAGB,RTN4R,SFPQ,SGK1,SLC7A11,SOD2,SQSTM1,SREBF1,STX2,TOP2A,TOP3A,TRIM25,USP51,WDR76,XRCC2
GO:BP	regulation of chromosome separation	GO:1905818	false	0.0000564987382355959	4.247961251002455	74	334	11	21017	AURKB,BUB1,BUB1B,CDC20,CENPF,GEN1,KNL1,NCAPH,NUF2,SPC25,ZWINT
GO:BP	microtubule cytoskeleton organization	GO:0000226	false	0.00006426448551613894	4.1920289649512945	663	334	32	21017	ARHGEF10,ASPM,AURKB,BRCA1,CCDC69,CCDC88C,CCNF,CCNL1,CDC20,CENPA,CEP152,DIAPH3,EZR,GAS2L1,GEN1,GOLGA8B,GPSM2,KIF2C,KIF4A,KIFC1,KIFC2,MAP1A,NUF2,PCLAF,PCNT,PRC1,SKA1,SPC25,STARD9,TPX2,TTLL3,XRCC2
GO:BP	regulation of mitotic sister chromatid separation	GO:0010965	false	0.0000673910016527875	4.1713980885304265	59	334	10	21017	AURKB,BUB1,BUB1B,CDC20,CENPF,GEN1,KNL1,NUF2,SPC25,ZWINT
GO:BP	spindle organization	GO:0007051	false	0.00007950427432541043	4.099609522085179	205	334	17	21017	ARHGEF10,ASPM,AURKB,CCDC69,CDC20,EZR,GOLGA8B,GPSM2,KIF4A,KIFC1,KIFC2,NUF2,PCNT,PRC1,SPC25,STARD9,TPX2
GO:BP	mitotic sister chromatid separation	GO:0051306	false	0.00011056286362489449	3.9563907214135803	62	334	10	21017	AURKB,BUB1,BUB1B,CDC20,CENPF,GEN1,KNL1,NUF2,SPC25,ZWINT
GO:BP	negative regulation of nuclear division	GO:0051784	false	0.00012958888713533227	3.88743223969023	63	334	10	21017	AURKB,BUB1,BUB1B,CDC20,CENPF,GEN1,KNL1,NUF2,SPC25,ZWINT
GO:BP	negative regulation of cell cycle	GO:0045786	false	0.00017412074319020644	3.7591494878348963	388	334	23	21017	AURKB,BRCA1,BUB1,BUB1B,CCNF,CDC20,CDKN2B,CENPF,E2F1,EZH2,GEN1,GML,GPNMB,GTSE1,INTS3,KLF4,KNL1,MUC1,NUF2,PKMYT1,SPC25,WDR76,ZWINT
GO:BP	metaphase chromosome alignment	GO:0051310	false	0.0001906214181654343	3.719828303758197	102	334	12	21017	AURKB,CDCA5,CENPF,CENPQ,KIF14,KIF2C,KIFC1,KNL1,NUF2,SKA1,SPC25,ZWINT
GO:BP	biological regulation	GO:0065007	false	0.0004000565977841404	3.397878562755713	12671	334	246	21017	AAMDC,AHNAK,AHNAK2,AKIRIN2,AMIGO2,ANAPC1,APOD,APOE,APOLD1,ARHGAP24,ARHGEF10,ASPM,ATP6V0D2,AURKB,B4GALT5,BACH2,BBC3,BCO2,BCR,BIRC3,BNC2,BRCA1,BRICD5,BUB1,BUB1B,C21ORF91,CAB39L,CCBE1,CCDC88C,CCL18,CCNF,CCNL1,CCRL2,CD180,CD244,CD83,CDC20,CDC25B,CDCA5,CDK11A,CDKN2B,CENPF,CENPQ,CEP128,CEP55,CLN3,CNPPD1,COL4A3BP,CPT1A,CREBRF,CTSG,CXCR4,DBF4B,DGKI,DIAPH3,DLK1,DLL1,DMBX1,DNAJC9,DNASE1,DPYSL2,DUSP10,E2F1,…
GO:BP	spindle assembly	GO:0051225	false	0.0005476323496307097	3.2615109052218627	134	334	13	21017	ARHGEF10,ASPM,AURKB,CCDC69,CDC20,GOLGA8B,GPSM2,KIF4A,KIFC1,KIFC2,PRC1,STARD9,TPX2
GO:BP	cytoskeleton organization	GO:0007010	false	0.000694473862800993	3.158344094713847	1517	334	51	21017	APOE,ARHGEF10,ASPM,AURKB,BCR,BRCA1,CCDC69,CCDC88C,CCNF,CCNL1,CDC20,CENPA,CEP152,CLN3,DIAPH3,DPYSL2,EZR,GAS2L1,GEN1,GOLGA8B,GPSM2,INPP5K,KIF2C,KIF4A,KIFC1,KIFC2,KRT72,KRT80,MAP1A,MARCKS,MICAL3,NUF2,P2RX7,PACSIN2,PCLAF,PCNT,PHACTR1,PHACTR3,PRC1,RANBP10,SKA1,SLC4A2,SPC25,STARD9,TESK2,TPM2,TPX2,TTLL3,WASHC2A,WASHC2C,XRCC2
GO:BP	metaphase/anaphase transition of mitotic cell cycle	GO:0007091	false	0.0007035128118156219	3.1527279891316335	94	334	11	21017	ANAPC1,AURKB,BUB1,BUB1B,CDC20,CENPF,GEN1,KNL1,NUF2,SPC25,ZWINT
GO:BP	negative regulation of chromosome organization	GO:2001251	false	0.0007035128118156219	3.1527279891316335	94	334	11	21017	AURKB,BUB1,BUB1B,CDC20,CENPF,GEN1,KNL1,NUF2,SPC25,TOP2A,ZWINT
GO:BP	regulation of cellular component organization	GO:0051128	false	0.0007365637388942486	3.1327896653151637	2398	334	70	21017	AHNAK,AMIGO2,ANAPC1,APOD,APOE,ARHGAP24,ARHGEF10,AURKB,BBC3,BCR,BRCA1,BUB1,BUB1B,CCNF,CCNL1,CDC20,CDK11A,CENPF,CLN3,CXCR4,DIAPH3,DLL1,DPYSL2,EZH2,EZR,FNIP1,FNIP2,FOXM1,GAS2L1,GDF15,GEN1,GPSM2,INPP5K,JADE3,KIF14,KLF4,KNL1,LDLRAP1,LGALS3,MAP1A,MKI67,MOAP1,NCAPH,NOV,NUF2,P2RX7,PACSIN2,PKMYT1,PTK6,PTX3,ROR2,RTN4R,SCARB1,SGK1,SKA1,SLC4A2,SLC7A11,SLIT3,SPC25,SQSTM1,ST7L,SUPV3L1,TFRC,TOP2A,TPX2,TRIM58,WA…
GO:BP	regulation of signaling	GO:0023051	false	0.0007490421854547199	3.1254937224950834	3446	334	91	21017	APOD,APOE,ARHGAP24,ARHGEF10,ASPM,AURKB,BBC3,BCR,BIRC3,BRCA1,CCBE1,CCDC88C,CCL18,CD180,CDC20,CDKN2B,CEP55,CLN3,CPT1A,CREBRF,CXCR4,DGKI,DLK1,DLL1,DUSP10,ERBB4,EVC,EZH2,EZR,FFAR2,FNIP1,FNIP2,FOXM1,GADD45B,GDF15,GEN1,GKAP1,GPNMB,GPR27,GPS2,GRAMD4,HCFC2,HELLS,HPSE,INPP5K,IRAK1,JAG1,KCP,KIF14,KNL1,LGALS3,LMO7,LURAP1L,MAP1A,MGLL,MUC1,NFKBIA,NOV,ONECUT2,OPTN,P2RX7,PACSIN2,PTGIR,PTK6,PTPRE,RALGAPA1,RASGRF…
GO:BP	establishment of chromosome localization	GO:0051303	false	0.0007957076596695231	3.0992464612977293	116	334	12	21017	AURKB,CDCA5,CENPF,CENPQ,KIF14,KIF2C,KIFC1,KNL1,NUF2,SKA1,SPC25,ZWINT
GO:BP	regulation of mitotic nuclear division	GO:0007088	false	0.0009594305508218483	3.0179864565579484	118	334	12	21017	AURKB,BUB1,BUB1B,CDC20,CENPF,GEN1,KNL1,MKI67,NUF2,PKMYT1,SPC25,ZWINT
GO:BP	metaphase/anaphase transition of cell cycle	GO:0044784	false	0.0009715138459730704	3.012551005474028	97	334	11	21017	ANAPC1,AURKB,BUB1,BUB1B,CDC20,CENPF,GEN1,KNL1,NUF2,SPC25,ZWINT
GO:BP	defense response	GO:0006952	false	0.0010637133891187609	2.973175374195081	1809	334	57	21017	AKIRIN2,APOD,APOE,AURKB,BCR,BIRC3,CCL18,CCRL2,CD180,CD244,CD48,CD83,CTSG,CXCR4,DNASE1,DUSP10,EZH2,FFAR2,GGT5,GPAM,GPS2,GRAMD4,GSDMB,HCFC2,IL17RA,IRAK1,KLF4,KYNU,LAT,LGALS3,LILRB3,LY9,MGLL,MMP25,NCR3LG1,NFKBIA,NOV,OPTN,P2RX7,PIK3CD,PSMA6,PTGIR,PTK6,PTX3,RPS6KA4,SFPQ,SLAMF7,SLC15A2,SLPI,SPON2,SQSTM1,SUSD4,TFRC,TNFRSF14,TRIM25,TRIM52,TRIM58
GO:BP	regulation of biological process	GO:0050789	false	0.0015564173720895385	2.807873930425144	12278	334	238	21017	AAMDC,AHNAK,AHNAK2,AKIRIN2,AMIGO2,ANAPC1,APOD,APOE,APOLD1,ARHGAP24,ARHGEF10,ASPM,ATP6V0D2,AURKB,B4GALT5,BACH2,BBC3,BCO2,BCR,BIRC3,BNC2,BRCA1,BRICD5,BUB1,BUB1B,C21ORF91,CAB39L,CCBE1,CCDC88C,CCL18,CCNF,CCNL1,CCRL2,CD180,CD244,CD83,CDC20,CDC25B,CDCA5,CDK11A,CDKN2B,CENPF,CENPQ,CEP128,CEP55,CLN3,CNPPD1,COL4A3BP,CPT1A,CREBRF,CTSG,CXCR4,DBF4B,DGKI,DIAPH3,DLK1,DLL1,DMBX1,DNASE1,DPYSL2,DUSP10,E2F1,EPM2AIP…
GO:BP	regulation of cell communication	GO:0010646	false	0.0016020697700500693	2.7953185743392095	3453	334	90	21017	APOD,APOE,ARHGAP24,ARHGEF10,ASPM,AURKB,BBC3,BCR,BIRC3,BRCA1,CCBE1,CCDC88C,CCL18,CD180,CDC20,CDKN2B,CEP55,CLN3,CPT1A,CREBRF,CXCR4,DGKI,DLK1,DLL1,DUSP10,ERBB4,EVC,EZH2,EZR,FFAR2,FNIP1,FNIP2,FOXM1,GADD45B,GDF15,GEN1,GKAP1,GPNMB,GPR27,GPS2,GRAMD4,HCFC2,HELLS,HPSE,INPP5K,IRAK1,JAG1,KCP,KIF14,KNL1,LGALS3,LURAP1L,MAP1A,MGLL,MUC1,NFKBIA,NOV,ONECUT2,OPTN,P2RX7,PACSIN2,PTGIR,PTK6,PTPRE,RALGAPA1,RASGRF1,RBM…
GO:BP	chromosome localization	GO:0050000	false	0.0016448152872821542	2.7838828662357487	124	334	12	21017	AURKB,CDCA5,CENPF,CENPQ,KIF14,KIF2C,KIFC1,KNL1,NUF2,SKA1,SPC25,ZWINT
GO:BP	regulation of sister chromatid segregation	GO:0033045	false	0.001973583179853625	2.7047445648397046	104	334	11	21017	ANAPC1,AURKB,BUB1,BUB1B,CDC20,CENPF,GEN1,KNL1,NUF2,SPC25,ZWINT
GO:BP	positive regulation of biological process	GO:0048518	false	0.002578052239959203	2.588708286635	6235	334	140	21017	AAMDC,AHNAK,AKIRIN2,AMIGO2,APOE,ARHGEF10,ASPM,AURKB,B4GALT5,BBC3,BCR,BIRC3,BRCA1,BUB1,C21ORF91,CCBE1,CCL18,CD180,CD244,CD83,CDC20,CDC25B,CDCA5,CDKN2B,CENPQ,CLN3,CPT1A,CREBRF,CTSG,CXCR4,DBF4B,DGKI,DLL1,DUSP10,E2F1,EPM2AIP1,ERBB4,EVC,EZH2,EZR,FANCI,FANCM,FFAR2,FNIP1,FNIP2,FOXM1,GADD45B,GDF15,GEN1,GKAP1,GPAM,GPNMB,GPR27,GPS2,GPSM2,GRAMD4,HCFC2,HEXB,HPS4,HPSE,HRH2,IL17RA,INPP5K,IRAK1,JAG1,KCNE1,KCP,K…
GO:BP	regulation of cellular process	GO:0050794	false	0.00277783359555972	2.5562937739672784	11876	334	231	21017	AAMDC,AHNAK,AHNAK2,AKIRIN2,AMIGO2,ANAPC1,APOD,APOE,APOLD1,ARHGAP24,ARHGEF10,ASPM,ATP6V0D2,AURKB,BACH2,BBC3,BCO2,BCR,BIRC3,BNC2,BRCA1,BRICD5,BUB1,BUB1B,CAB39L,CCBE1,CCDC88C,CCL18,CCNF,CCNL1,CCRL2,CD180,CD244,CD83,CDC20,CDC25B,CDCA5,CDK11A,CDKN2B,CENPF,CENPQ,CEP128,CEP55,CLN3,CNPPD1,COL4A3BP,CPT1A,CREBRF,CTSG,CXCR4,DBF4B,DGKI,DIAPH3,DLK1,DLL1,DMBX1,DNASE1,DPYSL2,DUSP10,E2F1,EPM2AIP1,ERBB4,EVC,EZH2,…
GO:BP	cellular response to stimulus	GO:0051716	false	0.0035319510589144087	2.4519853229287474	7320	334	158	21017	ACACA,AKIRIN2,AP5Z1,APOD,APOE,ARHGAP24,ARHGEF10,ASPM,AURKB,BBC3,BCR,BIRC3,BRCA1,BUB1,BUB1B,CAB39L,CCBE1,CCDC88C,CCL18,CCRL2,CD180,CD244,CD83,CDC20,CDCA5,CDKN2B,CENPF,CEP55,CLN3,COL4A3BP,CPT1A,CREBRF,CTSG,CXCR4,DDB2,DGKI,DIAPH3,DLK1,DLL1,DPYSL2,DUSP10,E2F1,ERBB4,EVC,EXO5,EZH2,EZR,FANCE,FANCI,FANCM,FFAR2,FNIP1,FNIP2,FOXM1,GADD45B,GAS2L1,GDF15,GEN1,GJB2,GKAP1,GML,GPNMB,GPR153,GPR27,GPS2,GPSM2,GRAMD4…
GO:BP	mitotic spindle organization	GO:0007052	false	0.003777016443895696	2.422851124392063	134	334	12	21017	ARHGEF10,AURKB,CDC20,GPSM2,KIF4A,KIFC1,KIFC2,NUF2,PCNT,PRC1,SPC25,TPX2
GO:BP	regulation of mitotic metaphase/anaphase transition	GO:0030071	false	0.003970180395638902	2.4011897594709892	90	334	10	21017	AURKB,BUB1,BUB1B,CDC20,CENPF,GEN1,KNL1,NUF2,SPC25,ZWINT
GO:BP	regulation of signal transduction	GO:0009966	false	0.004495175226353115	2.347253374374579	3020	334	80	21017	APOD,APOE,ARHGAP24,ARHGEF10,ASPM,AURKB,BBC3,BCR,BIRC3,BRCA1,CCBE1,CCDC88C,CCL18,CD180,CDKN2B,CEP55,CREBRF,CXCR4,DGKI,DLK1,DLL1,DUSP10,ERBB4,EVC,EZH2,EZR,FNIP1,FNIP2,FOXM1,GADD45B,GDF15,GEN1,GKAP1,GPNMB,GPR27,GPS2,GRAMD4,HCFC2,HELLS,HPSE,INPP5K,IRAK1,JAG1,KCP,KIF14,KNL1,LGALS3,LURAP1L,MGLL,MUC1,NFKBIA,NOV,ONECUT2,OPTN,P2RX7,PTGIR,PTK6,PTPRE,RALGAPA1,RASGRF1,RBM4,RNF13,ROR2,RRAGB,RTN4R,SFPQ,SGK1,SL…
GO:BP	regulation of metaphase/anaphase transition of cell cycle	GO:1902099	false	0.005376220563321835	2.269522922344737	93	334	10	21017	AURKB,BUB1,BUB1B,CDC20,CENPF,GEN1,KNL1,NUF2,SPC25,ZWINT
GO:BP	meiotic cell cycle phase transition	GO:0044771	false	0.006171311866770599	2.209622505992804	15	334	5	21017	CDC20,CDC25B,KNL1,PKMYT1,ZWINT
GO:BP	cell population proliferation	GO:0008283	true	0.006377925585439469	2.1953205522021135	2009	334	59	21017	AKIRIN2,APOD,APOE,ASPM,BRICD5,CD180,CDC25B,CDKN2B,COL4A3BP,DBF4B,DLL1,DUSP10,E2F1,ERBB4,EZH2,FNIP1,FOXM1,GML,GPAM,GPNMB,HELLS,HPSE,IFI30,IRAK1,JAG1,KIF14,KLF4,LAMA5,LDLRAP1,LGALS3,LGI4,MCM7,MELK,MKI67,NFKBIA,NOV,P2RX7,PIK3CD,PRC1,PTBP2,PTGIR,RASGRF1,SCARB1,SCX,SGK1,SHB,SHCBP1,SLC4A2,SLC7A11,SLIT3,SOD2,SQSTM1,STX3,TBX19,TFRC,TNFRSF14,TRAF5,ZBTB7C,ZNF703
GO:BP	intracellular signal transduction	GO:0035556	false	0.00644558709365891	2.1907375189740255	2946	334	78	21017	APOE,ARHGAP24,ARHGEF10,AURKB,BBC3,BCR,BIRC3,BRCA1,BUB1,BUB1B,CAB39L,CCDC88C,CCL18,CCRL2,CDC20,CENPF,CEP55,CREBRF,CXCR4,DGKI,DUSP10,E2F1,ERBB4,EZH2,EZR,FNIP1,FNIP2,FOXM1,GADD45B,GDF15,GEN1,GML,GPNMB,GPS2,GRAMD4,GTSE1,HCFC2,HELLS,HPSE,ICK,INPP5K,INTS3,IRAK1,KIF14,KNL1,LAT,LURAP1L,MELK,MOAP1,MUC1,NFKBIA,NOV,NUF2,OPTN,P2RX7,PIK3CD,RALGAPA1,RASGRF1,RNF13,ROR2,RPS6KA4,RRAGB,RTN4R,SFPQ,SGK1,SH3BP5L,SLC1…
GO:BP	microtubule cytoskeleton organization involved in mitosis	GO:1902850	false	0.007728158330365481	2.1119239889088592	169	334	13	21017	ARHGEF10,AURKB,CDC20,CENPA,GPSM2,KIF4A,KIFC1,KIFC2,NUF2,PCNT,PRC1,SPC25,TPX2
GO:BP	regulation of response to stimulus	GO:0048583	false	0.008216119868287401	2.085333233267153	3958	334	97	21017	AKIRIN2,APOD,APOE,ARHGAP24,ARHGEF10,ASPM,AURKB,BBC3,BCR,BIRC3,BRCA1,CCBE1,CCDC88C,CCL18,CD180,CDKN2B,CEP55,CLN3,CREBRF,CTSG,CXCR4,DGKI,DLK1,DLL1,DNASE1,DUSP10,ERBB4,EVC,EZH2,EZR,FFAR2,FNIP1,FNIP2,FOXM1,GADD45B,GDF15,GEN1,GKAP1,GPNMB,GPR27,GPS2,GRAMD4,HCFC2,HELLS,HPSE,IL17RA,INPP5K,IRAK1,JAG1,KCP,KIF14,KLF4,KNL1,LAT,LGALS3,LURAP1L,MGLL,MUC1,NCR3LG1,NFKBIA,NOV,ONECUT2,OPTN,P2RX7,PIK3CD,PSMA6,PTGIR,…
GO:BP	regulation of nuclear division	GO:0051783	false	0.00999556474915314	2.0001926632255103	147	334	12	21017	AURKB,BUB1,BUB1B,CDC20,CENPF,GEN1,KNL1,MKI67,NUF2,PKMYT1,SPC25,ZWINT
GO:BP	negative regulation of organelle organization	GO:0010639	false	0.01180525485861515	1.9279246326855959	357	334	19	21017	AURKB,BRCA1,BUB1,BUB1B,CCNF,CDC20,CENPF,DIAPH3,FNIP1,GEN1,INPP5K,KNL1,NUF2,SPC25,TFRC,TOP2A,TPX2,WASHC2C,ZWINT
GO:BP	positive regulation of response to stimulus	GO:0048584	false	0.012049194610122436	1.919041981144647	2293	334	64	21017	AKIRIN2,APOE,ASPM,AURKB,BBC3,BIRC3,BRCA1,CCBE1,CCL18,CD180,CDKN2B,CTSG,CXCR4,DGKI,DLL1,ERBB4,EVC,EZH2,EZR,FFAR2,FNIP1,FNIP2,FOXM1,GADD45B,GDF15,GEN1,GKAP1,GPNMB,GPR27,GPS2,GRAMD4,HCFC2,HPSE,IL17RA,IRAK1,JAG1,KCP,KNL1,LAT,LGALS3,LURAP1L,NCR3LG1,NFKBIA,NOV,OPTN,P2RX7,PIK3CD,PTK6,RASGRF1,RNF13,ROR2,RRAGB,RTN4R,SFPQ,SHB,SLC15A2,SQSTM1,STX3,SUSD4,TFRC,TRAF5,TRIM25,TRIM52,TRIM58
GO:BP	membraneless organelle assembly	GO:0140694	false	0.01817334128363228	1.7405652175660027	402	334	20	21017	ARHGEF10,ASPM,AURKB,BRCA1,CCDC69,CDC20,CENPA,CENPF,CEP152,DIAPH3,EZR,GOLGA8B,GPSM2,KIF4A,KIFC1,KIFC2,PRC1,SQSTM1,STARD9,TPX2
GO:BP	regulation of intracellular signal transduction	GO:1902531	false	0.018550536575517005	1.7316435238701808	1935	334	56	21017	APOE,ARHGAP24,ARHGEF10,AURKB,BBC3,BCR,BIRC3,BRCA1,CCL18,CEP55,CREBRF,DGKI,DUSP10,ERBB4,EZH2,EZR,FNIP1,FNIP2,FOXM1,GADD45B,GDF15,GEN1,GPNMB,GPS2,GRAMD4,HCFC2,HELLS,HPSE,INPP5K,IRAK1,KIF14,KNL1,LURAP1L,MUC1,NFKBIA,NOV,OPTN,P2RX7,RALGAPA1,RASGRF1,RNF13,ROR2,RRAGB,RTN4R,SFPQ,SGK1,SLC15A2,SOD2,SQSTM1,TFRC,TRAF5,TRIM25,TRIM52,TRIM58,WDR76,ZWINT
GO:BP	positive regulation of cellular process	GO:0048522	false	0.021621364707738167	1.6651168975087485	5886	334	130	21017	AAMDC,AHNAK,AKIRIN2,AMIGO2,APOE,ARHGEF10,ASPM,AURKB,BBC3,BCR,BIRC3,BRCA1,BUB1,CCBE1,CCL18,CD180,CD244,CD83,CDC20,CDC25B,CDCA5,CDKN2B,CENPQ,CLN3,CPT1A,CREBRF,CTSG,CXCR4,DBF4B,DGKI,DLL1,DUSP10,E2F1,EPM2AIP1,ERBB4,EVC,EZH2,EZR,FANCI,FANCM,FFAR2,FNIP1,FNIP2,FOXM1,GADD45B,GDF15,GEN1,GKAP1,GPAM,GPNMB,GPR27,GPS2,GPSM2,HCFC2,HEXB,HPS4,HPSE,IL17RA,INPP5K,IRAK1,JAG1,KCNE1,KCP,KIF14,KLF4,KLF6,KNL1,LAT,LDLRA…
GO:BP	response to stimulus	GO:0050896	false	0.022800985073158007	1.6420463897278241	8993	334	182	21017	ACACA,AHNAK,AKIRIN2,AP5Z1,APOD,APOE,ARHGAP24,ARHGEF10,ASPM,AURKB,BACH2,BBC3,BCR,BIRC3,BRCA1,BUB1,BUB1B,C15ORF48,CAB39L,CCBE1,CCDC88C,CCL18,CCRL2,CD180,CD244,CD48,CD83,CDC20,CDCA5,CDKN2B,CENPF,CEP55,CLN3,COL4A3BP,CPT1A,CREBRF,CTSG,CXCR4,DDB2,DGKI,DIAPH3,DLK1,DLL1,DNASE1,DPYSL2,DUSP10,E2F1,EPM2AIP1,ERBB4,EVC,EXO5,EZH2,EZR,FANCE,FANCI,FANCM,FFAR2,FNIP1,FNIP2,FOXM1,GADD45B,GAS2L1,GDF15,GEN1,GGT5,GJB2…
GO:BP	lipid storage	GO:0019915	true	0.03450978956740744	1.4620576889262007	91	334	9	21017	APOE,CPT1A,FFAR2,GM2A,HEXB,NFKBIA,PLIN2,SCARB1,SREBF1
GO:BP	localization	GO:0051179	true	0.04958137892756995	1.304681399062612	5521	334	122	21017	AHNAK,AKIRIN2,AP5Z1,APOD,APOE,APOLD1,ASPM,ATP6V0D2,AURKB,BACH2,BBC3,BCR,BRCA1,BUB1B,CATSPER2,CCDC88C,CDCA5,CENPA,CENPF,CENPQ,CEP128,CEP55,CLDN15,CLN3,COL4A3BP,CPT1A,CXCR4,DGKI,DIAPH3,DLL1,DPYSL2,ERBB4,EZH2,EZR,FFAR2,GAS2L1,GJB2,GM2A,GPR27,GPS2,GPSM2,GSDMB,HEXB,HPS4,HPSE,HRH2,ICK,INPP5K,KCNE1,KCNJ14,KIF14,KIF2C,KIF4A,KIFC1,KLHL21,KNL1,LAMA5,LAT,LDLRAP1,LGALS3,MADCAM1,MAP1A,MCM8,MICAL3,MOAP1,MUC1,N…
GO:BP	cell cycle	GO:0007049	true	1.857694235163129e-14	13.731025766612117	1824	334	81	21017	ANAPC1,ARHGEF10,ASPM,AURKB,BCR,BIRC3,BRCA1,BUB1,BUB1B,CCDC69,CCNA1,CCNF,CCNL1,CDC20,CDC25B,CDCA5,CDK11A,CDKN2B,CENPA,CENPF,CENPQ,CENPU,CEP152,CEP55,CNPPD1,DBF4B,DIAPH3,E2F1,EZH2,EZR,FANCI,FANCM,FOXM1,GADD45B,GEN1,GML,GOLGA8B,GPNMB,GPSM2,GTSE1,HELLS,INTS3,JADE3,KIF14,KIF15,KIF2C,KIF4A,KIFC1,KIFC2,KLF4,KLHL21,KNL1,MCM7,MCM8,MELK,MICAL3,MKI67,MUC1,NCAPH,NUF2,PCLAF,PCNT,PKMYT1,PRC1,PRR11,PTK6,SETDB2,…
GO:BP	cell cycle process	GO:0022402	false	4.19592356997598e-13	12.37717243121251	1280	334	64	21017	ANAPC1,ARHGEF10,ASPM,AURKB,BRCA1,BUB1,BUB1B,CCDC69,CCNA1,CCNF,CCNL1,CDC20,CDC25B,CDCA5,CDKN2B,CENPA,CENPF,CENPQ,CENPU,CEP152,CEP55,DBF4B,DIAPH3,E2F1,EZH2,EZR,FANCM,FOXM1,GEN1,GML,GOLGA8B,GPNMB,GPSM2,GTSE1,INTS3,KIF14,KIF2C,KIF4A,KIFC1,KIFC2,KLF4,KLHL21,KNL1,MELK,MKI67,MUC1,NCAPH,NUF2,PCLAF,PCNT,PKMYT1,PRC1,SETDB2,SKA1,SPC25,STARD9,SYCP2,TOP2A,TOP3A,TPX2,USP51,WDR76,XRCC2,ZWINT
GO:BP	chromosome segregation	GO:0007059	false	7.386342044401999e-13	12.131570585047234	427	334	36	21017	ANAPC1,ARHGEF10,ASPM,AURKB,BRCA1,BUB1,BUB1B,CCDC69,CDC20,CDCA5,CENPF,CENPQ,CENPU,DIAPH3,GEN1,GOLGA8B,GPSM2,KIF14,KIF2C,KIF4A,KIFC1,KIFC2,KNL1,MKI67,NCAPH,NUF2,PRC1,SETDB2,SKA1,SPC25,STARD9,SYCP2,TOP2A,TOP3A,TPX2,ZWINT
GO:BP	mitotic cell cycle	GO:0000278	false	8.856153617680194e-11	10.052754858848822	897	334	49	21017	ANAPC1,ARHGEF10,AURKB,BRCA1,BUB1,BUB1B,CCNA1,CCNF,CDC20,CDC25B,CDCA5,CDK11A,CDKN2B,CENPA,CENPF,CEP55,DBF4B,E2F1,EZH2,FOXM1,GEN1,GML,GPNMB,GPSM2,GTSE1,INTS3,KIF14,KIF15,KIF2C,KIF4A,KIFC1,KIFC2,KLF4,KNL1,MELK,MKI67,MUC1,NCAPH,NUF2,PCNT,PKMYT1,PRC1,SETDB2,SHB,SKA1,SPC25,TPX2,XRCC2,ZWINT
GO:BP	mitotic cell cycle process	GO:1903047	false	1.540564798467514e-10	9.812320029885159	747	334	44	21017	ANAPC1,ARHGEF10,AURKB,BRCA1,BUB1,BUB1B,CCNA1,CCNF,CDC20,CDC25B,CDCA5,CDKN2B,CENPA,CENPF,CEP55,DBF4B,E2F1,EZH2,FOXM1,GEN1,GML,GPNMB,GPSM2,GTSE1,INTS3,KIF14,KIF2C,KIF4A,KIFC1,KIFC2,KLF4,KNL1,MELK,MKI67,MUC1,NCAPH,NUF2,PCNT,PKMYT1,PRC1,SKA1,SPC25,TPX2,ZWINT
GO:BP	sister chromatid segregation	GO:0000819	false	7.518038283172617e-9	8.123895467112725	232	334	23	21017	ANAPC1,ARHGEF10,AURKB,BUB1,BUB1B,CDC20,CDCA5,CENPF,GEN1,KIF14,KIF2C,KIF4A,KIFC1,KIFC2,KNL1,NCAPH,NUF2,PRC1,SKA1,SPC25,TOP2A,TPX2,ZWINT
GO:BP	mitotic sister chromatid segregation	GO:0000070	false	9.234374864722084e-9	8.034592499464779	191	334	21	21017	ARHGEF10,AURKB,BUB1,BUB1B,CDC20,CDCA5,CENPF,GEN1,KIF14,KIF2C,KIF4A,KIFC1,KIFC2,KNL1,NCAPH,NUF2,PRC1,SKA1,SPC25,TPX2,ZWINT
GO:BP	nuclear chromosome segregation	GO:0098813	false	2.7030556970466023e-8	7.568145005477454	320	334	26	21017	ANAPC1,ARHGEF10,ASPM,AURKB,BUB1,BUB1B,CDC20,CDCA5,CENPF,CENPQ,GEN1,KIF14,KIF2C,KIF4A,KIFC1,KIFC2,KNL1,NCAPH,NUF2,PRC1,SKA1,SPC25,SYCP2,TOP2A,TPX2,ZWINT
GO:BP	negative regulation of mitotic cell cycle phase transition	GO:1901991	false	3.068479570021576e-8	7.51307676390895	182	334	20	21017	AURKB,BRCA1,BUB1,BUB1B,CDC20,CDKN2B,CENPF,EZH2,GEN1,GML,GPNMB,GTSE1,INTS3,KLF4,KNL1,MUC1,NUF2,PKMYT1,SPC25,ZWINT
GO:BP	mitotic cell cycle phase transition	GO:0044772	false	3.563859805333886e-8	7.448079388520524	432	334	30	21017	ANAPC1,AURKB,BRCA1,BUB1,BUB1B,CCNA1,CCNF,CDC20,CDC25B,CDCA5,CDKN2B,CENPF,DBF4B,E2F1,EZH2,FOXM1,GEN1,GML,GPNMB,GTSE1,INTS3,KIF14,KLF4,KNL1,MELK,MUC1,NUF2,PKMYT1,SPC25,ZWINT
GO:BP	regulation of cell cycle	GO:0051726	false	5.076705922161804e-8	7.294417993199968	1104	334	50	21017	ANAPC1,ASPM,AURKB,BCR,BIRC3,BRCA1,BUB1,BUB1B,CCNF,CCNL1,CDC20,CDC25B,CDCA5,CDK11A,CDKN2B,CENPF,CNPPD1,DBF4B,E2F1,EZH2,FOXM1,GADD45B,GEN1,GML,GPNMB,GPSM2,GTSE1,INTS3,JADE3,KIF14,KIF2C,KLF4,KLHL21,KNL1,MKI67,MUC1,NCAPH,NUF2,PCLAF,PKMYT1,PRC1,PRR11,PTK6,SHB,SPC25,TPX2,USP51,WDR76,ZNF703,ZWINT
GO:BP	response to stress	GO:0006950	true	5.757513964790992e-8	7.239764999985648	3876	334	112	21017	AHNAK,AKIRIN2,AP5Z1,APOD,APOE,ARHGAP24,AURKB,BBC3,BCR,BIRC3,BRCA1,CCDC88C,CCL18,CCRL2,CD180,CD244,CD48,CD83,CDCA5,CDKN2B,CLN3,COL4A3BP,CPT1A,CREBRF,CTSG,CXCR4,DDB2,DGKI,DNASE1,DUSP10,E2F1,EXO5,EZH2,FANCE,FANCI,FANCM,FFAR2,FNIP1,FNIP2,FOXM1,GAS2L1,GEN1,GGT5,GJB2,GML,GPAM,GPS2,GRAMD4,GSDMB,GTSE1,HCFC2,HPS4,HPSE,IL17RA,INTS3,IRAK1,KLF4,KYNU,LAT,LGALS3,LILRB3,LY9,MAP1LC3B,MARCKS,MCM7,MCM8,MGLL,MMP25,…
GO:BP	regulation of mitotic cell cycle phase transition	GO:1901990	false	3.70134643947342e-7	6.431640263807845	333	334	25	21017	AURKB,BRCA1,BUB1,BUB1B,CDC20,CDC25B,CDCA5,CDKN2B,CENPF,DBF4B,E2F1,EZH2,GEN1,GML,GPNMB,GTSE1,INTS3,KIF14,KLF4,KNL1,MUC1,NUF2,PKMYT1,SPC25,ZWINT
GO:BP	mitotic nuclear division	GO:0140014	false	3.7365240609750324e-7	6.42753221680269	281	334	23	21017	ARHGEF10,AURKB,BUB1,BUB1B,CDC20,CDCA5,CENPF,GEN1,KIF14,KIF2C,KIF4A,KIFC1,KIFC2,KNL1,MKI67,NCAPH,NUF2,PKMYT1,PRC1,SKA1,SPC25,TPX2,ZWINT
GO:BP	negative regulation of cell cycle phase transition	GO:1901988	false	4.6493849710591536e-7	6.332604492559706	259	334	22	21017	AURKB,BRCA1,BUB1,BUB1B,CDC20,CDKN2B,CENPF,E2F1,EZH2,GEN1,GML,GPNMB,GTSE1,INTS3,KLF4,KNL1,MUC1,NUF2,PKMYT1,SPC25,WDR76,ZWINT
GO:BP	nuclear division	GO:0000280	false	4.676728210270672e-7	6.330057868536972	450	334	29	21017	ARHGEF10,ASPM,AURKB,BUB1,BUB1B,CCNA1,CDC20,CDC25B,CDCA5,CENPF,FANCM,GEN1,KIF14,KIF2C,KIF4A,KIFC1,KIFC2,KNL1,MKI67,NCAPH,NUF2,PKMYT1,PRC1,SKA1,SPC25,SYCP2,TOP2A,TPX2,ZWINT
GO:BP	regulation of cell cycle process	GO:0010564	false	0.0000010196417088684828	5.991552407842879	724	334	37	21017	ANAPC1,AURKB,BRCA1,BUB1,BUB1B,CCNF,CCNL1,CDC20,CDC25B,CDCA5,CDKN2B,CENPF,DBF4B,E2F1,EZH2,GEN1,GML,GPNMB,GPSM2,GTSE1,INTS3,KIF14,KIF2C,KLF4,KLHL21,KNL1,MKI67,MUC1,NCAPH,NUF2,PKMYT1,PRC1,SPC25,TPX2,USP51,WDR76,ZWINT
GO:BP	organelle organization	GO:0006996	false	0.0000013707078022486584	5.863055115156423	3570	334	102	21017	ANAPC1,APOE,ARHGEF10,ASPM,ATAD3B,AURKB,BBC3,BCR,BRCA1,BUB1,BUB1B,CCDC69,CCDC88C,CCNA1,CCNF,CCNL1,CDC20,CDC25B,CDCA5,CENPA,CENPF,CEP128,CEP152,CFAP70,CLN3,COL4A3BP,DIAPH3,DPYSL2,ERBB4,EZH2,EZR,FANCM,FNIP1,GAS2L1,GEN1,GOLGA8A,GOLGA8B,GPSM2,HEXB,HPS4,ICK,INPP5K,KCNE1,KIF14,KIF2C,KIF4A,KIFC1,KIFC2,KNL1,KRT72,KRT80,LAMA5,MAP1A,MAP1LC3B,MARCKS,MCM7,MCM8,MICAL3,MKI67,MOAP1,MTERF1,NAV2,NCAPH,NEMP1,NUF2,O…
GO:BP	negative regulation of cell cycle process	GO:0010948	false	0.0000014518655062383763	5.838073612701934	301	334	23	21017	AURKB,BRCA1,BUB1,BUB1B,CCNF,CDC20,CDKN2B,CENPF,E2F1,EZH2,GEN1,GML,GPNMB,GTSE1,INTS3,KLF4,KNL1,MUC1,NUF2,PKMYT1,SPC25,WDR76,ZWINT
GO:BP	cell cycle phase transition	GO:0044770	false	0.0000016241991121386712	5.7893607312509605	537	334	31	21017	ANAPC1,AURKB,BRCA1,BUB1,BUB1B,CCNA1,CCNF,CDC20,CDC25B,CDCA5,CDKN2B,CENPF,DBF4B,E2F1,EZH2,FOXM1,GEN1,GML,GPNMB,GTSE1,INTS3,KIF14,KLF4,KNL1,MELK,MUC1,NUF2,PKMYT1,SPC25,WDR76,ZWINT
GO:BP	negative regulation of mitotic cell cycle	GO:0045930	false	0.0000026330410997012007	5.579542361845648	233	334	20	21017	AURKB,BRCA1,BUB1,BUB1B,CDC20,CDKN2B,CENPF,EZH2,GEN1,GML,GPNMB,GTSE1,INTS3,KLF4,KNL1,MUC1,NUF2,PKMYT1,SPC25,ZWINT
GO:BP	regulation of mitotic cell cycle	GO:0007346	false	0.000004651237855363797	5.332431450935553	497	334	29	21017	ANAPC1,AURKB,BRCA1,BUB1,BUB1B,CDC20,CDC25B,CDCA5,CDK11A,CDKN2B,CENPF,DBF4B,E2F1,EZH2,GEN1,GML,GPNMB,GTSE1,INTS3,KIF14,KLF4,KNL1,MKI67,MUC1,NUF2,PKMYT1,SHB,SPC25,ZWINT
GO:BP	chromosome organization	GO:0051276	false	0.000004802415673602932	5.318540252246686	628	334	33	21017	ANAPC1,ARHGEF10,AURKB,BUB1,BUB1B,CDC20,CDCA5,CENPA,CENPF,EZH2,FANCM,GEN1,KIF14,KIF2C,KIF4A,KIFC1,KIFC2,KNL1,MCM7,MCM8,MTERF1,NAV2,NCAPH,NUF2,PRC1,SKA1,SPC25,SUPV3L1,SYCP2,TOP2A,TOP3A,TPX2,ZWINT
GO:BP	organelle fission	GO:0048285	false	0.0000048686185473162	5.31259425077456	498	334	29	21017	ARHGEF10,ASPM,AURKB,BUB1,BUB1B,CCNA1,CDC20,CDC25B,CDCA5,CENPF,FANCM,GEN1,KIF14,KIF2C,KIF4A,KIFC1,KIFC2,KNL1,MKI67,NCAPH,NUF2,PKMYT1,PRC1,SKA1,SPC25,SYCP2,TOP2A,TPX2,ZWINT
GO:BP	spindle assembly checkpoint signaling	GO:0071173	false	0.000005250111328418787	5.279831487297789	46	334	10	21017	AURKB,BUB1,BUB1B,CDC20,CENPF,GEN1,KNL1,NUF2,SPC25,ZWINT
GO:BP	mitotic spindle checkpoint signaling	GO:0071174	false	0.000005250111328418787	5.279831487297789	46	334	10	21017	AURKB,BUB1,BUB1B,CDC20,CENPF,GEN1,KNL1,NUF2,SPC25,ZWINT
GO:BP	mitotic spindle assembly checkpoint signaling	GO:0007094	false	0.000005250111328418787	5.279831487297789	46	334	10	21017	AURKB,BUB1,BUB1B,CDC20,CENPF,GEN1,KNL1,NUF2,SPC25,ZWINT
GO:BP	spindle checkpoint signaling	GO:0031577	false	0.000006575819326392245	5.182050127741243	47	334	10	21017	AURKB,BUB1,BUB1B,CDC20,CENPF,GEN1,KNL1,NUF2,SPC25,ZWINT
GO:BP	microtubule-based process	GO:0007017	false	0.000006611804859251402	5.179679972674839	959	334	42	21017	ARHGEF10,ASPM,AURKB,BRCA1,CATSPER2,CCDC69,CCDC88C,CCNF,CCNL1,CDC20,CENPA,CEP128,CEP152,CFAP70,CLN3,DIAPH3,EZR,GAS2L1,GEN1,GOLGA8B,GPSM2,GTSE1,ICK,KIF14,KIF15,KIF2C,KIF4A,KIFC1,KIFC2,MAP1A,NUF2,PCLAF,PCNT,PRC1,RAB27B,SKA1,SPC25,STARD9,TPX2,TRIM58,TTLL3,XRCC2
GO:BP	negative regulation of mitotic metaphase/anaphase transition	GO:0045841	false	0.000008190176508744867	5.086706738538987	48	334	10	21017	AURKB,BUB1,BUB1B,CDC20,CENPF,GEN1,KNL1,NUF2,SPC25,ZWINT
GO:BP	negative regulation of sister chromatid segregation	GO:0033046	false	0.000008190176508744867	5.086706738538987	48	334	10	21017	AURKB,BUB1,BUB1B,CDC20,CENPF,GEN1,KNL1,NUF2,SPC25,ZWINT
GO:BP	negative regulation of mitotic sister chromatid segregation	GO:0033048	false	0.000008190176508744867	5.086706738538987	48	334	10	21017	AURKB,BUB1,BUB1B,CDC20,CENPF,GEN1,KNL1,NUF2,SPC25,ZWINT
GO:BP	negative regulation of mitotic sister chromatid separation	GO:2000816	false	0.000008190176508744867	5.086706738538987	48	334	10	21017	AURKB,BUB1,BUB1B,CDC20,CENPF,GEN1,KNL1,NUF2,SPC25,ZWINT
GO:BP	negative regulation of chromosome segregation	GO:0051985	false	0.000012505694628574227	4.902892180384628	50	334	10	21017	AURKB,BUB1,BUB1B,CDC20,CENPF,GEN1,KNL1,NUF2,SPC25,ZWINT
GO:BP	negative regulation of metaphase/anaphase transition of cell cycle	GO:1902100	false	0.000012505694628574227	4.902892180384628	50	334	10	21017	AURKB,BUB1,BUB1B,CDC20,CENPF,GEN1,KNL1,NUF2,SPC25,ZWINT
GO:BP	negative regulation of chromosome separation	GO:1905819	false	0.000012505694628574227	4.902892180384628	50	334	10	21017	AURKB,BUB1,BUB1B,CDC20,CENPF,GEN1,KNL1,NUF2,SPC25,ZWINT
GO:BP	chromosome separation	GO:0051304	false	0.000013445148920006698	4.871434383118703	81	334	12	21017	AURKB,BUB1,BUB1B,CDC20,CENPF,GEN1,KNL1,NCAPH,NUF2,SPC25,TOP3A,ZWINT
GO:BP	cell division	GO:0051301	true	0.000014095997985823128	4.850904170988353	656	334	33	21017	ANAPC1,ASPM,AURKB,BUB1,BUB1B,CCNA1,CCNF,CDC20,CDC25B,CDCA5,CENPA,CENPF,CEP55,DLL1,GPSM2,HELLS,KIF14,KIF2C,KIF4A,KIFC1,KLHL21,KNL1,MICAL3,NCAPH,NUF2,PRC1,SETDB2,SKA1,SPC25,SYCP2,TOP2A,TPX2,ZWINT
GO:BP	regulation of cell cycle phase transition	GO:1901987	false	0.000018349344192139193	4.736379452873729	433	334	26	21017	AURKB,BRCA1,BUB1,BUB1B,CDC20,CDC25B,CDCA5,CDKN2B,CENPF,DBF4B,E2F1,EZH2,GEN1,GML,GPNMB,GTSE1,INTS3,KIF14,KLF4,KNL1,MUC1,NUF2,PKMYT1,SPC25,WDR76,ZWINT
GO:BP	regulation of mitotic sister chromatid segregation	GO:0033047	false	0.00002753906455512248	4.560050815910912	54	334	10	21017	AURKB,BUB1,BUB1B,CDC20,CENPF,GEN1,KNL1,NUF2,SPC25,ZWINT
GO:BP	mitotic cell cycle checkpoint signaling	GO:0007093	false	0.000029409833485391642	4.531507434404195	146	334	15	21017	AURKB,BRCA1,BUB1,BUB1B,CDC20,CENPF,GEN1,GML,GTSE1,INTS3,KNL1,MUC1,NUF2,SPC25,ZWINT
GO:BP	negative regulation of mitotic nuclear division	GO:0045839	false	0.00003983905293952075	4.399690994245049	56	334	10	21017	AURKB,BUB1,BUB1B,CDC20,CENPF,GEN1,KNL1,NUF2,SPC25,ZWINT
GO:BP	cell cycle checkpoint signaling	GO:0000075	false	0.00004082994706124665	4.38902118316844	196	334	17	21017	AURKB,BRCA1,BUB1,BUB1B,CDC20,CENPF,E2F1,GEN1,GML,GTSE1,INTS3,KNL1,MUC1,NUF2,SPC25,WDR76,ZWINT
GO:BP	regulation of chromosome segregation	GO:0051983	false	0.00004477467436901183	4.348967563943599	129	334	14	21017	ANAPC1,AURKB,BUB1,BUB1B,CDC20,CENPF,GEN1,KIF2C,KNL1,MKI67,NCAPH,NUF2,SPC25,ZWINT
GO:BP	cellular response to stress	GO:0033554	false	0.000052010685625778176	4.283907421142886	1786	334	60	21017	AKIRIN2,AP5Z1,APOD,BBC3,BRCA1,CCDC88C,CDCA5,CDKN2B,CLN3,COL4A3BP,CREBRF,DDB2,DUSP10,E2F1,EXO5,EZH2,FANCE,FANCI,FANCM,FNIP1,FNIP2,FOXM1,GAS2L1,GEN1,GJB2,GML,GPS2,GTSE1,INTS3,IRAK1,KLF4,MAP1LC3B,MARCKS,MCM7,MCM8,MOAP1,MUC1,NFKBIA,OPTN,PCLAF,PLIN2,POLN,RASGRF1,RBM4,RNF13,RRAGB,RTN4R,SFPQ,SGK1,SLC7A11,SOD2,SQSTM1,SREBF1,STX2,TOP2A,TOP3A,TRIM25,USP51,WDR76,XRCC2
GO:BP	regulation of chromosome separation	GO:1905818	false	0.0000564987382355959	4.247961251002455	74	334	11	21017	AURKB,BUB1,BUB1B,CDC20,CENPF,GEN1,KNL1,NCAPH,NUF2,SPC25,ZWINT
GO:BP	microtubule cytoskeleton organization	GO:0000226	false	0.00006426448551613894	4.1920289649512945	663	334	32	21017	ARHGEF10,ASPM,AURKB,BRCA1,CCDC69,CCDC88C,CCNF,CCNL1,CDC20,CENPA,CEP152,DIAPH3,EZR,GAS2L1,GEN1,GOLGA8B,GPSM2,KIF2C,KIF4A,KIFC1,KIFC2,MAP1A,NUF2,PCLAF,PCNT,PRC1,SKA1,SPC25,STARD9,TPX2,TTLL3,XRCC2
GO:BP	regulation of mitotic sister chromatid separation	GO:0010965	false	0.0000673910016527875	4.1713980885304265	59	334	10	21017	AURKB,BUB1,BUB1B,CDC20,CENPF,GEN1,KNL1,NUF2,SPC25,ZWINT
GO:BP	spindle organization	GO:0007051	false	0.00007950427432541043	4.099609522085179	205	334	17	21017	ARHGEF10,ASPM,AURKB,CCDC69,CDC20,EZR,GOLGA8B,GPSM2,KIF4A,KIFC1,KIFC2,NUF2,PCNT,PRC1,SPC25,STARD9,TPX2
GO:BP	mitotic sister chromatid separation	GO:0051306	false	0.00011056286362489449	3.9563907214135803	62	334	10	21017	AURKB,BUB1,BUB1B,CDC20,CENPF,GEN1,KNL1,NUF2,SPC25,ZWINT
GO:BP	negative regulation of nuclear division	GO:0051784	false	0.00012958888713533227	3.88743223969023	63	334	10	21017	AURKB,BUB1,BUB1B,CDC20,CENPF,GEN1,KNL1,NUF2,SPC25,ZWINT
GO:BP	negative regulation of cell cycle	GO:0045786	false	0.00017412074319020644	3.7591494878348963	388	334	23	21017	AURKB,BRCA1,BUB1,BUB1B,CCNF,CDC20,CDKN2B,CENPF,E2F1,EZH2,GEN1,GML,GPNMB,GTSE1,INTS3,KLF4,KNL1,MUC1,NUF2,PKMYT1,SPC25,WDR76,ZWINT
GO:BP	metaphase chromosome alignment	GO:0051310	false	0.0001906214181654343	3.719828303758197	102	334	12	21017	AURKB,CDCA5,CENPF,CENPQ,KIF14,KIF2C,KIFC1,KNL1,NUF2,SKA1,SPC25,ZWINT
GO:BP	biological regulation	GO:0065007	false	0.0004000565977841404	3.397878562755713	12671	334	246	21017	AAMDC,AHNAK,AHNAK2,AKIRIN2,AMIGO2,ANAPC1,APOD,APOE,APOLD1,ARHGAP24,ARHGEF10,ASPM,ATP6V0D2,AURKB,B4GALT5,BACH2,BBC3,BCO2,BCR,BIRC3,BNC2,BRCA1,BRICD5,BUB1,BUB1B,C21ORF91,CAB39L,CCBE1,CCDC88C,CCL18,CCNF,CCNL1,CCRL2,CD180,CD244,CD83,CDC20,CDC25B,CDCA5,CDK11A,CDKN2B,CENPF,CENPQ,CEP128,CEP55,CLN3,CNPPD1,COL4A3BP,CPT1A,CREBRF,CTSG,CXCR4,DBF4B,DGKI,DIAPH3,DLK1,DLL1,DMBX1,DNAJC9,DNASE1,DPYSL2,DUSP10,E2F1,…
GO:BP	spindle assembly	GO:0051225	false	0.0005476323496307097	3.2615109052218627	134	334	13	21017	ARHGEF10,ASPM,AURKB,CCDC69,CDC20,GOLGA8B,GPSM2,KIF4A,KIFC1,KIFC2,PRC1,STARD9,TPX2
GO:BP	cytoskeleton organization	GO:0007010	false	0.000694473862800993	3.158344094713847	1517	334	51	21017	APOE,ARHGEF10,ASPM,AURKB,BCR,BRCA1,CCDC69,CCDC88C,CCNF,CCNL1,CDC20,CENPA,CEP152,CLN3,DIAPH3,DPYSL2,EZR,GAS2L1,GEN1,GOLGA8B,GPSM2,INPP5K,KIF2C,KIF4A,KIFC1,KIFC2,KRT72,KRT80,MAP1A,MARCKS,MICAL3,NUF2,P2RX7,PACSIN2,PCLAF,PCNT,PHACTR1,PHACTR3,PRC1,RANBP10,SKA1,SLC4A2,SPC25,STARD9,TESK2,TPM2,TPX2,TTLL3,WASHC2A,WASHC2C,XRCC2
GO:BP	metaphase/anaphase transition of mitotic cell cycle	GO:0007091	false	0.0007035128118156219	3.1527279891316335	94	334	11	21017	ANAPC1,AURKB,BUB1,BUB1B,CDC20,CENPF,GEN1,KNL1,NUF2,SPC25,ZWINT
GO:BP	negative regulation of chromosome organization	GO:2001251	false	0.0007035128118156219	3.1527279891316335	94	334	11	21017	AURKB,BUB1,BUB1B,CDC20,CENPF,GEN1,KNL1,NUF2,SPC25,TOP2A,ZWINT
GO:BP	regulation of cellular component organization	GO:0051128	false	0.0007365637388942486	3.1327896653151637	2398	334	70	21017	AHNAK,AMIGO2,ANAPC1,APOD,APOE,ARHGAP24,ARHGEF10,AURKB,BBC3,BCR,BRCA1,BUB1,BUB1B,CCNF,CCNL1,CDC20,CDK11A,CENPF,CLN3,CXCR4,DIAPH3,DLL1,DPYSL2,EZH2,EZR,FNIP1,FNIP2,FOXM1,GAS2L1,GDF15,GEN1,GPSM2,INPP5K,JADE3,KIF14,KLF4,KNL1,LDLRAP1,LGALS3,MAP1A,MKI67,MOAP1,NCAPH,NOV,NUF2,P2RX7,PACSIN2,PKMYT1,PTK6,PTX3,ROR2,RTN4R,SCARB1,SGK1,SKA1,SLC4A2,SLC7A11,SLIT3,SPC25,SQSTM1,ST7L,SUPV3L1,TFRC,TOP2A,TPX2,TRIM58,WA…
GO:BP	regulation of signaling	GO:0023051	false	0.0007490421854547199	3.1254937224950834	3446	334	91	21017	APOD,APOE,ARHGAP24,ARHGEF10,ASPM,AURKB,BBC3,BCR,BIRC3,BRCA1,CCBE1,CCDC88C,CCL18,CD180,CDC20,CDKN2B,CEP55,CLN3,CPT1A,CREBRF,CXCR4,DGKI,DLK1,DLL1,DUSP10,ERBB4,EVC,EZH2,EZR,FFAR2,FNIP1,FNIP2,FOXM1,GADD45B,GDF15,GEN1,GKAP1,GPNMB,GPR27,GPS2,GRAMD4,HCFC2,HELLS,HPSE,INPP5K,IRAK1,JAG1,KCP,KIF14,KNL1,LGALS3,LMO7,LURAP1L,MAP1A,MGLL,MUC1,NFKBIA,NOV,ONECUT2,OPTN,P2RX7,PACSIN2,PTGIR,PTK6,PTPRE,RALGAPA1,RASGRF…
GO:BP	establishment of chromosome localization	GO:0051303	false	0.0007957076596695231	3.0992464612977293	116	334	12	21017	AURKB,CDCA5,CENPF,CENPQ,KIF14,KIF2C,KIFC1,KNL1,NUF2,SKA1,SPC25,ZWINT
GO:BP	regulation of mitotic nuclear division	GO:0007088	false	0.0009594305508218483	3.0179864565579484	118	334	12	21017	AURKB,BUB1,BUB1B,CDC20,CENPF,GEN1,KNL1,MKI67,NUF2,PKMYT1,SPC25,ZWINT
GO:BP	metaphase/anaphase transition of cell cycle	GO:0044784	false	0.0009715138459730704	3.012551005474028	97	334	11	21017	ANAPC1,AURKB,BUB1,BUB1B,CDC20,CENPF,GEN1,KNL1,NUF2,SPC25,ZWINT
GO:BP	defense response	GO:0006952	false	0.0010637133891187609	2.973175374195081	1809	334	57	21017	AKIRIN2,APOD,APOE,AURKB,BCR,BIRC3,CCL18,CCRL2,CD180,CD244,CD48,CD83,CTSG,CXCR4,DNASE1,DUSP10,EZH2,FFAR2,GGT5,GPAM,GPS2,GRAMD4,GSDMB,HCFC2,IL17RA,IRAK1,KLF4,KYNU,LAT,LGALS3,LILRB3,LY9,MGLL,MMP25,NCR3LG1,NFKBIA,NOV,OPTN,P2RX7,PIK3CD,PSMA6,PTGIR,PTK6,PTX3,RPS6KA4,SFPQ,SLAMF7,SLC15A2,SLPI,SPON2,SQSTM1,SUSD4,TFRC,TNFRSF14,TRIM25,TRIM52,TRIM58
GO:BP	regulation of biological process	GO:0050789	false	0.0015564173720895385	2.807873930425144	12278	334	238	21017	AAMDC,AHNAK,AHNAK2,AKIRIN2,AMIGO2,ANAPC1,APOD,APOE,APOLD1,ARHGAP24,ARHGEF10,ASPM,ATP6V0D2,AURKB,B4GALT5,BACH2,BBC3,BCO2,BCR,BIRC3,BNC2,BRCA1,BRICD5,BUB1,BUB1B,C21ORF91,CAB39L,CCBE1,CCDC88C,CCL18,CCNF,CCNL1,CCRL2,CD180,CD244,CD83,CDC20,CDC25B,CDCA5,CDK11A,CDKN2B,CENPF,CENPQ,CEP128,CEP55,CLN3,CNPPD1,COL4A3BP,CPT1A,CREBRF,CTSG,CXCR4,DBF4B,DGKI,DIAPH3,DLK1,DLL1,DMBX1,DNASE1,DPYSL2,DUSP10,E2F1,EPM2AIP…
GO:BP	regulation of cell communication	GO:0010646	false	0.0016020697700500693	2.7953185743392095	3453	334	90	21017	APOD,APOE,ARHGAP24,ARHGEF10,ASPM,AURKB,BBC3,BCR,BIRC3,BRCA1,CCBE1,CCDC88C,CCL18,CD180,CDC20,CDKN2B,CEP55,CLN3,CPT1A,CREBRF,CXCR4,DGKI,DLK1,DLL1,DUSP10,ERBB4,EVC,EZH2,EZR,FFAR2,FNIP1,FNIP2,FOXM1,GADD45B,GDF15,GEN1,GKAP1,GPNMB,GPR27,GPS2,GRAMD4,HCFC2,HELLS,HPSE,INPP5K,IRAK1,JAG1,KCP,KIF14,KNL1,LGALS3,LURAP1L,MAP1A,MGLL,MUC1,NFKBIA,NOV,ONECUT2,OPTN,P2RX7,PACSIN2,PTGIR,PTK6,PTPRE,RALGAPA1,RASGRF1,RBM…
GO:BP	chromosome localization	GO:0050000	false	0.0016448152872821542	2.7838828662357487	124	334	12	21017	AURKB,CDCA5,CENPF,CENPQ,KIF14,KIF2C,KIFC1,KNL1,NUF2,SKA1,SPC25,ZWINT
GO:BP	regulation of sister chromatid segregation	GO:0033045	false	0.001973583179853625	2.7047445648397046	104	334	11	21017	ANAPC1,AURKB,BUB1,BUB1B,CDC20,CENPF,GEN1,KNL1,NUF2,SPC25,ZWINT
GO:BP	positive regulation of biological process	GO:0048518	false	0.002578052239959203	2.588708286635	6235	334	140	21017	AAMDC,AHNAK,AKIRIN2,AMIGO2,APOE,ARHGEF10,ASPM,AURKB,B4GALT5,BBC3,BCR,BIRC3,BRCA1,BUB1,C21ORF91,CCBE1,CCL18,CD180,CD244,CD83,CDC20,CDC25B,CDCA5,CDKN2B,CENPQ,CLN3,CPT1A,CREBRF,CTSG,CXCR4,DBF4B,DGKI,DLL1,DUSP10,E2F1,EPM2AIP1,ERBB4,EVC,EZH2,EZR,FANCI,FANCM,FFAR2,FNIP1,FNIP2,FOXM1,GADD45B,GDF15,GEN1,GKAP1,GPAM,GPNMB,GPR27,GPS2,GPSM2,GRAMD4,HCFC2,HEXB,HPS4,HPSE,HRH2,IL17RA,INPP5K,IRAK1,JAG1,KCNE1,KCP,K…
GO:BP	regulation of cellular process	GO:0050794	false	0.00277783359555972	2.5562937739672784	11876	334	231	21017	AAMDC,AHNAK,AHNAK2,AKIRIN2,AMIGO2,ANAPC1,APOD,APOE,APOLD1,ARHGAP24,ARHGEF10,ASPM,ATP6V0D2,AURKB,BACH2,BBC3,BCO2,BCR,BIRC3,BNC2,BRCA1,BRICD5,BUB1,BUB1B,CAB39L,CCBE1,CCDC88C,CCL18,CCNF,CCNL1,CCRL2,CD180,CD244,CD83,CDC20,CDC25B,CDCA5,CDK11A,CDKN2B,CENPF,CENPQ,CEP128,CEP55,CLN3,CNPPD1,COL4A3BP,CPT1A,CREBRF,CTSG,CXCR4,DBF4B,DGKI,DIAPH3,DLK1,DLL1,DMBX1,DNASE1,DPYSL2,DUSP10,E2F1,EPM2AIP1,ERBB4,EVC,EZH2,…
GO:BP	cellular response to stimulus	GO:0051716	false	0.0035319510589144087	2.4519853229287474	7320	334	158	21017	ACACA,AKIRIN2,AP5Z1,APOD,APOE,ARHGAP24,ARHGEF10,ASPM,AURKB,BBC3,BCR,BIRC3,BRCA1,BUB1,BUB1B,CAB39L,CCBE1,CCDC88C,CCL18,CCRL2,CD180,CD244,CD83,CDC20,CDCA5,CDKN2B,CENPF,CEP55,CLN3,COL4A3BP,CPT1A,CREBRF,CTSG,CXCR4,DDB2,DGKI,DIAPH3,DLK1,DLL1,DPYSL2,DUSP10,E2F1,ERBB4,EVC,EXO5,EZH2,EZR,FANCE,FANCI,FANCM,FFAR2,FNIP1,FNIP2,FOXM1,GADD45B,GAS2L1,GDF15,GEN1,GJB2,GKAP1,GML,GPNMB,GPR153,GPR27,GPS2,GPSM2,GRAMD4…
GO:BP	mitotic spindle organization	GO:0007052	false	0.003777016443895696	2.422851124392063	134	334	12	21017	ARHGEF10,AURKB,CDC20,GPSM2,KIF4A,KIFC1,KIFC2,NUF2,PCNT,PRC1,SPC25,TPX2
GO:BP	regulation of mitotic metaphase/anaphase transition	GO:0030071	false	0.003970180395638902	2.4011897594709892	90	334	10	21017	AURKB,BUB1,BUB1B,CDC20,CENPF,GEN1,KNL1,NUF2,SPC25,ZWINT
GO:BP	regulation of signal transduction	GO:0009966	false	0.004495175226353115	2.347253374374579	3020	334	80	21017	APOD,APOE,ARHGAP24,ARHGEF10,ASPM,AURKB,BBC3,BCR,BIRC3,BRCA1,CCBE1,CCDC88C,CCL18,CD180,CDKN2B,CEP55,CREBRF,CXCR4,DGKI,DLK1,DLL1,DUSP10,ERBB4,EVC,EZH2,EZR,FNIP1,FNIP2,FOXM1,GADD45B,GDF15,GEN1,GKAP1,GPNMB,GPR27,GPS2,GRAMD4,HCFC2,HELLS,HPSE,INPP5K,IRAK1,JAG1,KCP,KIF14,KNL1,LGALS3,LURAP1L,MGLL,MUC1,NFKBIA,NOV,ONECUT2,OPTN,P2RX7,PTGIR,PTK6,PTPRE,RALGAPA1,RASGRF1,RBM4,RNF13,ROR2,RRAGB,RTN4R,SFPQ,SGK1,SL…
GO:BP	regulation of metaphase/anaphase transition of cell cycle	GO:1902099	false	0.005376220563321835	2.269522922344737	93	334	10	21017	AURKB,BUB1,BUB1B,CDC20,CENPF,GEN1,KNL1,NUF2,SPC25,ZWINT
GO:BP	meiotic cell cycle phase transition	GO:0044771	false	0.006171311866770599	2.209622505992804	15	334	5	21017	CDC20,CDC25B,KNL1,PKMYT1,ZWINT
GO:BP	cell population proliferation	GO:0008283	true	0.006377925585439469	2.1953205522021135	2009	334	59	21017	AKIRIN2,APOD,APOE,ASPM,BRICD5,CD180,CDC25B,CDKN2B,COL4A3BP,DBF4B,DLL1,DUSP10,E2F1,ERBB4,EZH2,FNIP1,FOXM1,GML,GPAM,GPNMB,HELLS,HPSE,IFI30,IRAK1,JAG1,KIF14,KLF4,LAMA5,LDLRAP1,LGALS3,LGI4,MCM7,MELK,MKI67,NFKBIA,NOV,P2RX7,PIK3CD,PRC1,PTBP2,PTGIR,RASGRF1,SCARB1,SCX,SGK1,SHB,SHCBP1,SLC4A2,SLC7A11,SLIT3,SOD2,SQSTM1,STX3,TBX19,TFRC,TNFRSF14,TRAF5,ZBTB7C,ZNF703
GO:BP	intracellular signal transduction	GO:0035556	false	0.00644558709365891	2.1907375189740255	2946	334	78	21017	APOE,ARHGAP24,ARHGEF10,AURKB,BBC3,BCR,BIRC3,BRCA1,BUB1,BUB1B,CAB39L,CCDC88C,CCL18,CCRL2,CDC20,CENPF,CEP55,CREBRF,CXCR4,DGKI,DUSP10,E2F1,ERBB4,EZH2,EZR,FNIP1,FNIP2,FOXM1,GADD45B,GDF15,GEN1,GML,GPNMB,GPS2,GRAMD4,GTSE1,HCFC2,HELLS,HPSE,ICK,INPP5K,INTS3,IRAK1,KIF14,KNL1,LAT,LURAP1L,MELK,MOAP1,MUC1,NFKBIA,NOV,NUF2,OPTN,P2RX7,PIK3CD,RALGAPA1,RASGRF1,RNF13,ROR2,RPS6KA4,RRAGB,RTN4R,SFPQ,SGK1,SH3BP5L,SLC1…
GO:BP	microtubule cytoskeleton organization involved in mitosis	GO:1902850	false	0.007728158330365481	2.1119239889088592	169	334	13	21017	ARHGEF10,AURKB,CDC20,CENPA,GPSM2,KIF4A,KIFC1,KIFC2,NUF2,PCNT,PRC1,SPC25,TPX2
GO:BP	regulation of response to stimulus	GO:0048583	false	0.008216119868287401	2.085333233267153	3958	334	97	21017	AKIRIN2,APOD,APOE,ARHGAP24,ARHGEF10,ASPM,AURKB,BBC3,BCR,BIRC3,BRCA1,CCBE1,CCDC88C,CCL18,CD180,CDKN2B,CEP55,CLN3,CREBRF,CTSG,CXCR4,DGKI,DLK1,DLL1,DNASE1,DUSP10,ERBB4,EVC,EZH2,EZR,FFAR2,FNIP1,FNIP2,FOXM1,GADD45B,GDF15,GEN1,GKAP1,GPNMB,GPR27,GPS2,GRAMD4,HCFC2,HELLS,HPSE,IL17RA,INPP5K,IRAK1,JAG1,KCP,KIF14,KLF4,KNL1,LAT,LGALS3,LURAP1L,MGLL,MUC1,NCR3LG1,NFKBIA,NOV,ONECUT2,OPTN,P2RX7,PIK3CD,PSMA6,PTGIR,…
GO:BP	regulation of nuclear division	GO:0051783	false	0.00999556474915314	2.0001926632255103	147	334	12	21017	AURKB,BUB1,BUB1B,CDC20,CENPF,GEN1,KNL1,MKI67,NUF2,PKMYT1,SPC25,ZWINT
GO:BP	negative regulation of organelle organization	GO:0010639	false	0.01180525485861515	1.9279246326855959	357	334	19	21017	AURKB,BRCA1,BUB1,BUB1B,CCNF,CDC20,CENPF,DIAPH3,FNIP1,GEN1,INPP5K,KNL1,NUF2,SPC25,TFRC,TOP2A,TPX2,WASHC2C,ZWINT
GO:BP	positive regulation of response to stimulus	GO:0048584	false	0.012049194610122436	1.919041981144647	2293	334	64	21017	AKIRIN2,APOE,ASPM,AURKB,BBC3,BIRC3,BRCA1,CCBE1,CCL18,CD180,CDKN2B,CTSG,CXCR4,DGKI,DLL1,ERBB4,EVC,EZH2,EZR,FFAR2,FNIP1,FNIP2,FOXM1,GADD45B,GDF15,GEN1,GKAP1,GPNMB,GPR27,GPS2,GRAMD4,HCFC2,HPSE,IL17RA,IRAK1,JAG1,KCP,KNL1,LAT,LGALS3,LURAP1L,NCR3LG1,NFKBIA,NOV,OPTN,P2RX7,PIK3CD,PTK6,RASGRF1,RNF13,ROR2,RRAGB,RTN4R,SFPQ,SHB,SLC15A2,SQSTM1,STX3,SUSD4,TFRC,TRAF5,TRIM25,TRIM52,TRIM58
GO:BP	membraneless organelle assembly	GO:0140694	false	0.01817334128363228	1.7405652175660027	402	334	20	21017	ARHGEF10,ASPM,AURKB,BRCA1,CCDC69,CDC20,CENPA,CENPF,CEP152,DIAPH3,EZR,GOLGA8B,GPSM2,KIF4A,KIFC1,KIFC2,PRC1,SQSTM1,STARD9,TPX2
GO:BP	regulation of intracellular signal transduction	GO:1902531	false	0.018550536575517005	1.7316435238701808	1935	334	56	21017	APOE,ARHGAP24,ARHGEF10,AURKB,BBC3,BCR,BIRC3,BRCA1,CCL18,CEP55,CREBRF,DGKI,DUSP10,ERBB4,EZH2,EZR,FNIP1,FNIP2,FOXM1,GADD45B,GDF15,GEN1,GPNMB,GPS2,GRAMD4,HCFC2,HELLS,HPSE,INPP5K,IRAK1,KIF14,KNL1,LURAP1L,MUC1,NFKBIA,NOV,OPTN,P2RX7,RALGAPA1,RASGRF1,RNF13,ROR2,RRAGB,RTN4R,SFPQ,SGK1,SLC15A2,SOD2,SQSTM1,TFRC,TRAF5,TRIM25,TRIM52,TRIM58,WDR76,ZWINT
GO:BP	positive regulation of cellular process	GO:0048522	false	0.021621364707738167	1.6651168975087485	5886	334	130	21017	AAMDC,AHNAK,AKIRIN2,AMIGO2,APOE,ARHGEF10,ASPM,AURKB,BBC3,BCR,BIRC3,BRCA1,BUB1,CCBE1,CCL18,CD180,CD244,CD83,CDC20,CDC25B,CDCA5,CDKN2B,CENPQ,CLN3,CPT1A,CREBRF,CTSG,CXCR4,DBF4B,DGKI,DLL1,DUSP10,E2F1,EPM2AIP1,ERBB4,EVC,EZH2,EZR,FANCI,FANCM,FFAR2,FNIP1,FNIP2,FOXM1,GADD45B,GDF15,GEN1,GKAP1,GPAM,GPNMB,GPR27,GPS2,GPSM2,HCFC2,HEXB,HPS4,HPSE,IL17RA,INPP5K,IRAK1,JAG1,KCNE1,KCP,KIF14,KLF4,KLF6,KNL1,LAT,LDLRA…
GO:BP	response to stimulus	GO:0050896	false	0.022800985073158007	1.6420463897278241	8993	334	182	21017	ACACA,AHNAK,AKIRIN2,AP5Z1,APOD,APOE,ARHGAP24,ARHGEF10,ASPM,AURKB,BACH2,BBC3,BCR,BIRC3,BRCA1,BUB1,BUB1B,C15ORF48,CAB39L,CCBE1,CCDC88C,CCL18,CCRL2,CD180,CD244,CD48,CD83,CDC20,CDCA5,CDKN2B,CENPF,CEP55,CLN3,COL4A3BP,CPT1A,CREBRF,CTSG,CXCR4,DDB2,DGKI,DIAPH3,DLK1,DLL1,DNASE1,DPYSL2,DUSP10,E2F1,EPM2AIP1,ERBB4,EVC,EXO5,EZH2,EZR,FANCE,FANCI,FANCM,FFAR2,FNIP1,FNIP2,FOXM1,GADD45B,GAS2L1,GDF15,GEN1,GGT5,GJB2…
GO:BP	lipid storage	GO:0019915	true	0.03450978956740744	1.4620576889262007	91	334	9	21017	APOE,CPT1A,FFAR2,GM2A,HEXB,NFKBIA,PLIN2,SCARB1,SREBF1
GO:BP	localization	GO:0051179	true	0.04958137892756995	1.304681399062612	5521	334	122	21017	AHNAK,AKIRIN2,AP5Z1,APOD,APOE,APOLD1,ASPM,ATP6V0D2,AURKB,BACH2,BBC3,BCR,BRCA1,BUB1B,CATSPER2,CCDC88C,CDCA5,CENPA,CENPF,CENPQ,CEP128,CEP55,CLDN15,CLN3,COL4A3BP,CPT1A,CXCR4,DGKI,DIAPH3,DLL1,DPYSL2,ERBB4,EZH2,EZR,FFAR2,GAS2L1,GJB2,GM2A,GPR27,GPS2,GPSM2,GSDMB,HEXB,HPS4,HPSE,HRH2,ICK,INPP5K,KCNE1,KCNJ14,KIF14,KIF2C,KIF4A,KIFC1,KLHL21,KNL1,LAMA5,LAT,LDLRAP1,LGALS3,MADCAM1,MAP1A,MCM8,MICAL3,MOAP1,MUC1,N…
GO:CC	microtubule cytoskeleton	GO:0015630	true	5.6211217885191064e-9	8.250177005080872	1414	349	58	22115	ARHGEF10,ASPM,AURKB,BRCA1,BUB1B,CCDC146,CCDC69,CCDC88C,CCNA1,CCNF,CD180,CDC20,CDC25B,CENPF,CENPU,CEP128,CEP152,CEP55,CFAP70,CKAP2L,DIAPH3,DPYSL2,E2F1,EVC,EZR,FANCE,FNIP2,GAS2L1,GEN1,GPSM2,GTSE1,ICK,KIF14,KIF15,KIF2C,KIF4A,KIFC1,KIFC2,KLF4,KLHL21,MAP1A,MAP1LC3B,MARCKS,MICAL3,PACSIN2,PCLAF,PCNT,PRC1,ROR2,SFI1,SHCBP1,SKA1,STARD9,TOP2A,TPX2,TRAF5,TTLL3,XRCC2
GO:CC	cytoplasm	GO:0005737	true	7.919915718571358e-9	8.101279440020878	12394	349	255	22115	AAMDC,ACACA,AHNAK,AHNAK2,AK9,AKIRIN2,AMDHD2,ANAPC1,AP5Z1,APOD,APOE,ARGLU1,ARHGAP24,ARHGEF10,ASPM,ATAD3B,ATP6V0D2,AURKB,B4GALT5,BAALC,BACH2,BBC3,BCO2,BCR,BIRC3,BRCA1,BUB1,BUB1B,C11ORF21,CA13,CAB39L,CCDC146,CCDC69,CCDC88C,CCNA1,CCNF,CCRL2,CDC20,CDC25B,CDCA5,CDK11A,CDKN2B,CENPA,CENPF,CENPQ,CENPU,CEP128,CEP152,CEP55,CFAP70,CKAP2L,CLN3,COL20A1,COL4A3BP,CPT1A,CREBRF,CSAD,CTSG,CXCR4,CYP27A1,DBF4B,DGKI,D…
GO:CC	outer kinetochore	GO:0000940	true	1.777231071538461e-7	6.750256102543626	21	349	8	22115	BUB1,BUB1B,CENPF,KNL1,NUF2,SKA1,SPC25,ZWINT
GO:CC	cytosol	GO:0005829	false	2.866587120875813e-7	6.542634854677492	5513	349	138	22115	ACACA,AHNAK,AHNAK2,AK9,AMDHD2,ANAPC1,APOD,ARGLU1,ARHGEF10,AURKB,BAALC,BACH2,BBC3,BCR,BIRC3,BUB1,BUB1B,CA13,CAB39L,CCNA1,CCNF,CDC20,CDC25B,CDCA5,CDKN2B,CENPA,CENPF,CENPQ,CENPU,CEP152,CKAP2L,CLN3,COL4A3BP,CTSG,DGKI,DIAPH3,DNAJC9,DPYSL2,DUSP10,EIF4A1,ERBB4,EXO5,EZR,FANCE,FANCI,FANCM,FBXO10,FNIP1,FNIP2,GM2A,GOLGA8A,GOLGA8B,GPS2,GPSM2,GTSE1,HCFC2,HPS4,ICK,IFI30,INPP5K,IRAK1,KCTD7,KIF14,KIF15,KIF2C,KIF…
GO:CC	microtubule organizing center	GO:0005815	false	5.043462563462111e-7	6.297271198498304	874	349	40	22115	ARHGEF10,ASPM,AURKB,BRCA1,BUB1B,CCDC146,CCDC88C,CCNF,CDC20,CDC25B,CENPF,CENPU,CEP128,CEP152,CEP55,CFAP70,CKAP2L,DIAPH3,E2F1,EVC,EZR,FANCE,FNIP2,GEN1,GPSM2,ICK,KIF15,KIF2C,KIFC1,KIFC2,MARCKS,PACSIN2,PCLAF,PCNT,SFI1,SKA1,STARD9,TOP2A,TRAF5,XRCC2
GO:CC	condensed chromosome	GO:0000793	false	0.00003868928743420063	4.4124092688893635	282	349	19	22115	AURKB,BRCA1,BUB1,BUB1B,CDC20,CENPA,CENPF,CENPQ,CENPU,KIF2C,KNL1,MKI67,NCAPH,NUF2,SKA1,SPC25,SYCP2,TOP2A,ZWINT
GO:CC	spindle	GO:0005819	false	0.0000414396441259398	4.382583982867173	437	349	24	22115	ASPM,AURKB,BUB1B,CCDC69,CD180,CDC20,CDC25B,CENPF,CEP128,CKAP2L,DIAPH3,GPSM2,KIF14,KIF15,KIF2C,KIF4A,KIFC1,KIFC2,KLHL21,MICAL3,PRC1,SHCBP1,SKA1,TPX2
GO:CC	chromosome, centromeric region	GO:0000775	false	0.00005240206752647206	4.280651577565432	259	349	18	22115	AURKB,BUB1,BUB1B,CDC20,CDCA5,CENPA,CENPF,CENPQ,CENPU,EZH2,HELLS,KIF2C,KNL1,NUF2,SKA1,SPC25,TOP2A,ZWINT
GO:CC	nucleoplasm	GO:0005654	true	0.00013965188964591943	3.854953183434202	4229	349	105	22115	AK9,AKIRIN2,ANAPC1,AP5Z1,ARGLU1,AURKB,BAALC,BACH2,BIRC3,BNC2,BRCA1,BUB1,CCNA1,CCNL1,CD180,CDC20,CDC25B,CDCA5,CENPA,CENPF,CENPQ,CENPU,CEP152,COL4A3BP,CREBRF,DBF4B,DDB2,DNAJC9,DUSP10,E2F1,ERBB4,EXO5,EZH2,FANCE,FANCI,FANCM,FOXM1,GEN1,GON4L,GPS2,GTSE1,HCFC2,HPSE,IGFLR1,INTS3,IRAK1,JADE3,KIF4A,KLF4,KLF6,KNL1,KYNU,LGALS3,LMO7,MCM7,MCM8,MICAL3,MKI67,NAV2,NCAPH,NFKBIA,NUF2,NXF1,ONECUT2,OPTN,PACSIN2,PCF11…
GO:CC	supramolecular complex	GO:0099080	false	0.0001678436406956196	3.775095108768787	1426	349	48	22115	AHNAK,AHNAK2,ASPM,AURKB,BUB1,BUB1B,CDC20,CENPF,CENPQ,CENPU,CTSG,DIAPH3,DPYSL2,EZR,GAS2L1,GTSE1,KCNE1,KIF14,KIF15,KIF2C,KIF4A,KIFC1,KIFC2,KLHL21,KNL1,KRT72,KRT80,LDLRAP1,MAP1A,MAP1LC3B,NUF2,NXF1,PABPC1L,PCNT,PRC1,PSMA6,RBM4,ROR2,SHB,SKA1,SPC25,SQSTM1,TPM2,TPX2,TRIM25,TTLL3,ZC3H12C,ZWINT
GO:CC	cytoskeleton	GO:0005856	false	0.0003053695217954159	3.515174311014371	2440	349	69	22115	ACACA,AHNAK,AK9,ARHGAP24,ARHGEF10,ASPM,AURKB,BRCA1,BUB1B,CCDC146,CCDC69,CCDC88C,CCNA1,CCNF,CD180,CDC20,CDC25B,CENPF,CENPQ,CENPU,CEP128,CEP152,CEP55,CFAP70,CKAP2L,DIAPH3,DPYSL2,E2F1,EVC,EZR,FANCE,FNIP2,GAS2L1,GEN1,GPSM2,GTSE1,ICK,KIF14,KIF15,KIF2C,KIF4A,KIFC1,KIFC2,KLF4,KLHL21,KRT72,KRT80,LDLRAP1,MAP1A,MAP1LC3B,MARCKS,MICAL3,ONECUT2,PACSIN2,PCLAF,PCNT,PRC1,ROR2,SFI1,SHCBP1,SKA1,SNTA1,STARD9,TOP2A,…
GO:CC	condensed chromosome, centromeric region	GO:0000779	false	0.0003717991260058198	3.4296916354659377	182	349	14	22115	AURKB,BUB1,BUB1B,CDC20,CENPA,CENPF,CENPQ,CENPU,KIF2C,KNL1,NUF2,SKA1,SPC25,ZWINT
GO:CC	kinetochore	GO:0000776	false	0.0010153765254904009	2.993372881277909	171	349	13	22115	AURKB,BUB1,BUB1B,CDC20,CENPF,CENPQ,CENPU,KIF2C,KNL1,NUF2,SKA1,SPC25,ZWINT
GO:CC	centrosome	GO:0005813	false	0.0017877992094377545	2.747681259102701	733	349	29	22115	ARHGEF10,ASPM,AURKB,BUB1B,CCDC88C,CCNF,CDC20,CDC25B,CENPF,CENPU,CEP128,CEP152,CEP55,CKAP2L,E2F1,FANCE,FNIP2,GEN1,GPSM2,KIF15,KIF2C,KIFC1,MARCKS,PACSIN2,PCLAF,PCNT,SKA1,TRAF5,XRCC2
GO:CC	chromosome	GO:0005694	false	0.0054887358746951035	2.260527667546379	1956	349	55	22115	AKIRIN2,AURKB,BACH2,BNC2,BRCA1,BUB1,BUB1B,CDC20,CDCA5,CENPA,CENPF,CENPQ,CENPU,DDB2,DMBX1,E2F1,EZH2,FANCE,FANCI,FANCM,FOXM1,HELLS,INTS3,JADE3,KIF2C,KIF4A,KLF4,KLF6,KNL1,MCM7,MCM8,MKI67,MUC1,NCAPH,NUF2,OLIG1,ONECUT2,PRC1,SCX,SETDB2,SFPQ,SKA1,SPC25,SREBF1,SYCP2,TBX19,TOP2A,TOP3A,TSHZ1,USF2,USP51,WDR76,XRCC2,ZMIZ2,ZWINT
GO:CC	chromosomal region	GO:0098687	false	0.007339473462991491	2.1343350954408282	403	349	19	22115	AURKB,BUB1,BUB1B,CDC20,CDCA5,CENPA,CENPF,CENPQ,CENPU,EZH2,HELLS,KIF2C,KNL1,MCM7,NUF2,SKA1,SPC25,TOP2A,ZWINT
GO:CC	spindle pole	GO:0000922	false	0.007637647631218351	2.117040382012391	177	349	12	22115	ASPM,AURKB,CDC20,CDC25B,CENPF,CEP128,CKAP2L,DIAPH3,GPSM2,KLHL21,PRC1,TPX2
GO:CC	microtubule	GO:0005874	false	0.02326836354387244	1.6332341594230797	477	349	20	22115	ASPM,AURKB,DPYSL2,GAS2L1,GTSE1,KIF14,KIF15,KIF2C,KIF4A,KIFC1,KIFC2,KLHL21,MAP1A,MAP1LC3B,PCNT,PRC1,ROR2,SKA1,TPX2,TTLL3
GO:CC	lytic vacuole	GO:0000323	false	0.025600059129513398	1.5917590315790986	763	349	27	22115	AHNAK,ATP6V0D2,BBC3,CLN3,CTSG,CXCR4,FNIP1,FNIP2,GM2A,HEXB,HPS4,HPSE,IFI30,KCNE1,RNASEK,RNF13,RRAGB,SCARB1,SLC26A11,SLC2A6,SLC37A3,SLC38A7,SLCO4C1,SPNS1,SQSTM1,STX3,TMEM163
GO:CC	lysosome	GO:0005764	false	0.025600059129513398	1.5917590315790986	763	349	27	22115	AHNAK,ATP6V0D2,BBC3,CLN3,CTSG,CXCR4,FNIP1,FNIP2,GM2A,HEXB,HPS4,HPSE,IFI30,KCNE1,RNASEK,RNF13,RRAGB,SCARB1,SLC26A11,SLC2A6,SLC37A3,SLC38A7,SLCO4C1,SPNS1,SQSTM1,STX3,TMEM163
GO:CC	vacuole	GO:0005773	false	0.029974670454766345	1.5232455828901061	856	349	29	22115	AHNAK,ATP6V0D2,BBC3,CLN3,CTSG,CXCR4,FNIP1,FNIP2,GM2A,HEXB,HPS4,HPSE,IFI30,KCNE1,MAP1LC3B,OPTN,RNASEK,RNF13,RRAGB,SCARB1,SLC26A11,SLC2A6,SLC37A3,SLC38A7,SLCO4C1,SPNS1,SQSTM1,STX3,TMEM163
GO:CC	microtubule cytoskeleton	GO:0015630	true	5.6211217885191064e-9	8.250177005080872	1414	349	58	22115	ARHGEF10,ASPM,AURKB,BRCA1,BUB1B,CCDC146,CCDC69,CCDC88C,CCNA1,CCNF,CD180,CDC20,CDC25B,CENPF,CENPU,CEP128,CEP152,CEP55,CFAP70,CKAP2L,DIAPH3,DPYSL2,E2F1,EVC,EZR,FANCE,FNIP2,GAS2L1,GEN1,GPSM2,GTSE1,ICK,KIF14,KIF15,KIF2C,KIF4A,KIFC1,KIFC2,KLF4,KLHL21,MAP1A,MAP1LC3B,MARCKS,MICAL3,PACSIN2,PCLAF,PCNT,PRC1,ROR2,SFI1,SHCBP1,SKA1,STARD9,TOP2A,TPX2,TRAF5,TTLL3,XRCC2
GO:CC	cytoplasm	GO:0005737	true	7.919915718571358e-9	8.101279440020878	12394	349	255	22115	AAMDC,ACACA,AHNAK,AHNAK2,AK9,AKIRIN2,AMDHD2,ANAPC1,AP5Z1,APOD,APOE,ARGLU1,ARHGAP24,ARHGEF10,ASPM,ATAD3B,ATP6V0D2,AURKB,B4GALT5,BAALC,BACH2,BBC3,BCO2,BCR,BIRC3,BRCA1,BUB1,BUB1B,C11ORF21,CA13,CAB39L,CCDC146,CCDC69,CCDC88C,CCNA1,CCNF,CCRL2,CDC20,CDC25B,CDCA5,CDK11A,CDKN2B,CENPA,CENPF,CENPQ,CENPU,CEP128,CEP152,CEP55,CFAP70,CKAP2L,CLN3,COL20A1,COL4A3BP,CPT1A,CREBRF,CSAD,CTSG,CXCR4,CYP27A1,DBF4B,DGKI,D…
GO:CC	outer kinetochore	GO:0000940	true	1.777231071538461e-7	6.750256102543626	21	349	8	22115	BUB1,BUB1B,CENPF,KNL1,NUF2,SKA1,SPC25,ZWINT
GO:CC	cytosol	GO:0005829	false	2.866587120875813e-7	6.542634854677492	5513	349	138	22115	ACACA,AHNAK,AHNAK2,AK9,AMDHD2,ANAPC1,APOD,ARGLU1,ARHGEF10,AURKB,BAALC,BACH2,BBC3,BCR,BIRC3,BUB1,BUB1B,CA13,CAB39L,CCNA1,CCNF,CDC20,CDC25B,CDCA5,CDKN2B,CENPA,CENPF,CENPQ,CENPU,CEP152,CKAP2L,CLN3,COL4A3BP,CTSG,DGKI,DIAPH3,DNAJC9,DPYSL2,DUSP10,EIF4A1,ERBB4,EXO5,EZR,FANCE,FANCI,FANCM,FBXO10,FNIP1,FNIP2,GM2A,GOLGA8A,GOLGA8B,GPS2,GPSM2,GTSE1,HCFC2,HPS4,ICK,IFI30,INPP5K,IRAK1,KCTD7,KIF14,KIF15,KIF2C,KIF…
GO:CC	microtubule organizing center	GO:0005815	false	5.043462563462111e-7	6.297271198498304	874	349	40	22115	ARHGEF10,ASPM,AURKB,BRCA1,BUB1B,CCDC146,CCDC88C,CCNF,CDC20,CDC25B,CENPF,CENPU,CEP128,CEP152,CEP55,CFAP70,CKAP2L,DIAPH3,E2F1,EVC,EZR,FANCE,FNIP2,GEN1,GPSM2,ICK,KIF15,KIF2C,KIFC1,KIFC2,MARCKS,PACSIN2,PCLAF,PCNT,SFI1,SKA1,STARD9,TOP2A,TRAF5,XRCC2
GO:CC	condensed chromosome	GO:0000793	false	0.00003868928743420063	4.4124092688893635	282	349	19	22115	AURKB,BRCA1,BUB1,BUB1B,CDC20,CENPA,CENPF,CENPQ,CENPU,KIF2C,KNL1,MKI67,NCAPH,NUF2,SKA1,SPC25,SYCP2,TOP2A,ZWINT
GO:CC	spindle	GO:0005819	false	0.0000414396441259398	4.382583982867173	437	349	24	22115	ASPM,AURKB,BUB1B,CCDC69,CD180,CDC20,CDC25B,CENPF,CEP128,CKAP2L,DIAPH3,GPSM2,KIF14,KIF15,KIF2C,KIF4A,KIFC1,KIFC2,KLHL21,MICAL3,PRC1,SHCBP1,SKA1,TPX2
GO:CC	chromosome, centromeric region	GO:0000775	false	0.00005240206752647206	4.280651577565432	259	349	18	22115	AURKB,BUB1,BUB1B,CDC20,CDCA5,CENPA,CENPF,CENPQ,CENPU,EZH2,HELLS,KIF2C,KNL1,NUF2,SKA1,SPC25,TOP2A,ZWINT
GO:CC	nucleoplasm	GO:0005654	true	0.00013965188964591943	3.854953183434202	4229	349	105	22115	AK9,AKIRIN2,ANAPC1,AP5Z1,ARGLU1,AURKB,BAALC,BACH2,BIRC3,BNC2,BRCA1,BUB1,CCNA1,CCNL1,CD180,CDC20,CDC25B,CDCA5,CENPA,CENPF,CENPQ,CENPU,CEP152,COL4A3BP,CREBRF,DBF4B,DDB2,DNAJC9,DUSP10,E2F1,ERBB4,EXO5,EZH2,FANCE,FANCI,FANCM,FOXM1,GEN1,GON4L,GPS2,GTSE1,HCFC2,HPSE,IGFLR1,INTS3,IRAK1,JADE3,KIF4A,KLF4,KLF6,KNL1,KYNU,LGALS3,LMO7,MCM7,MCM8,MICAL3,MKI67,NAV2,NCAPH,NFKBIA,NUF2,NXF1,ONECUT2,OPTN,PACSIN2,PCF11…
GO:CC	supramolecular complex	GO:0099080	false	0.0001678436406956196	3.775095108768787	1426	349	48	22115	AHNAK,AHNAK2,ASPM,AURKB,BUB1,BUB1B,CDC20,CENPF,CENPQ,CENPU,CTSG,DIAPH3,DPYSL2,EZR,GAS2L1,GTSE1,KCNE1,KIF14,KIF15,KIF2C,KIF4A,KIFC1,KIFC2,KLHL21,KNL1,KRT72,KRT80,LDLRAP1,MAP1A,MAP1LC3B,NUF2,NXF1,PABPC1L,PCNT,PRC1,PSMA6,RBM4,ROR2,SHB,SKA1,SPC25,SQSTM1,TPM2,TPX2,TRIM25,TTLL3,ZC3H12C,ZWINT
GO:CC	cytoskeleton	GO:0005856	false	0.0003053695217954159	3.515174311014371	2440	349	69	22115	ACACA,AHNAK,AK9,ARHGAP24,ARHGEF10,ASPM,AURKB,BRCA1,BUB1B,CCDC146,CCDC69,CCDC88C,CCNA1,CCNF,CD180,CDC20,CDC25B,CENPF,CENPQ,CENPU,CEP128,CEP152,CEP55,CFAP70,CKAP2L,DIAPH3,DPYSL2,E2F1,EVC,EZR,FANCE,FNIP2,GAS2L1,GEN1,GPSM2,GTSE1,ICK,KIF14,KIF15,KIF2C,KIF4A,KIFC1,KIFC2,KLF4,KLHL21,KRT72,KRT80,LDLRAP1,MAP1A,MAP1LC3B,MARCKS,MICAL3,ONECUT2,PACSIN2,PCLAF,PCNT,PRC1,ROR2,SFI1,SHCBP1,SKA1,SNTA1,STARD9,TOP2A,…
GO:CC	condensed chromosome, centromeric region	GO:0000779	false	0.0003717991260058198	3.4296916354659377	182	349	14	22115	AURKB,BUB1,BUB1B,CDC20,CENPA,CENPF,CENPQ,CENPU,KIF2C,KNL1,NUF2,SKA1,SPC25,ZWINT
GO:CC	kinetochore	GO:0000776	false	0.0010153765254904009	2.993372881277909	171	349	13	22115	AURKB,BUB1,BUB1B,CDC20,CENPF,CENPQ,CENPU,KIF2C,KNL1,NUF2,SKA1,SPC25,ZWINT
GO:CC	centrosome	GO:0005813	false	0.0017877992094377545	2.747681259102701	733	349	29	22115	ARHGEF10,ASPM,AURKB,BUB1B,CCDC88C,CCNF,CDC20,CDC25B,CENPF,CENPU,CEP128,CEP152,CEP55,CKAP2L,E2F1,FANCE,FNIP2,GEN1,GPSM2,KIF15,KIF2C,KIFC1,MARCKS,PACSIN2,PCLAF,PCNT,SKA1,TRAF5,XRCC2
GO:CC	chromosome	GO:0005694	false	0.0054887358746951035	2.260527667546379	1956	349	55	22115	AKIRIN2,AURKB,BACH2,BNC2,BRCA1,BUB1,BUB1B,CDC20,CDCA5,CENPA,CENPF,CENPQ,CENPU,DDB2,DMBX1,E2F1,EZH2,FANCE,FANCI,FANCM,FOXM1,HELLS,INTS3,JADE3,KIF2C,KIF4A,KLF4,KLF6,KNL1,MCM7,MCM8,MKI67,MUC1,NCAPH,NUF2,OLIG1,ONECUT2,PRC1,SCX,SETDB2,SFPQ,SKA1,SPC25,SREBF1,SYCP2,TBX19,TOP2A,TOP3A,TSHZ1,USF2,USP51,WDR76,XRCC2,ZMIZ2,ZWINT
GO:CC	chromosomal region	GO:0098687	false	0.007339473462991491	2.1343350954408282	403	349	19	22115	AURKB,BUB1,BUB1B,CDC20,CDCA5,CENPA,CENPF,CENPQ,CENPU,EZH2,HELLS,KIF2C,KNL1,MCM7,NUF2,SKA1,SPC25,TOP2A,ZWINT
GO:CC	spindle pole	GO:0000922	false	0.007637647631218351	2.117040382012391	177	349	12	22115	ASPM,AURKB,CDC20,CDC25B,CENPF,CEP128,CKAP2L,DIAPH3,GPSM2,KLHL21,PRC1,TPX2
GO:CC	microtubule	GO:0005874	false	0.02326836354387244	1.6332341594230797	477	349	20	22115	ASPM,AURKB,DPYSL2,GAS2L1,GTSE1,KIF14,KIF15,KIF2C,KIF4A,KIFC1,KIFC2,KLHL21,MAP1A,MAP1LC3B,PCNT,PRC1,ROR2,SKA1,TPX2,TTLL3
GO:CC	lytic vacuole	GO:0000323	false	0.025600059129513398	1.5917590315790986	763	349	27	22115	AHNAK,ATP6V0D2,BBC3,CLN3,CTSG,CXCR4,FNIP1,FNIP2,GM2A,HEXB,HPS4,HPSE,IFI30,KCNE1,RNASEK,RNF13,RRAGB,SCARB1,SLC26A11,SLC2A6,SLC37A3,SLC38A7,SLCO4C1,SPNS1,SQSTM1,STX3,TMEM163
GO:CC	lysosome	GO:0005764	false	0.025600059129513398	1.5917590315790986	763	349	27	22115	AHNAK,ATP6V0D2,BBC3,CLN3,CTSG,CXCR4,FNIP1,FNIP2,GM2A,HEXB,HPS4,HPSE,IFI30,KCNE1,RNASEK,RNF13,RRAGB,SCARB1,SLC26A11,SLC2A6,SLC37A3,SLC38A7,SLCO4C1,SPNS1,SQSTM1,STX3,TMEM163
GO:CC	vacuole	GO:0005773	false	0.029974670454766345	1.5232455828901061	856	349	29	22115	AHNAK,ATP6V0D2,BBC3,CLN3,CTSG,CXCR4,FNIP1,FNIP2,GM2A,HEXB,HPS4,HPSE,IFI30,KCNE1,MAP1LC3B,OPTN,RNASEK,RNF13,RRAGB,SCARB1,SLC26A11,SLC2A6,SLC37A3,SLC38A7,SLCO4C1,SPNS1,SQSTM1,STX3,TMEM163
KEGG	Cell cycle	KEGG:04110	false	0.000019388188486595772	4.712462766838151	157	158	15	8484	ANAPC1,AURKB,BUB1,BUB1B,CCNA1,CDC20,CDC25B,CDCA5,CDKN2B,DBF4B,E2F1,GADD45B,KNL1,MCM7,PKMYT1
KEGG	Small cell lung cancer	KEGG:05222	false	0.004910659685411388	2.308860161952508	92	158	9	8484	BIRC3,CDKN2B,DDB2,E2F1,GADD45B,LAMA5,NFKBIA,PIK3CD,TRAF5
KEGG	Fanconi anemia pathway	KEGG:03460	false	0.04617639229714059	1.335580000969489	54	158	6	8484	BRCA1,FANCE,FANCI,FANCM,POLN,TOP3A
REAC	Cell Cycle, Mitotic	REAC:R-HSA-69278	false	2.3622409145743077e-7	6.626675812677296	547	215	35	10916	ANAPC1,AURKB,BUB1,BUB1B,CCNA1,CDC20,CDC25B,CDCA5,CDK11A,CDKN2B,CENPA,CENPF,CENPQ,CENPU,CEP152,E2F1,FOXM1,GTSE1,KIF2C,KNL1,MCM7,MCM8,NCAPH,NUF2,OPTN,PCNT,PKMYT1,PSMA6,PTK6,SFI1,SKA1,SPC25,TOP2A,TPX2,ZWINT
REAC	Amplification of signal from unattached kinetochores via a MAD2 inhibitory signal	REAC:R-HSA-141444	false	0.0000012909532447214252	5.889089486569513	92	215	14	10916	AURKB,BUB1,BUB1B,CDC20,CENPA,CENPF,CENPQ,CENPU,KIF2C,KNL1,NUF2,SKA1,SPC25,ZWINT
REAC	Amplification of signal from the kinetochores	REAC:R-HSA-141424	false	0.0000012909532447214252	5.889089486569513	92	215	14	10916	AURKB,BUB1,BUB1B,CDC20,CENPA,CENPF,CENPQ,CENPU,KIF2C,KNL1,NUF2,SKA1,SPC25,ZWINT
REAC	Mitotic Spindle Checkpoint	REAC:R-HSA-69618	false	0.000001452941539472394	5.837751859614793	109	215	15	10916	ANAPC1,AURKB,BUB1,BUB1B,CDC20,CENPA,CENPF,CENPQ,CENPU,KIF2C,KNL1,NUF2,SKA1,SPC25,ZWINT
REAC	Cell Cycle	REAC:R-HSA-1640170	false	0.000001592481202727842	5.797925685271892	677	215	38	10916	ANAPC1,AURKB,BRCA1,BUB1,BUB1B,CCNA1,CDC20,CDC25B,CDCA5,CDK11A,CDKN2B,CENPA,CENPF,CENPQ,CENPU,CEP152,E2F1,FOXM1,GTSE1,KIF2C,KNL1,MCM7,MCM8,NCAPH,NUF2,OPTN,PCNT,PKMYT1,PSMA6,PTK6,SFI1,SKA1,SPC25,SYCP2,TOP2A,TOP3A,TPX2,ZWINT
REAC	Cell Cycle Checkpoints	REAC:R-HSA-69620	false	0.000005342963961179773	5.272217755166438	289	215	23	10916	ANAPC1,AURKB,BRCA1,BUB1,BUB1B,CCNA1,CDC20,CENPA,CENPF,CENPQ,CENPU,GTSE1,KIF2C,KNL1,MCM7,MCM8,NUF2,PKMYT1,PSMA6,SKA1,SPC25,TOP3A,ZWINT
REAC	Mitotic Prometaphase	REAC:R-HSA-68877	false	0.000005773718699059811	5.238544379170588	199	215	19	10916	AURKB,BUB1,BUB1B,CDC20,CDCA5,CENPA,CENPF,CENPQ,CENPU,CEP152,KIF2C,KNL1,NCAPH,NUF2,PCNT,SFI1,SKA1,SPC25,ZWINT
REAC	Resolution of Sister Chromatid Cohesion	REAC:R-HSA-2500257	false	0.00000786776310335001	5.104148725069013	123	215	15	10916	AURKB,BUB1,BUB1B,CDC20,CDCA5,CENPA,CENPF,CENPQ,CENPU,KIF2C,KNL1,NUF2,SKA1,SPC25,ZWINT
REAC	EML4 and NUDC in mitotic spindle formation	REAC:R-HSA-9648025	false	0.000024468061435005134	4.611400437735694	115	215	14	10916	AURKB,BUB1,BUB1B,CDC20,CENPA,CENPF,CENPQ,CENPU,KIF2C,KNL1,NUF2,SKA1,SPC25,ZWINT
REAC	RHO GTPases Activate Formins	REAC:R-HSA-5663220	false	0.0000309487639260758	4.509356691742554	136	215	15	10916	AURKB,BUB1,BUB1B,CDC20,CENPA,CENPF,CENPQ,CENPU,DIAPH3,KIF2C,KNL1,NUF2,SKA1,SPC25,ZWINT
REAC	Separation of Sister Chromatids	REAC:R-HSA-2467813	false	0.0000770858772743755	4.113025180750844	188	215	17	10916	ANAPC1,AURKB,BUB1,BUB1B,CDC20,CDCA5,CENPA,CENPF,CENPQ,CENPU,KIF2C,KNL1,NUF2,PSMA6,SKA1,SPC25,ZWINT
REAC	Mitotic Anaphase	REAC:R-HSA-68882	false	0.0011683239067752725	2.932436736484316	228	215	17	10916	ANAPC1,AURKB,BUB1,BUB1B,CDC20,CDCA5,CENPA,CENPF,CENPQ,CENPU,KIF2C,KNL1,NUF2,PSMA6,SKA1,SPC25,ZWINT
REAC	Mitotic Metaphase and Anaphase	REAC:R-HSA-2555396	false	0.0012402670056232956	2.9064848095264257	229	215	17	10916	ANAPC1,AURKB,BUB1,BUB1B,CDC20,CDCA5,CENPA,CENPF,CENPQ,CENPU,KIF2C,KNL1,NUF2,PSMA6,SKA1,SPC25,ZWINT
REAC	Mitotic G2-G2/M phases	REAC:R-HSA-453274	false	0.015718608704235953	1.8035858971524203	197	215	14	10916	CCNA1,CDC25B,CDK11A,CENPF,CEP152,E2F1,FOXM1,GTSE1,OPTN,PCNT,PKMYT1,PSMA6,SFI1,TPX2
REAC	M Phase	REAC:R-HSA-68886	false	0.023190323564547224	1.634693191796809	406	215	21	10916	ANAPC1,AURKB,BUB1,BUB1B,CDC20,CDCA5,CENPA,CENPF,CENPQ,CENPU,CEP152,KIF2C,KNL1,NCAPH,NUF2,PCNT,PSMA6,SFI1,SKA1,SPC25,ZWINT
WP	Gastric cancer network 1	WP:WP2361	false	0.005129686044770887	2.2899092144585556	29	186	6	8722	CCNA1,CENPF,KIF15,S100P,TOP2A,TPX2
WP	Small cell lung cancer	WP:WP4658	false	0.036953384760503985	1.4323457760652163	96	186	9	8722	BIRC3,CDKN2B,DDB2,E2F1,GADD45B,LAMA5,NFKBIA,PIK3CD,TRAF5
WP	Cell cycle	WP:WP179	false	0.043586346882276604	1.360649529132197	120	186	10	8722	ANAPC1,BUB1,CCNA1,CDC20,CDC25B,CDKN2B,E2F1,GADD45B,MCM7,PKMYT1
TF	Factor: ZF5; motif: GGSGCGCGS	TF:M10438	false	0.000001813151084594756	5.741566005903407	16621	366	343	20044	AAMDC,ACACA,AHNAK,AHNAK2,AK9,AKIRIN2,AMDHD2,AMIGO2,AMZ1,ANAPC1,ANKRD36,ANKRD36B,ANKRD36C,AP5Z1,APOD,APOE,APOLD1,ARGLU1,ARHGAP24,ARHGEF10,ASPM,ATAD3B,AURKB,B4GALT5,BAALC,BACH2,BBC3,BCO2,BCR,BIRC3,BNC2,BRCA1,BRICD5,BUB1,BUB1B,C11ORF21,C15ORF48,C19ORF25,C1ORF216,C21ORF91,C3ORF62,CA13,CAB39L,CATSPER2,CCBE1,CCDC142,CCDC146,CCDC159,CCDC30,CCDC69,CCDC88C,CCNA1,CCNF,CCNL1,CD244,CD83,CDC20,CDC25B,CDCA5,CD…
TF	Factor: E2F4; motif: YCCCGCCNCNNSSNNSNN; match class: 1	TF:M12599_1	false	0.0000129383584372237	4.888120821571471	16076	366	334	20044	AAMDC,ACACA,AHNAK,AHNAK2,AK9,AKIRIN2,AMDHD2,AMIGO2,AMZ1,ANAPC1,ANKRD36,ANKRD36B,ANKRD36C,AP5Z1,APOD,APOE,ARGLU1,ARHGAP24,ARHGEF10,ASPM,ATAD3B,ATP6V0D2,AURKB,B4GALT5,BAALC,BACH2,BBC3,BCO2,BCR,BNC2,BRCA1,BRICD5,BUB1,BUB1B,C15ORF48,C19ORF25,C1ORF216,C21ORF91,C3ORF62,CA13,CAB39L,CATSPER2,CCBE1,CCDC142,CCDC146,CCDC159,CCDC30,CCDC69,CCDC88C,CCNA1,CCNF,CCNL1,CCRL2,CD83,CDC20,CDC25B,CDCA5,CDK11A,CDKN2B,C…
TF	Factor: E2F-2; motif: GCGCGCGCNCS; match class: 1	TF:M11529_1	false	0.000036746741612977975	4.434781164395873	14893	366	316	20044	AAMDC,ACACA,AHNAK,AHNAK2,AKIRIN2,AMDHD2,AMIGO2,AMZ1,ANAPC1,ANKRD36,ANKRD36B,ANKRD36C,APOD,APOE,ARGLU1,ARHGAP24,ARHGEF10,ASPM,ATAD3B,AURKB,B4GALT5,BAALC,BACH2,BBC3,BCR,BIRC3,BNC2,BRICD5,BUB1,C11ORF21,C15ORF48,C19ORF25,C1ORF216,C21ORF91,C3ORF62,CA13,CAB39L,CATSPER2,CCBE1,CCDC142,CCDC146,CCDC159,CCDC69,CCDC88C,CCNA1,CCNF,CCNL1,CD244,CD83,CDC20,CDC25B,CDCA5,CDK11A,CDKN2B,CENPF,CENPQ,CENPU,CEP152,CEP5…
TF	Factor: E2F-4; motif: NTTTCSCGCC	TF:M07380	false	0.000055544199862002174	4.255361285047908	13369	366	292	20044	AAMDC,ACACA,AHNAK,AHNAK2,AK9,AKIRIN2,AMDHD2,AMIGO2,AMZ1,ANAPC1,ANKRD36,ANKRD36B,ANKRD36C,AP5Z1,APOD,APOE,ARGLU1,ARHGAP24,ARHGEF10,ASPM,ATAD3B,AURKB,B4GALT5,BAALC,BACH2,BBC3,BCR,BIRC3,BNC2,BRCA1,BRICD5,BUB1,C15ORF48,C19ORF25,C1ORF216,C21ORF91,C3ORF62,CA13,CAB39L,CATSPER2,CCBE1,CCDC142,CCDC159,CCDC30,CCDC88C,CCNA1,CCNF,CCNL1,CD83,CDC20,CDC25B,CDCA5,CDK11A,CENPA,CENPF,CENPQ,CENPU,CEP152,CEP55,CFAP70…
TF	Factor: ZF5; motif: GSGCGCGR	TF:M00716	false	0.000058953141666773354	4.229493046002519	16490	366	338	20044	AAMDC,ACACA,AHNAK,AHNAK2,AK9,AKIRIN2,AMDHD2,AMIGO2,AMZ1,ANAPC1,ANKRD36,ANKRD36B,ANKRD36C,AP5Z1,APOD,APOE,ARGLU1,ARHGAP24,ARHGEF10,ASPM,ATAD3B,AURKB,B4GALT5,BAALC,BACH2,BBC3,BCR,BIRC3,BNC2,BRCA1,BRICD5,BUB1,C11ORF21,C15ORF48,C19ORF25,C1ORF216,C21ORF91,C3ORF62,CA13,CAB39L,CATSPER2,CCBE1,CCDC142,CCDC146,CCDC159,CCDC30,CCDC69,CCDC88C,CCNA1,CCNF,CCNL1,CCRL2,CD83,CDC20,CDC25B,CDCA5,CDK11A,CDKN2B,CENPA,…
TF	Factor: ZF5; motif: NRNGNGCGCGCWN	TF:M00333	false	0.00011079778257618486	3.955468931165021	15464	366	323	20044	AAMDC,ACACA,AHNAK,AHNAK2,AK9,AKIRIN2,AMDHD2,AMIGO2,AMZ1,ANAPC1,ANKRD36,ANKRD36B,ANKRD36C,AP5Z1,APOD,APOE,ARGLU1,ARHGAP24,ARHGEF10,ASPM,ATAD3B,AURKB,B4GALT5,BAALC,BACH2,BBC3,BCR,BIRC3,BNC2,BRCA1,BRICD5,BUB1,C11ORF21,C15ORF48,C19ORF25,C1ORF216,C21ORF91,C3ORF62,CA13,CAB39L,CATSPER2,CCBE1,CCDC142,CCDC146,CCDC159,CCDC30,CCDC69,CCDC88C,CCL18,CCNA1,CCNF,CCNL1,CCRL2,CD180,CD244,CD83,CDC20,CDC25B,CDCA5,CD…
TF	Factor: ZF5; motif: GSGCGCGR; match class: 1	TF:M00716_1	false	0.00022417014174930388	3.6494222335655935	14519	366	308	20044	AAMDC,ACACA,AHNAK,AHNAK2,AK9,AKIRIN2,AMDHD2,AMIGO2,ANAPC1,ANKRD36,ANKRD36B,ANKRD36C,AP5Z1,APOD,APOE,ARGLU1,ARHGAP24,ARHGEF10,ASPM,ATAD3B,AURKB,B4GALT5,BAALC,BACH2,BBC3,BCR,BIRC3,BNC2,BRCA1,BRICD5,C11ORF21,C15ORF48,C19ORF25,C21ORF91,CA13,CAB39L,CATSPER2,CCBE1,CCDC142,CCDC146,CCDC159,CCDC30,CCDC69,CCDC88C,CCNA1,CCNF,CCNL1,CCRL2,CD83,CDC20,CDC25B,CDCA5,CDK11A,CDKN2B,CENPA,CENPF,CENPQ,CENPU,CEP152,CE…
TF	Factor: E2F-4; motif: SNGGGCGGGAANN; match class: 1	TF:M09894_1	false	0.00028278986030624885	3.5485361666289967	14345	366	305	20044	AAMDC,ACACA,AHNAK,AHNAK2,AK9,AKIRIN2,AMDHD2,AMIGO2,AMZ1,ANAPC1,ANKRD36,ANKRD36B,ANKRD36C,AP5Z1,APOE,ARGLU1,ARHGAP24,ARHGEF10,ASPM,ATAD3B,AURKB,B4GALT5,BAALC,BACH2,BBC3,BCO2,BCR,BNC2,BRCA1,BRICD5,BUB1,BUB1B,C15ORF48,C19ORF25,C1ORF216,C21ORF91,C3ORF62,CA13,CAB39L,CATSPER2,CCBE1,CCDC142,CCDC159,CCDC30,CCDC88C,CCNA1,CCNF,CCNL1,CCRL2,CD83,CDC20,CDC25B,CDCA5,CDK11A,CDKN2B,CENPA,CENPF,CENPQ,CENPU,CEP152…
TF	Factor: ZF5; motif: GGSGCGCGS; match class: 1	TF:M10438_1	false	0.0003105668406518585	3.507844915930996	15279	366	319	20044	AAMDC,ACACA,AHNAK,AHNAK2,AK9,AKIRIN2,AMDHD2,AMIGO2,AMZ1,ANAPC1,ANKRD36,ANKRD36B,ANKRD36C,AP5Z1,APOD,APOE,ARGLU1,ARHGAP24,ARHGEF10,ASPM,ATAD3B,AURKB,B4GALT5,BAALC,BACH2,BBC3,BCR,BIRC3,BNC2,BRCA1,BRICD5,BUB1,BUB1B,C11ORF21,C15ORF48,C19ORF25,C1ORF216,C21ORF91,C3ORF62,CA13,CAB39L,CATSPER2,CCBE1,CCDC142,CCDC146,CCDC159,CCDC30,CCDC69,CCDC88C,CCNA1,CCNF,CCNL1,CD244,CD83,CDC20,CDC25B,CDCA5,CDK11A,CDKN2B,…
TF	Factor: ZNF253; motif: SNGNSCGNGGNGCKGNN	TF:M13147	false	0.000563231557965072	3.2493130195866042	11358	366	255	20044	AAMDC,ACACA,AHNAK,AHNAK2,AKIRIN2,AMDHD2,AMIGO2,ANKRD36,ANKRD36B,ANKRD36C,AP5Z1,APOE,ARGLU1,ARHGEF10,ASPM,AURKB,B4GALT5,BAALC,BACH2,BBC3,BCR,BIRC3,BNC2,BRCA1,BRICD5,BUB1,C15ORF48,C19ORF25,C1ORF216,C21ORF91,CA13,CATSPER2,CCBE1,CCDC142,CCDC69,CCDC88C,CCNA1,CCNF,CCNL1,CD244,CDC20,CDC25B,CDCA5,CDK11A,CDKN2B,CENPU,CEP55,CKAP2L,CLDN15,CLN3,CNPPD1,COL20A1,COL4A3BP,CPT1A,CREBRF,CSAD,DGKI,DIAPH3,DLK1,DLL1,…
TF	Factor: E2F-2; motif: GCGCGCGCNCS	TF:M11529	false	0.0014691780000718798	2.8329255835386418	16673	366	337	20044	AAMDC,ACACA,AHNAK,AHNAK2,AK9,AKIRIN2,AMDHD2,AMIGO2,AMZ1,ANAPC1,ANKRD36,ANKRD36B,ANKRD36C,APOD,APOE,ARGLU1,ARHGAP24,ARHGEF10,ASPM,ATAD3B,AURKB,B4GALT5,BAALC,BACH2,BBC3,BCR,BIRC3,BNC2,BRICD5,BUB1,BUB1B,C11ORF21,C15ORF48,C19ORF25,C1ORF216,C21ORF91,C3ORF62,CA13,CAB39L,CATSPER2,CCBE1,CCDC142,CCDC146,CCDC159,CCDC30,CCDC69,CCDC88C,CCNA1,CCNF,CCNL1,CCRL2,CD244,CD83,CDC20,CDC25B,CDCA5,CDK11A,CDKN2B,CENPA,…
TF	Factor: E2F-2; motif: GCGCGCGCGYW; match class: 1	TF:M11531_1	false	0.0016424862683616628	2.7844982525746875	12708	366	276	20044	ACACA,AHNAK,AHNAK2,AKIRIN2,AMDHD2,AMIGO2,AMZ1,ANAPC1,ANKRD36,ANKRD36B,ANKRD36C,APOD,APOE,ARGLU1,ARHGAP24,ARHGEF10,ASPM,ATAD3B,AURKB,B4GALT5,BAALC,BACH2,BBC3,BCR,BIRC3,BNC2,BRCA1,BUB1,C15ORF48,C19ORF25,C1ORF216,C21ORF91,C3ORF62,CA13,CAB39L,CATSPER2,CCBE1,CCDC142,CCDC146,CCDC30,CCDC69,CCDC88C,CCNA1,CCNF,CCNL1,CD83,CDC20,CDC25B,CDCA5,CDK11A,CDKN2B,CENPA,CENPF,CENPU,CEP152,CEP55,CLN3,COL4A3BP,CREBRF,…
TF	Factor: AP-2alpha; motif: NGCCYSNNGSN	TF:M01857	false	0.0017086041279220563	2.7673585487329744	9435	366	219	20044	AAMDC,ACACA,AHNAK,AHNAK2,AKIRIN2,AMDHD2,AMIGO2,ANKRD36,ANKRD36B,ANKRD36C,AP5Z1,APOE,ARGLU1,ARHGAP24,ARHGEF10,ATAD3B,B4GALT5,BACH2,BBC3,BCR,BIRC3,BNC2,BRICD5,BUB1B,C11ORF21,C15ORF48,C19ORF25,C1ORF216,CAB39L,CATSPER2,CCBE1,CCDC69,CCDC88C,CCNA1,CCNL1,CCRL2,CD83,CDC25B,CDCA5,CDK11A,CDKN2B,CENPU,CFAP70,CLDN15,CLN3,CNPPD1,COL20A1,COL4A3BP,CREBRF,CSAD,CXCR4,DGKI,DLK1,DLL1,DMBX1,DNASE1,DPYSL2,DUSP10,E2F1…
TF	Factor: IRX-1; motif: NACRYNNNNNNNNRYGNN; match class: 1	TF:M11018_1	false	0.006473540106627477	2.1888581569952876	16304	366	330	20044	AAMDC,ACACA,AHNAK,AHNAK2,AK9,AKIRIN2,AMDHD2,AMIGO2,AMZ1,ANAPC1,ANKRD36,ANKRD36B,ANKRD36C,AP5Z1,APOD,APOE,APOLD1,ARGLU1,ARHGAP24,ARHGEF10,ASPM,ATAD3B,AURKB,B4GALT5,BAALC,BACH2,BBC3,BCR,BIRC3,BNC2,BRCA1,BRICD5,BUB1,C11ORF21,C15ORF48,C19ORF25,C1ORF216,C21ORF91,CA13,CAB39L,CATSPER2,CCBE1,CCDC142,CCDC146,CCDC159,CCDC30,CCDC88C,CCNA1,CCNF,CCNL1,CD83,CDC20,CDC25B,CDCA5,CDK11A,CDKN2B,CENPA,CENPF,CENPQ,CE…
TF	Factor: E2F-1; motif: NNNNGGCGGGAARN	TF:M09892	false	0.008431304805351914	2.0741052099643547	13916	366	293	20044	AAMDC,ACACA,AHNAK,AHNAK2,AK9,AKIRIN2,AMDHD2,AMIGO2,AMZ1,ANAPC1,ANKRD36,ANKRD36B,ANKRD36C,AP5Z1,APOE,ARGLU1,ARHGAP24,ARHGEF10,ATAD3B,AURKB,B4GALT5,BAALC,BACH2,BCR,BNC2,BRCA1,BUB1,BUB1B,C15ORF48,C19ORF25,C1ORF216,C21ORF91,C3ORF62,CA13,CAB39L,CATSPER2,CCBE1,CCDC142,CCDC159,CCDC30,CCDC69,CCDC88C,CCNA1,CCNF,CCNL1,CD83,CDC25B,CDCA5,CDK11A,CDKN2B,CENPA,CENPF,CENPQ,CENPU,CEP152,CEP55,CKAP2L,CLDN15,CLN3,C…
TF	Factor: Egr-1; motif: GCGCATGCG; match class: 1	TF:M04869_1	false	0.008820774677816732	2.054493271611161	10557	366	236	20044	ACACA,AHNAK2,AK9,AKIRIN2,AMDHD2,AMIGO2,AMZ1,ANAPC1,ANKRD36,ANKRD36B,ANKRD36C,AP5Z1,APOD,ARGLU1,ARHGAP24,ARHGEF10,ASPM,ATAD3B,B4GALT5,BAALC,BACH2,BBC3,BCR,BIRC3,BNC2,C15ORF48,C21ORF91,C3ORF62,CA13,CAB39L,CATSPER2,CCDC142,CCDC30,CCDC69,CCDC88C,CCNF,CCNL1,CD83,CDC20,CDK11A,CDKN2B,CENPA,CENPF,CENPQ,CENPU,CEP55,CFAP70,CNPPD1,COL4A3BP,CREBRF,CSAD,CXCR4,DGKI,DLK1,DLL1,DMBX1,DNAJC9,DNASE1,DPYSL2,E2F1,EIF…
TF	Factor: Sp2; motif: WGGGCGG	TF:M05332	false	0.009211437901631779	2.0356725713230537	8793	366	204	20044	AAMDC,ACACA,AHNAK,AHNAK2,AK9,AMDHD2,AMZ1,ANKRD36,ANKRD36B,ANKRD36C,APOE,ARGLU1,ARHGAP24,ARHGEF10,ASPM,ATAD3B,AURKB,BACH2,BCR,BNC2,BRCA1,BRICD5,C19ORF25,C1ORF216,C21ORF91,CA13,CAB39L,CCDC142,CCDC146,CCDC159,CCDC69,CCNA1,CCNF,CCNL1,CD83,CDC20,CDC25B,CDCA5,CDKN2B,CENPQ,CEP152,CEP55,CKAP2L,CNPPD1,COL4A3BP,CREBRF,CXCR4,CYP27A1,DBF4B,DGKI,DLK1,DLL1,DMBX1,DPYSL2,DUSP10,E2F1,EIF4A1,ERBB4,EVC,EZH2,EZR,FFA…
TF	Factor: Sp6; motif: WGGGCGG	TF:M05361	false	0.009211437901631779	2.0356725713230537	8793	366	204	20044	AAMDC,ACACA,AHNAK,AHNAK2,AK9,AMDHD2,AMZ1,ANKRD36,ANKRD36B,ANKRD36C,APOE,ARGLU1,ARHGAP24,ARHGEF10,ASPM,ATAD3B,AURKB,BACH2,BCR,BNC2,BRCA1,BRICD5,C19ORF25,C1ORF216,C21ORF91,CA13,CAB39L,CCDC142,CCDC146,CCDC159,CCDC69,CCNA1,CCNF,CCNL1,CD83,CDC20,CDC25B,CDCA5,CDKN2B,CENPQ,CEP152,CEP55,CKAP2L,CNPPD1,COL4A3BP,CREBRF,CXCR4,CYP27A1,DBF4B,DGKI,DLK1,DLL1,DMBX1,DPYSL2,DUSP10,E2F1,EIF4A1,ERBB4,EVC,EZH2,EZR,FFA…
TF	Factor: CPBP; motif: NGGGCGG	TF:M05444	false	0.009211437901631779	2.0356725713230537	8793	366	204	20044	AAMDC,ACACA,AHNAK,AHNAK2,AK9,AMDHD2,AMZ1,ANKRD36,ANKRD36B,ANKRD36C,APOE,ARGLU1,ARHGAP24,ARHGEF10,ASPM,ATAD3B,AURKB,BACH2,BCR,BNC2,BRCA1,BRICD5,C19ORF25,C1ORF216,C21ORF91,CA13,CAB39L,CCDC142,CCDC146,CCDC159,CCDC69,CCNA1,CCNF,CCNL1,CD83,CDC20,CDC25B,CDCA5,CDKN2B,CENPQ,CEP152,CEP55,CKAP2L,CNPPD1,COL4A3BP,CREBRF,CXCR4,CYP27A1,DBF4B,DGKI,DLK1,DLL1,DMBX1,DPYSL2,DUSP10,E2F1,EIF4A1,ERBB4,EVC,EZH2,EZR,FFA…
TF	Factor: Egr-1; motif: GCGCATGCG	TF:M04869	false	0.012609794670163245	1.8992919851431034	11568	366	253	20044	ACACA,AHNAK,AHNAK2,AK9,AKIRIN2,AMDHD2,AMIGO2,AMZ1,ANAPC1,ANKRD36,ANKRD36B,ANKRD36C,AP5Z1,APOD,ARGLU1,ARHGAP24,ARHGEF10,ASPM,ATAD3B,B4GALT5,BAALC,BACH2,BBC3,BCR,BIRC3,BNC2,BUB1,C15ORF48,C21ORF91,C3ORF62,CA13,CAB39L,CATSPER2,CCDC142,CCDC159,CCDC30,CCDC69,CCDC88C,CCNA1,CCNF,CCNL1,CD83,CDC20,CDC25B,CDK11A,CDKN2B,CENPA,CENPF,CENPQ,CENPU,CEP55,CFAP70,CNPPD1,COL4A3BP,CREBRF,CSAD,CXCR4,DGKI,DLK1,DLL1,DMB…
TF	Factor: E2F-1; motif: NGGGCGGGARV	TF:M07206	false	0.01284611970254386	1.8912280354659272	14970	366	309	20044	AAMDC,ACACA,AHNAK,AHNAK2,AK9,AKIRIN2,AMDHD2,AMIGO2,AMZ1,ANAPC1,ANKRD36,ANKRD36B,ANKRD36C,AP5Z1,APOD,APOE,ARGLU1,ARHGAP24,ARHGEF10,ASPM,ATAD3B,AURKB,B4GALT5,BAALC,BACH2,BBC3,BCR,BIRC3,BNC2,BRCA1,BUB1,BUB1B,C11ORF21,C15ORF48,C19ORF25,C1ORF216,C21ORF91,C3ORF62,CA13,CAB39L,CATSPER2,CCBE1,CCDC142,CCDC159,CCDC30,CCDC88C,CCNA1,CCNF,CCNL1,CD83,CDC20,CDC25B,CDCA5,CDK11A,CDKN2B,CENPA,CENPF,CENPQ,CENPU,CEP1…
TF	Factor: E2F-4; motif: NTTTCSCGCC; match class: 1	TF:M07380_1	false	0.013522132471183019	1.8689548137613867	8243	366	193	20044	AAMDC,AHNAK,AHNAK2,AK9,AKIRIN2,AMDHD2,AMIGO2,ANAPC1,ANKRD36,ANKRD36B,ANKRD36C,APOD,ARGLU1,ARHGEF10,ATAD3B,BAALC,BACH2,BCR,BNC2,BRCA1,BUB1,C15ORF48,C19ORF25,C21ORF91,CA13,CCBE1,CCDC142,CCDC159,CCDC30,CCDC88C,CCNA1,CCNF,CCNL1,CDC20,CDC25B,CDCA5,CDK11A,CENPA,CENPQ,CENPU,CEP152,CEP55,CLN3,CNPPD1,COL20A1,CSAD,DBF4B,DDB2,DGKI,DIAPH3,DLK1,DMBX1,DNAJC9,DPYSL2,DUSP10,EPM2AIP1,ERBB4,EXO5,EZH2,FANCI,FANCM,F…
TF	Factor: IRX-1; motif: NACRYNNNNNNNNRYGNN	TF:M11018	false	0.018732800413175904	1.7273972940033997	17328	366	343	20044	AAMDC,ACACA,AHNAK,AHNAK2,AK9,AKIRIN2,AMDHD2,AMIGO2,AMZ1,ANAPC1,ANKRD36,ANKRD36B,ANKRD36C,AP5Z1,APOD,APOE,APOLD1,ARGLU1,ARHGAP24,ARHGEF10,ASPM,ATAD3B,ATP6V0D2,AURKB,B4GALT5,BAALC,BACH2,BBC3,BCO2,BCR,BIRC3,BNC2,BRCA1,BRICD5,BUB1,C11ORF21,C15ORF48,C19ORF25,C1ORF216,C21ORF91,CA13,CAB39L,CATSPER2,CCBE1,CCDC142,CCDC146,CCDC159,CCDC30,CCDC88C,CCNA1,CCNF,CCNL1,CCRL2,CD83,CDC20,CDC25B,CDCA5,CDK11A,CDKN2B,…
TF	Factor: E2F-2; motif: GCGCGCGCGYW	TF:M11531	false	0.024050955116581462	1.6188676721539978	13659	366	287	20044	ACACA,AHNAK,AHNAK2,AKIRIN2,AMDHD2,AMIGO2,AMZ1,ANAPC1,ANKRD36,ANKRD36B,ANKRD36C,AP5Z1,APOD,APOE,ARGLU1,ARHGAP24,ARHGEF10,ASPM,ATAD3B,AURKB,B4GALT5,BAALC,BACH2,BBC3,BCR,BIRC3,BNC2,BRCA1,BUB1,C15ORF48,C19ORF25,C1ORF216,C21ORF91,C3ORF62,CA13,CAB39L,CATSPER2,CCBE1,CCDC142,CCDC146,CCDC30,CCDC69,CCDC88C,CCNA1,CCNF,CCNL1,CD83,CDC20,CDC25B,CDCA5,CDK11A,CDKN2B,CENPA,CENPF,CENPQ,CENPU,CEP152,CEP55,CKAP2L,CL…
TF	Factor: E2F4; motif: YCCCGCCNCNNSSNNSNN	TF:M12599	false	0.02419274749222936	1.616314807415028	17574	366	346	20044	AAMDC,ACACA,AHNAK,AHNAK2,AK9,AKIRIN2,AMDHD2,AMIGO2,AMZ1,ANAPC1,ANKRD36,ANKRD36B,ANKRD36C,AP5Z1,APOD,APOE,ARGLU1,ARHGAP24,ARHGEF10,ASPM,ATAD3B,ATP6V0D2,AURKB,B4GALT5,BAALC,BACH2,BBC3,BCO2,BCR,BNC2,BRCA1,BRICD5,BUB1,BUB1B,C15ORF48,C19ORF25,C1ORF216,C21ORF91,C3ORF62,CA13,CAB39L,CATSPER2,CCBE1,CCDC142,CCDC146,CCDC159,CCDC30,CCDC69,CCDC88C,CCL18,CCNA1,CCNF,CCNL1,CCRL2,CD83,CDC20,CDC25B,CDCA5,CDK11A,CD…
TF	Factor: AP-2beta; motif: NSCCNNNGGSN	TF:M11478	false	0.02421608485630746	1.6158960702245295	10221	366	228	20044	AAMDC,ACACA,AHNAK,AHNAK2,AK9,AKIRIN2,AMDHD2,AMIGO2,AMZ1,ANKRD36,ANKRD36B,ANKRD36C,AP5Z1,APOE,ARGLU1,ARHGEF10,ATAD3B,ATP6V0D2,AURKB,B4GALT5,BAALC,BACH2,BBC3,BCR,BIRC3,BNC2,BRCA1,BRICD5,BUB1B,C11ORF21,C19ORF25,C1ORF216,C21ORF91,CA13,CAB39L,CATSPER2,CCDC159,CCDC69,CCDC88C,CCNA1,CCNF,CCNL1,CDC20,CDCA5,CEP152,CFAP70,CKAP2L,CLDN15,CNPPD1,COL20A1,CSAD,CYP27A1,DDB2,DGKI,DLL1,DMBX1,DNAJC9,DPYSL2,DUSP10,E2…
TF	Factor: E2F-1; motif: NGGGCGGGARV; match class: 1	TF:M07206_1	false	0.024678002015943938	1.6076900046296996	11184	366	245	20044	AAMDC,ACACA,AHNAK,AHNAK2,AKIRIN2,AMDHD2,AMIGO2,AMZ1,ANAPC1,ANKRD36,ANKRD36B,ANKRD36C,AP5Z1,APOD,APOE,ARGLU1,ARHGAP24,ARHGEF10,ATAD3B,B4GALT5,BAALC,BACH2,BCR,BNC2,BRCA1,C15ORF48,C19ORF25,C1ORF216,C21ORF91,CA13,CAB39L,CCBE1,CCDC142,CCDC159,CCDC30,CCDC88C,CCNA1,CCNF,CCNL1,CD83,CDC25B,CDCA5,CDK11A,CDKN2B,CENPA,CENPF,CENPQ,CENPU,CEP152,CEP55,CKAP2L,CLN3,CNPPD1,COL20A1,COL4A3BP,CSAD,CYP27A1,DBF4B,DDB2,…
TF	Factor: E2F1; motif: GSGCGGGAAN	TF:M12597	false	0.02544822436514676	1.5943425149115535	14407	366	299	20044	AAMDC,ACACA,AHNAK,AHNAK2,AK9,AKIRIN2,AMDHD2,AMIGO2,AMZ1,ANAPC1,ANKRD36,ANKRD36B,ANKRD36C,AP5Z1,APOE,ARGLU1,ARHGAP24,ARHGEF10,ASPM,ATAD3B,AURKB,B4GALT5,BAALC,BACH2,BCR,BNC2,BRCA1,BUB1B,C15ORF48,C19ORF25,C1ORF216,C21ORF91,C3ORF62,CA13,CAB39L,CATSPER2,CCBE1,CCDC142,CCDC159,CCDC30,CCDC69,CCDC88C,CCNA1,CCNF,CCNL1,CCRL2,CD83,CDC25B,CDCA5,CDK11A,CDKN2B,CENPA,CENPF,CENPQ,CENPU,CEP152,CEP55,CKAP2L,CLDN15,…
TF	Factor: Sp1; motif: NGGGGCGGGGN	TF:M07395	false	0.030645787550017123	1.5136292134624074	10981	366	241	20044	AAMDC,ACACA,AHNAK,AHNAK2,AK9,AKIRIN2,AMDHD2,ANAPC1,ANKRD36,ANKRD36B,ANKRD36C,AP5Z1,APOE,ARGLU1,ARHGAP24,ARHGEF10,ATAD3B,AURKB,B4GALT5,BAALC,BACH2,BBC3,BCO2,BCR,BNC2,BRCA1,BUB1,C15ORF48,C19ORF25,C21ORF91,C3ORF62,CAB39L,CATSPER2,CCDC159,CCDC88C,CCNA1,CCNF,CCNL1,CD83,CDC20,CDC25B,CDCA5,CDKN2B,CENPQ,CEP55,CKAP2L,CLDN15,CLN3,CNPPD1,COL4A3BP,CREBRF,CTSG,CXCR4,CYP27A1,DDB2,DGKI,DIAPH3,DLK1,DLL1,DMBX1,DN…
TF	Factor: E2F-4; motif: SNGGGCGGGAANN	TF:M09894	false	0.037835393512655136	1.4221017447283701	16606	366	332	20044	AAMDC,ACACA,AHNAK,AHNAK2,AK9,AKIRIN2,AMDHD2,AMIGO2,AMZ1,ANAPC1,ANKRD36,ANKRD36B,ANKRD36C,AP5Z1,APOE,ARGLU1,ARHGAP24,ARHGEF10,ASPM,ATAD3B,AURKB,B4GALT5,BAALC,BACH2,BBC3,BCO2,BCR,BNC2,BRCA1,BRICD5,BUB1,BUB1B,C15ORF48,C19ORF25,C1ORF216,C21ORF91,C3ORF62,CA13,CAB39L,CATSPER2,CCBE1,CCDC142,CCDC159,CCDC30,CCDC69,CCDC88C,CCNA1,CCNF,CCNL1,CCRL2,CD83,CDC20,CDC25B,CDCA5,CDK11A,CDKN2B,CENPA,CENPF,CENPQ,CENPU…
TF	Factor: c-Ets-2; motif: NACCGGAAGYRCTTCCGGTN	TF:M11417	false	0.03818928014666587	1.4180585278345177	14639	366	302	20044	ACACA,AHNAK,AHNAK2,AK9,AKIRIN2,AMDHD2,AMIGO2,AMZ1,ANAPC1,ANKRD36,ANKRD36B,ANKRD36C,AP5Z1,APOLD1,ARGLU1,ARHGEF10,ASPM,ATAD3B,BAALC,BACH2,BBC3,BCO2,BCR,BIRC3,BRCA1,BRICD5,BUB1,BUB1B,C11ORF21,C19ORF25,C1ORF216,C21ORF91,C3ORF62,CA13,CAB39L,CATSPER2,CCBE1,CCDC142,CCDC146,CCDC159,CCDC69,CCDC88C,CCNA1,CCNL1,CCRL2,CD180,CD48,CD83,CDC20,CDC25B,CDCA5,CDK11A,CDKN2B,CENPA,CENPF,CENPQ,CENPU,CEP152,CEP55,CLDN1…
TF	Factor: E2F-4; motif: NNTTCCCGCCNN	TF:M04823	false	0.04098086975285406	1.3874188286371965	13114	366	277	20044	AAMDC,ACACA,AHNAK,AHNAK2,AK9,AKIRIN2,AMDHD2,AMIGO2,AMZ1,ANAPC1,ANKRD36,ANKRD36B,ANKRD36C,AP5Z1,APOE,ARGLU1,ARHGAP24,ARHGEF10,ATAD3B,AURKB,B4GALT5,BAALC,BACH2,BCR,BNC2,BRCA1,BUB1,BUB1B,C19ORF25,C1ORF216,C21ORF91,C3ORF62,CA13,CAB39L,CATSPER2,CCBE1,CCDC142,CCDC159,CCDC30,CCDC69,CCDC88C,CCNA1,CCNF,CCNL1,CD83,CDC25B,CDCA5,CDK11A,CENPA,CENPF,CENPQ,CENPU,CEP152,CEP55,CKAP2L,CLDN15,CLN3,CNPPD1,COL20A1,CO…
