# Supplementary material for: Transcriptomic characterization of platelet-rich fibrin-induced macrophage responses identifies U937 cells as a sensitive bioassay
Source: Front Immunol. 2026 Apr 22;17:1722342. doi: 10.3389/fimmu.2026.1722342 (PMC13143749; doi:10.3389/fimmu.2026.1722342)
Supplement: Supplementary file 1 [file DataSheet1.zip › Supplement Files/Supplement File 4_G_profiler/Data/gProfiler_THP1 PRF UP__intersections.csv]

source	term_name	term_id	highlighted	adjusted_p_value	negative_log10_of_adjusted_p_value	term_size	query_size	intersection_size	effective_domain_size	intersections
GO:BP	steroid biosynthetic process	GO:0006694	true	1.9732860938997216e-12	11.7048099446543	181	107	16	21017	ACLY,BMP6,DHCR7,EGR1,ERG28,FDPS,HMGCS1,HSD17B12,IDI1,INSIG1,MSMO1,MVD,SC5D,SNAI1,SQLE,STARD4
GO:BP	sterol biosynthetic process	GO:0016126	false	3.340037769240675e-11	10.4762486221465	63	107	11	21017	ACLY,DHCR7,ERG28,FDPS,HMGCS1,IDI1,INSIG1,MSMO1,MVD,SC5D,SQLE
GO:BP	sterol metabolic process	GO:0016125	false	8.392425394928592e-11	10.076112510754939	153	107	14	21017	ACLY,DHCR7,ERG28,FDPS,HMGCS1,IDI1,INSIG1,LDLR,MSMO1,MVD,SC5D,SCARF1,SQLE,STARD4
GO:BP	steroid metabolic process	GO:0008202	false	1.083703514054951e-10	9.965089518371478	326	107	18	21017	ACLY,BMP6,DHCR7,EGR1,ERG28,FDPS,HMGCS1,HSD17B12,IDI1,INSIG1,LDLR,MSMO1,MVD,SC5D,SCARF1,SNAI1,SQLE,STARD4
GO:BP	cholesterol metabolic process	GO:0008203	false	4.886688009416614e-10	9.310985387616814	138	107	13	21017	ACLY,DHCR7,FDPS,HMGCS1,IDI1,INSIG1,LDLR,MSMO1,MVD,SC5D,SCARF1,SQLE,STARD4
GO:BP	secondary alcohol metabolic process	GO:1902652	false	1.3222279888918073e-9	8.878693653942099	149	107	13	21017	ACLY,DHCR7,FDPS,HMGCS1,IDI1,INSIG1,LDLR,MSMO1,MVD,SC5D,SCARF1,SQLE,STARD4
GO:BP	cholesterol biosynthetic process	GO:0006695	false	1.6413746750519534e-8	7.784792271637787	55	107	9	21017	ACLY,DHCR7,FDPS,HMGCS1,IDI1,INSIG1,MSMO1,MVD,SC5D
GO:BP	secondary alcohol biosynthetic process	GO:1902653	false	1.6413746750519534e-8	7.784792271637787	55	107	9	21017	ACLY,DHCR7,FDPS,HMGCS1,IDI1,INSIG1,MSMO1,MVD,SC5D
GO:BP	organic hydroxy compound biosynthetic process	GO:1901617	false	4.727129718254821e-8	7.3254024799587105	243	107	14	21017	ACLY,BMP6,DHCR7,ERG28,FDPS,HMGCS1,IDI1,INSIG1,MSMO1,MVD,SC5D,SNAI1,SQLE,STARD4
GO:BP	lipid biosynthetic process	GO:0008610	false	0.0000014576246054871496	5.836354309184812	733	107	20	21017	ACLY,ACSS2,BMP6,DHCR7,EGR1,ERG28,FDPS,HMGCS1,HSD17B12,IDI1,INSIG1,LDLR,MSMO1,MVD,PNPLA3,PTGES,SC5D,SNAI1,SQLE,STARD4
GO:BP	alcohol biosynthetic process	GO:0046165	false	0.0000036552299467816113	5.437085296824553	136	107	10	21017	ACLY,BMP6,DHCR7,FDPS,HMGCS1,IDI1,INSIG1,MSMO1,MVD,SC5D
GO:BP	alcohol metabolic process	GO:0006066	false	0.000006057467089831754	5.2177089367023495	352	107	14	21017	ACLY,BMP6,DHCR7,FDPS,HMGCS1,IDI1,INSIG1,LDLR,MSMO1,MVD,SC5D,SCARF1,SQLE,STARD4
GO:BP	small molecule biosynthetic process	GO:0044283	false	0.00001614212413807622	4.792039317151323	595	107	17	21017	ACLY,ACSS2,BMP6,DHCR7,EGR1,FDPS,HMGCS1,HSD17B12,IDI1,INSIG1,MSMO1,MTHFR,MVD,PTGES,SC5D,SNAI1,STARD4
GO:BP	organic hydroxy compound metabolic process	GO:1901615	false	0.000035181741988935436	4.45368266068719	549	107	16	21017	ACLY,BMP6,DHCR7,ERG28,FDPS,HMGCS1,IDI1,INSIG1,LDLR,MSMO1,MVD,SC5D,SCARF1,SNAI1,SQLE,STARD4
GO:BP	regulation of response to stimulus	GO:0048583	true	0.00014681532499143042	3.8332286091894407	3958	107	44	21017	ACTR5,ADGRG3,AGER,BCL3,BMP6,CCL1,CD1D,CSPG4,EGR1,FAP,FN1,GIPR,HIC1,IFI6,INSIG1,ITGA6,JUNB,LDLR,LIF,LMBR1L,MAGED1,NBL1,NFATC2,NLRP2,OSM,PIGR,PIK3IP1,PTGES,RELL2,RGS14,S100A12,SCARF1,SEMA7A,SLA,SNAI1,TGM2,TIMP1,TLR2,TMEM97,TRIB1,TSC22D1,UCP2,ULBP2,ZNF580
GO:BP	small molecule metabolic process	GO:0044281	false	0.00041749586002698917	3.379347826710555	1795	107	27	21017	ABCC10,ACAT2,ACLY,ACSS2,BMP6,DHCR7,EGR1,FDPS,HMGCS1,HSD17B12,IDI1,INSIG1,LDLR,MSMO1,MTHFR,MVD,PNPLA3,PTGES,SC5D,SCARF1,SLC35A2,SNAI1,SQLE,STARD4,TLR2,TPST1,UCP2
GO:BP	positive regulation of cellular process	GO:0048522	true	0.0013673915070000263	2.8641071218723404	5886	107	54	21017	ACSS2,ACTR5,AGER,ARID5B,BCL3,BMP6,CCL1,CD1D,CSPG4,EGR1,ENC1,FAP,FN1,GIPR,HIC1,HSD17B12,ID3,ITGA6,JUNB,LDLR,LIF,MAGED1,MARCKSL1,MED31,MMD,MMP7,MVD,NBL1,NFATC2,NLRP2,NR4A1,OSM,PTGES,RELL2,RGS14,S100A12,SCARF1,SEMA7A,SNAI1,SPON2,STARD4,TGM2,TIMP1,TLR2,TMEM97,TNFSF15,TRIB1,TSC22D1,TXNIP,UCP2,ULBP2,ZFAT,ZNF226,ZNF580
GO:BP	multicellular organism development	GO:0007275	true	0.002257245700508008	2.646421165526961	4658	107	46	21017	ACTR5,AGER,ARID5B,BCL3,BMP6,CSPG4,EGR1,ENC1,FAP,FLVCR1,FN1,GIPR,HES4,ID3,INSIG1,ITGA6,JUNB,LDLR,LIF,MAGED1,MARCKSL1,MED31,MMD,MPZ,MTHFR,NBL1,NFATC2,NR4A1,PTPRG,RAB17,RGS14,SAT1,SCARF1,SEMA7A,SNAI1,SOBP,SRGN,TGM2,TIMP1,TLR2,TNFAIP2,TRIB1,TSC22D1,TUBA1A,UCP2,ZFAT
GO:BP	multicellular organismal process	GO:0032501	false	0.0026599606398762447	2.575124789688867	7234	107	61	21017	ACSS2,ACTR5,ADGRG3,AGER,ARID5B,BCL3,BMP6,CCL1,CD1D,CSPG4,EGR1,ENC1,FAP,FLVCR1,FN1,GIPR,HES4,ID3,INSIG1,ITGA6,JUNB,LDLR,LIF,LMBR1L,MAGED1,MARCKSL1,MED31,MMD,MPZ,MTHFR,MYH14,NBL1,NFATC2,NLRP2,NR4A1,OSM,PIGR,PTGES,PTPRG,RAB17,RGS14,S100A12,SAT1,SCARF1,SEMA7A,SERPINA1,SNAI1,SOBP,SPON2,SRGN,TGM2,TIMP1,TLR2,TNFAIP2,TRIB1,TSC22D1,TUBA1A,UCP2,ULBP2,ZFAT,ZNF580
GO:BP	lipid metabolic process	GO:0006629	false	0.0027041085358727414	2.567975880931349	1379	107	22	21017	ACAT2,ACLY,ACSS2,BMP6,DHCR7,EGR1,ERG28,FDPS,HMGCS1,HSD17B12,IDI1,INSIG1,LDLR,MSMO1,MVD,PNPLA3,PTGES,SC5D,SCARF1,SNAI1,SQLE,STARD4
GO:BP	immune system process	GO:0002376	true	0.003619993992354558	2.4412921502097706	2796	107	33	21017	ADGRG3,AGER,BCL3,BMP6,CCL1,CD1D,CD300C,CD300LB,EGR1,FLVCR1,FN1,IFI6,ITGA6,JUNB,LDLR,LIF,LILRA1,LMBR1L,NBL1,NFATC2,NLRP2,OSM,PIGR,RAB17,S100A12,SEMA7A,SPON2,TLR2,TNFSF15,TRIB1,TSC22D1,ULBP2,ZNF580
GO:BP	response to stress	GO:0006950	true	0.005846587663578293	2.2330975341338504	3876	107	40	21017	ACTR5,AGER,BCL3,BMP6,CCL1,CD1D,CD300C,DNAJB5,EGR1,FAP,FN1,GABARAPL1,GIPR,HIC1,IFI6,INSIG1,JUNB,LDLR,LIF,LILRA1,MTHFR,NFATC2,NLRP2,NR4A1,OSM,PTGES,RGS14,S100A12,SCARF1,SEMA7A,SERPINA1,SNAI1,SPON2,TIMP1,TLR2,TMEM97,TXNIP,UCP2,ULBP2,ZNF580
GO:BP	positive regulation of biological process	GO:0048518	false	0.009455240642962772	2.0243274135581375	6235	107	54	21017	ACSS2,ACTR5,AGER,ARID5B,BCL3,BMP6,CCL1,CD1D,CSPG4,EGR1,ENC1,FAP,FN1,GIPR,HIC1,HSD17B12,ID3,ITGA6,JUNB,LDLR,LIF,MAGED1,MARCKSL1,MED31,MMD,MMP7,MVD,NBL1,NFATC2,NLRP2,NR4A1,OSM,PTGES,RELL2,RGS14,S100A12,SCARF1,SEMA7A,SNAI1,SPON2,STARD4,TGM2,TIMP1,TLR2,TMEM97,TNFSF15,TRIB1,TSC22D1,TXNIP,UCP2,ULBP2,ZFAT,ZNF226,ZNF580
GO:BP	anatomical structure development	GO:0048856	false	0.011271532207968537	1.9480170436490243	5924	107	52	21017	ACTR5,ADGRG3,AGER,ARID5B,BCL3,BMP6,CD1D,CSPG4,EGR1,ENC1,FAP,FLVCR1,FN1,GIPR,HES4,ID3,INSIG1,ITGA6,JUNB,LDLR,LIF,LMBR1L,MAGED1,MARCKSL1,MED31,MMD,MPZ,MTHFR,MYH14,NBL1,NFATC2,NR4A1,OSM,PTPRG,RAB17,RGS14,SAT1,SCARF1,SEMA7A,SNAI1,SOBP,SRGN,TGM2,TIMP1,TLR2,TNFAIP2,TRIB1,TSC22D1,TUBA1A,TXNIP,UCP2,ZFAT
GO:BP	inflammatory response	GO:0006954	true	0.011326940501515663	1.9458873807581787	847	107	16	21017	AGER,BMP6,CCL1,FN1,LDLR,NLRP2,NR4A1,OSM,PTGES,S100A12,SEMA7A,SERPINA1,TIMP1,TLR2,TXNIP,ZNF580
GO:BP	regulation of cell population proliferation	GO:0042127	true	0.019816709608548973	1.702968454668115	1682	107	23	21017	AGER,BMP6,CD1D,EGR1,FAP,FN1,JUNB,LIF,MAGED1,MARCKSL1,MED31,MVD,NFATC2,NR4A1,OSM,PTGES,SQLE,TIMP1,TLR2,TRIB1,TSC22D1,TXNIP,ZNF580
GO:BP	response to fatty acid	GO:0070542	true	0.02030729537055124	1.6923479143037954	57	107	5	21017	GIPR,ID3,LDLR,TLR2,UCP2
GO:BP	regulation of steroid metabolic process	GO:0019218	false	0.02093583803016524	1.679109650268709	98	107	6	21017	BMP6,EGR1,INSIG1,LDLR,SNAI1,STARD4
GO:BP	regulation of multicellular organismal process	GO:0051239	false	0.02805003378492059	1.5520666113206274	2928	107	32	21017	ACTR5,AGER,BCL3,BMP6,CCL1,CD1D,EGR1,FAP,FLVCR1,FN1,JUNB,LDLR,LIF,MAGED1,NFATC2,NLRP2,NR4A1,OSM,PTGES,PTPRG,RGS14,SEMA7A,SNAI1,SPON2,SRGN,TGM2,TIMP1,TLR2,TRIB1,TSC22D1,UCP2,ZNF580
GO:BP	isoprenoid biosynthetic process	GO:0008299	false	0.030219256727671468	1.519716221765378	30	107	4	21017	FDPS,HMGCS1,IDI1,MVD
GO:BP	system development	GO:0048731	false	0.03065918766811999	1.513439356198102	3985	107	39	21017	AGER,ARID5B,BCL3,BMP6,CSPG4,EGR1,ENC1,FAP,FLVCR1,FN1,GIPR,HES4,ID3,INSIG1,ITGA6,JUNB,LDLR,LIF,MAGED1,MARCKSL1,MMD,MPZ,MTHFR,NBL1,NFATC2,NR4A1,PTPRG,RAB17,RGS14,SAT1,SCARF1,SEMA7A,SNAI1,TGM2,TIMP1,TLR2,TNFAIP2,TUBA1A,UCP2
GO:BP	developmental process	GO:0032502	false	0.032333328177922754	1.4903495896998056	6478	107	54	21017	ACTR5,ADGRG3,AGER,ARID5B,BCL3,BMP6,CD1D,CENPI,CSPG4,EGR1,ENC1,FAP,FLVCR1,FN1,GIPR,HES4,ID3,INSIG1,ITGA6,JUNB,LDLR,LIF,LMBR1L,MAGED1,MARCKSL1,MED31,MMD,MPZ,MTHFR,MYH14,NBL1,NFATC2,NR4A1,OSM,PNPLA3,PTPRG,RAB17,RGS14,SAT1,SCARF1,SEMA7A,SNAI1,SOBP,SRGN,TGM2,TIMP1,TLR2,TNFAIP2,TRIB1,TSC22D1,TUBA1A,TXNIP,UCP2,ZFAT
GO:BP	acetyl-CoA metabolic process	GO:0006084	true	0.04459518652499303	1.350712015244128	33	107	4	21017	ACLY,ACSS2,HMGCS1,MVD
GO:BP	negative regulation of signaling	GO:0023057	true	0.048088710513484956	1.3179568682658946	1407	107	20	21017	ADGRG3,AGER,BCL3,EGR1,GIPR,HIC1,IFI6,INSIG1,ITGA6,LDLR,LIF,LMBR1L,NBL1,NLRP2,OSM,PIK3IP1,RGS14,SNAI1,TRIB1,UCP2
GO:BP	immunoglobulin transcytosis in epithelial cells mediated by polymeric immunoglobulin receptor	GO:0002415	true	0.0493816407091174	1.3064344846941092	2	107	2	21017	PIGR,RAB17
KEGG	Terpenoid backbone biosynthesis	KEGG:00900	false	0.00004737340799822853	4.324465371413354	22	66	5	8484	ACAT2,FDPS,HMGCS1,IDI1,MVD
KEGG	Steroid biosynthesis	KEGG:00100	false	0.0012021775140752637	2.920031399478666	20	66	4	8484	DHCR7,MSMO1,SC5D,SQLE
REAC	Cholesterol biosynthesis	REAC:R-HSA-191273	false	3.534859890218355e-11	10.451627795476965	26	78	9	10916	ACAT2,DHCR7,FDPS,HMGCS1,IDI1,MSMO1,MVD,SC5D,SQLE
REAC	Metabolism of steroids	REAC:R-HSA-8957322	false	2.796347947549662e-7	6.553408790616249	152	78	12	10916	ACAT2,DHCR7,FDPS,HMGCS1,HSD17B12,IDI1,INSIG1,MSMO1,MVD,SC5D,SQLE,STARD4
REAC	Regulation of cholesterol biosynthesis by SREBP (SREBF)	REAC:R-HSA-1655829	false	0.0000013309612955789626	5.875834573646951	53	78	8	10916	DHCR7,FDPS,HMGCS1,IDI1,INSIG1,MVD,SC5D,SQLE
REAC	Activation of gene expression by SREBF (SREBP)	REAC:R-HSA-2426168	false	0.000004609094849637203	5.3363843545246015	40	78	7	10916	DHCR7,FDPS,HMGCS1,IDI1,MVD,SC5D,SQLE
REAC	Metabolism of lipids	REAC:R-HSA-556833	false	0.02092244113737121	1.6793876453000132	735	78	16	10916	ACAT2,ACLY,DHCR7,FDPS,HMGCS1,HSD17B12,IDI1,INSIG1,MED31,MSMO1,MVD,PNPLA3,PTGES,SC5D,SQLE,STARD4
