# Supplementary material for: Transcriptomic characterization of platelet-rich fibrin-induced macrophage responses identifies U937 cells as a sensitive bioassay
Source: Front Immunol. 2026 Apr 22;17:1722342. doi: 10.3389/fimmu.2026.1722342 (PMC13143749; doi:10.3389/fimmu.2026.1722342)
Supplement: Supplementary file 1 [file DataSheet1.zip › Supplement Files/Supplement File 4_G_profiler/Data/gProfiler_THP1 PRF DOWN__intersections.csv]

source	term_name	term_id	highlighted	adjusted_p_value	negative_log10_of_adjusted_p_value	term_size	query_size	intersection_size	effective_domain_size	intersections
GO:BP	response to stimulus	GO:0050896	true	0.00007363673282596843	4.132905488868873	8993	133	88	21017	ABCG1,ACOT11,ADM,AK4,APOD,AQP8,ARMT1,ASCC1,BATF3,BNIP3,C3AR1,CAMK1D,CAV1,CD48,CD86,CDK5R1,CHD1L,CHKA,CREB3L4,CXCR4,CYP4V2,DACH1,DDIT3,DLL3,DNAJB1,DOCK11,DYNC2H1,EDEM2,EGLN1,ERRFI1,FAM162A,FGD3,FICD,FIGNL1,GADD45B,GNB5,GPNMB,GPR18,GRB10,HCAR3,HILPDA,HK2,IL31RA,ITPKA,KCP,KDM4C,KLF5,LGALS3,MARCO,MAT2A,MMP25,MYB,N4BP3,NLRC4,NLRP12,NRIP1,NUPR1,PDE4D,PLD1,PLIN2,PMVK,PRKAG2,PRTN3,RAB20,RBL1,RCAN1,RCSD1,…
GO:BP	developmental process	GO:0032502	true	0.00008525933723351042	4.069258047679362	6478	133	71	21017	ABCG1,ADM,APOD,AQP8,ATF5,ATP10A,BATF3,BNIP3,BRD3,C3AR1,CAMK1D,CAV1,CD86,CDK5R1,CREB3L4,CXCR4,DACH1,DDIT3,DLL3,DNAJB1,DOCK11,DYNC2H1,EGLN1,EPB41L3,ERRFI1,FGD3,FIGNL1,GADD45B,GPNMB,GPR18,HK2,IKZF1,IL31RA,ITPKA,JAM2,KAZN,KCP,KDM4C,KLF5,LDHA,LGALS3,MMP25,MNX1,MYB,N4BP3,NEDD4L,NRIP1,NUPR1,PDE4D,PRTN3,PUS7,RBL1,RCAN1,RGS2,RRM2,SAP30,SEMA3C,SIGLEC15,SIPA1L3,SLC2A1,SLC4A2,SLC7A5,SPNS2,STC2,SYK,SYNE3,TDRD…
GO:BP	response to chemical	GO:0042221	false	0.00008788063022695591	4.056106837241879	3867	133	51	21017	ABCG1,ADM,AK4,APOD,AQP8,BNIP3,C3AR1,CAMK1D,CAV1,CD86,CDK5R1,CXCR4,DDIT3,EDEM2,EGLN1,ERRFI1,FAM162A,GNB5,GPNMB,GPR18,GRB10,HILPDA,HK2,IL31RA,ITPKA,KDM4C,KLF5,LGALS3,MAT2A,MYB,NLRP12,NRIP1,NUPR1,PDE4D,PLD1,PLIN2,PMVK,RAB20,RCSD1,RGS2,SEMA3C,SLC2A1,SLC3A2,SLC7A5,STC2,SUCNR1,SYK,TLR4,TMEM38A,TNFRSF14,ZNF703
GO:BP	regulation of developmental process	GO:0050793	false	0.0005132253059550542	3.2896919377108205	2453	133	37	21017	ABCG1,ADM,ATP10A,BNIP3,C3AR1,CAMK1D,CAV1,CD86,CDK5R1,CXCR4,DDIT3,DLL3,EGLN1,EPB41L3,ERRFI1,FGD3,GPNMB,HK2,ITPKA,JAM2,KDM4C,KLF5,MYB,NEDD4L,NUPR1,PUS7,RGS2,SAP30,SEMA3C,SIGLEC15,SLC4A2,SLC7A5,STC2,SYK,SYNE3,TLR4,ZNF703
GO:BP	response to oxygen levels	GO:0070482	false	0.0005259036228530816	3.2790938374016356	345	133	13	21017	ADM,AK4,BNIP3,CAV1,CXCR4,EGLN1,FAM162A,HILPDA,HK2,MYB,SLC2A1,SLC7A5,STC2
GO:BP	lipid localization	GO:0010876	true	0.0006856563710588412	3.163893484210018	480	133	15	21017	ABCG1,APOD,ATP10A,CAV1,CHKA,HILPDA,MYB,NRIP1,OSBPL1A,PLIN2,SLC2A1,SPNS2,SPNS3,SYK,TNFAIP8L3
GO:BP	multicellular organismal process	GO:0032501	true	0.0007070819816139069	3.1505302296282482	7234	133	74	21017	ABCG1,ACOT11,ADM,APOD,AQP8,ATF5,BATF3,BNIP3,BRD3,C3AR1,CAMK1D,CAV1,CD86,CDK5R1,CXCR4,CYP4V2,DACH1,DDIT3,DLL3,DNAJB1,DOCK11,DYNC2H1,EGLN1,EPB41L3,ERRFI1,FIGNL1,GPNMB,GPR18,GRB10,HILPDA,HK2,IKZF1,IL31RA,ITPKA,JAM2,KAZN,KDM4C,KLF5,LDHA,LGALS3,MARCO,MNX1,MYB,N4BP3,NEDD4L,NLRC4,NLRP12,NRIP1,NUPR1,PDE4D,RCAN1,RCSD1,RGS2,RRM2,SAP30,SEMA3C,SIGLEC15,SIPA1L3,SIRPB1,SLAMF7,SLC2A1,SLC4A2,SLC6A9,SLC7A1,SLC7A2…
GO:BP	response to stress	GO:0006950	false	0.000714845720614034	3.145787678360879	3876	133	49	21017	ACOT11,ADM,AK4,APOD,ARMT1,ASCC1,BATF3,BNIP3,C3AR1,CAMK1D,CAV1,CD48,CHD1L,CHKA,CREB3L4,CXCR4,DDIT3,DNAJB1,EDEM2,EGLN1,FAM162A,FICD,FIGNL1,HILPDA,HK2,IL31RA,LGALS3,MARCO,MMP25,MYB,N4BP3,NLRC4,NLRP12,NUPR1,PLIN2,PRTN3,RAB20,RBL1,RCAN1,RCSD1,SLAMF7,SLC2A1,SLC7A5,STC2,SUCNR1,SYK,TLR4,TNFRSF14,ZCWPW1
GO:BP	cell differentiation	GO:0030154	false	0.0007559705060148526	3.121495148050205	4381	133	53	21017	ABCG1,ADM,APOD,AQP8,ATF5,BATF3,BNIP3,BRD3,CAMK1D,CAV1,CD86,CDK5R1,CXCR4,DDIT3,DLL3,DOCK11,DYNC2H1,EPB41L3,ERRFI1,FIGNL1,GADD45B,GPR18,IKZF1,IL31RA,ITPKA,JAM2,KAZN,KCP,KDM4C,KLF5,LGALS3,MNX1,MYB,NEDD4L,NUPR1,PDE4D,PRTN3,PUS7,RBL1,RCAN1,RGS2,SAP30,SEMA3C,SIGLEC15,SIPA1L3,SLC4A2,SLC7A5,SYK,TDRD9,TLR4,ZCWPW1,ZFP41,ZNF703
GO:BP	cellular developmental process	GO:0048869	false	0.0007616785432494148	3.118228278461533	4382	133	53	21017	ABCG1,ADM,APOD,AQP8,ATF5,BATF3,BNIP3,BRD3,CAMK1D,CAV1,CD86,CDK5R1,CXCR4,DDIT3,DLL3,DOCK11,DYNC2H1,EPB41L3,ERRFI1,FIGNL1,GADD45B,GPR18,IKZF1,IL31RA,ITPKA,JAM2,KAZN,KCP,KDM4C,KLF5,LGALS3,MNX1,MYB,NEDD4L,NUPR1,PDE4D,PRTN3,PUS7,RBL1,RCAN1,RGS2,SAP30,SEMA3C,SIGLEC15,SIPA1L3,SLC4A2,SLC7A5,SYK,TDRD9,TLR4,ZCWPW1,ZFP41,ZNF703
GO:BP	response to hypoxia	GO:0001666	false	0.0008759138999216356	3.0575385817619103	302	133	12	21017	ADM,AK4,BNIP3,CAV1,CXCR4,EGLN1,FAM162A,HILPDA,HK2,MYB,SLC2A1,STC2
GO:BP	amino acid import across plasma membrane	GO:0089718	true	0.0009753958428096333	3.010819099727315	48	133	6	21017	RGS2,SLC3A2,SLC6A9,SLC7A1,SLC7A2,SLC7A5
GO:BP	cellular response to stimulus	GO:0051716	false	0.0011904826772443945	2.924276919647514	7320	133	74	21017	ABCG1,ACOT11,ADM,AK4,APOD,AQP8,ARMT1,ASCC1,BATF3,BNIP3,C3AR1,CAMK1D,CAV1,CD86,CDK5R1,CHD1L,CHKA,CXCR4,DDIT3,DLL3,DNAJB1,DOCK11,DYNC2H1,EDEM2,EGLN1,ERRFI1,FAM162A,FGD3,FICD,FIGNL1,GADD45B,GNB5,GPNMB,GPR18,GRB10,HCAR3,HILPDA,IL31RA,ITPKA,KCP,KDM4C,LGALS3,MARCO,MYB,NLRC4,NLRP12,NRIP1,NUPR1,PDE4D,PLD1,PLIN2,PRKAG2,RBL1,RCAN1,RCSD1,RGS2,SAP30,SEMA3C,SH3BP5,SIPA1L3,SIRPB1,SLC2A1,SLC6A9,SLC7A5,SPNS2,STC…
GO:BP	response to decreased oxygen levels	GO:0036293	false	0.0014139660012491002	2.8495610330054726	316	133	12	21017	ADM,AK4,BNIP3,CAV1,CXCR4,EGLN1,FAM162A,HILPDA,HK2,MYB,SLC2A1,STC2
GO:BP	import into cell	GO:0098657	true	0.0024093114919093955	2.618107047875409	921	133	20	21017	ADM,AQP8,CAMK1D,CAV1,LGALS3,MARCO,NEDD4L,PRTN3,RAB20,RGS2,SIRPB1,SLC2A1,SLC3A2,SLC6A9,SLC7A1,SLC7A2,SLC7A5,SYK,TEX261,TLR4
GO:BP	anatomical structure development	GO:0048856	false	0.0033423701910924265	2.4759454505991063	5924	133	63	21017	ADM,APOD,AQP8,ATF5,ATP10A,BATF3,BNIP3,BRD3,C3AR1,CAMK1D,CAV1,CD86,CDK5R1,CXCR4,DACH1,DDIT3,DLL3,DNAJB1,DOCK11,DYNC2H1,EGLN1,EPB41L3,ERRFI1,FGD3,GPNMB,GPR18,HK2,IKZF1,IL31RA,ITPKA,JAM2,KAZN,KCP,KDM4C,KLF5,LDHA,LGALS3,MMP25,MNX1,MYB,N4BP3,NEDD4L,NRIP1,NUPR1,PDE4D,PRTN3,PUS7,RCAN1,RGS2,RRM2,SAP30,SEMA3C,SIGLEC15,SIPA1L3,SLC2A1,SLC4A2,SLC7A5,SPNS2,STC2,SYK,SYNE3,TLR4,ZNF703
GO:BP	transport	GO:0006810	false	0.0036030812767645936	2.443325941137979	4341	133	51	21017	ABCG1,ADM,APOD,AQP8,ATP10A,ATP6V0D2,BNIP3,CAMK1D,CAV1,CDK5R1,CHKA,CXCR4,DDIT3,DYNC2H1,EDEM2,GNB5,GRB10,HK2,LGALS3,MARCO,MCUB,MYB,NEDD4L,OSBPL1A,PDE4D,PLD1,PLIN2,PRKAG2,PRTN3,RAB20,RCSD1,RGS2,SIRPB1,SLC2A1,SLC3A2,SLC4A2,SLC6A9,SLC7A1,SLC7A2,SLC7A5,SPNS2,SPNS3,STC2,SUCNR1,SYK,SYNE3,TEX261,TLR4,TMEM201,TMEM38A,TNFAIP8L3
GO:BP	homeostatic process	GO:0042592	true	0.004384816192061188	2.358048607188857	1711	133	28	21017	ABCG1,ACOT11,ATP6V0D2,BNIP3,CAV1,CXCR4,DDIT3,DOCK11,EGLN1,ERRFI1,GRB10,HK2,IKZF1,IL31RA,JAM2,MCUB,MYB,PDE4D,RAB20,SIGLEC15,SLC2A1,SLC4A2,SPNS2,STC2,SUCNR1,SYK,TLR4,TMEM38A
GO:BP	regulation of multicellular organismal process	GO:0051239	false	0.005262202674177124	2.2788324290398116	2928	133	39	21017	ACOT11,ADM,APOD,C3AR1,CAV1,CD86,CXCR4,DDIT3,DLL3,EGLN1,ERRFI1,GPNMB,GPR18,GRB10,HILPDA,HK2,IL31RA,ITPKA,JAM2,LGALS3,MYB,NLRC4,NLRP12,NUPR1,PDE4D,RGS2,SAP30,SEMA3C,SIGLEC15,SIRPB1,SLC4A2,SLC7A1,SLC7A5,STC2,SYK,TLR4,TMEM38A,TNFRSF14,ZNF703
GO:BP	lipid transport	GO:0006869	false	0.006278667307570855	2.202132528617728	431	133	13	21017	ABCG1,APOD,ATP10A,CAV1,CHKA,MYB,OSBPL1A,PLIN2,SLC2A1,SPNS2,SPNS3,SYK,TNFAIP8L3
GO:BP	cellular response to chemical stimulus	GO:0070887	false	0.007824001178309227	2.106571092814888	2186	133	32	21017	AK4,AQP8,BNIP3,C3AR1,CAMK1D,CAV1,CD86,CDK5R1,CXCR4,DDIT3,EGLN1,ERRFI1,FAM162A,GNB5,GPR18,GRB10,HILPDA,ITPKA,KDM4C,LGALS3,MYB,NRIP1,PDE4D,PLD1,RCSD1,SLC2A1,SLC7A5,STC2,SYK,TLR4,TMEM38A,ZNF703
GO:BP	cellular response to stress	GO:0033554	false	0.009980037004589578	2.0008678484060893	1786	133	28	21017	ADM,AK4,APOD,ARMT1,ASCC1,BATF3,BNIP3,CAV1,CHD1L,CHKA,DDIT3,DNAJB1,EDEM2,EGLN1,FAM162A,FICD,FIGNL1,HILPDA,MYB,NUPR1,PLIN2,RBL1,RCSD1,SLC2A1,SLC7A5,STC2,TLR4,ZCWPW1
GO:BP	L-alpha-amino acid transmembrane transport	GO:1902475	true	0.010968173390074687	1.9598656926316143	72	133	6	21017	RGS2,SLC3A2,SLC6A9,SLC7A1,SLC7A2,SLC7A5
GO:BP	positive regulation of programmed cell death	GO:0043068	true	0.01279465015137222	1.8929715846815058	533	133	14	21017	ADM,BNIP3,CAMK1D,CAV1,CDK5R1,DDIT3,FAM162A,GADD45B,MYB,NLRC4,NUPR1,SYK,TEX261,TLR4
GO:BP	leukocyte migration	GO:0050900	false	0.014439542271209681	1.8404465735419049	396	133	12	21017	APOD,C3AR1,CAMK1D,CXCR4,GPR18,JAM2,LGALS3,NLRP12,PRTN3,SPNS2,SYK,TNFRSF14
GO:BP	leukocyte activation	GO:0045321	false	0.015046218062979401	1.822572648294952	951	133	19	21017	AQP8,BATF3,CAV1,CD86,DOCK11,GPNMB,GPR18,IKZF1,IL31RA,LGALS3,MYB,SIRPB1,SLAMF7,SLC4A2,SLC7A1,SUCNR1,SYK,TLR4,TNFRSF14
GO:BP	organic cation transport	GO:0015695	false	0.01758919628046506	1.7547540047115926	118	133	7	21017	AQP8,RGS2,SLC3A2,SLC6A9,SLC7A1,SLC7A2,SLC7A5
GO:BP	basic amino acid transport	GO:0015802	true	0.017694377168582985	1.7521647196615662	22	133	4	21017	SLC3A2,SLC7A1,SLC7A2,SLC7A5
GO:BP	localization	GO:0051179	false	0.018629169555156238	1.729806504505351	5521	133	58	21017	ABCG1,ADM,APOD,AQP8,ATP10A,ATP6V0D2,BNIP3,BRD3,CAMK1D,CAV1,CDK5R1,CHKA,CXCR4,DDIT3,DYNC2H1,EDEM2,EPB41L3,ERRFI1,GNB5,GOLGA7B,GRB10,HILPDA,HK2,KLF5,LGALS3,MARCO,MCUB,MYB,NEDD4L,NRIP1,OSBPL1A,PDE4D,PLD1,PLIN2,PRKAG2,PRTN3,RAB20,RCSD1,RGS2,SIRPB1,SLC2A1,SLC3A2,SLC4A2,SLC6A9,SLC7A1,SLC7A2,SLC7A5,SPNS2,SPNS3,STC2,SUCNR1,SYK,SYNE3,TEX261,TLR4,TMEM201,TMEM38A,TNFAIP8L3
GO:BP	immune system process	GO:0002376	false	0.031009153341949834	1.5085100913550287	2796	133	36	21017	APOD,AQP8,BATF3,C3AR1,CAMK1D,CAV1,CD86,CXCR4,DOCK11,GPNMB,GPR18,IFI30,IKZF1,IL31RA,JAM2,LGALS3,MARCO,MYB,N4BP3,NLRC4,NLRP12,PDE4D,PRTN3,RAB20,SEMA3C,SIGLEC15,SIRPB1,SLAMF7,SLC4A2,SLC7A1,SLC7A5,SPNS2,SUCNR1,SYK,TLR4,TNFRSF14
GO:BP	regulation of transport	GO:0051049	false	0.03280050911653675	1.48411941528873	1589	133	25	21017	ABCG1,APOD,CAMK1D,CAV1,CDK5R1,CXCR4,EDEM2,GNB5,GRB10,HK2,LGALS3,MYB,NEDD4L,PDE4D,PLD1,PRKAG2,PRTN3,RGS2,SIRPB1,SLC6A9,SLC7A5,STC2,SYK,TLR4,TMEM38A
GO:BP	cell activation	GO:0001775	false	0.03283831557340068	1.4836191279210156	1098	133	20	21017	AQP8,BATF3,CAV1,CD86,DOCK11,GPNMB,GPR18,IKZF1,IL31RA,KLF5,LGALS3,MYB,SIRPB1,SLAMF7,SLC4A2,SLC7A1,SUCNR1,SYK,TLR4,TNFRSF14
GO:BP	response to nitrogen compound	GO:1901698	false	0.0348798879559792	1.4574249188133843	1010	133	19	21017	ADM,AQP8,CAV1,CDK5R1,CXCR4,EDEM2,EGLN1,ERRFI1,GNB5,GRB10,PDE4D,RGS2,SLC2A1,SLC3A2,SLC7A5,STC2,SYK,TLR4,TMEM38A
GO:BP	negative regulation of protein autophosphorylation	GO:0031953	true	0.034896992607046	1.457211998554925	9	133	3	21017	CAV1,ERRFI1,NLRP12
GO:BP	cell migration	GO:0016477	false	0.03731101740060125	1.4281629084117915	1499	133	24	21017	APOD,C3AR1,CAMK1D,CAV1,CDK5R1,CXCR4,DACH1,DDIT3,ERRFI1,GPNMB,GPR18,GRB10,JAM2,LGALS3,NLRP12,PRTN3,SAP30,SEMA3C,SPNS2,SYK,TLR4,TMEM201,TNFRSF14,ZNF703
GO:BP	circulatory system process	GO:0003013	true	0.04206263117915421	1.376103564011883	593	133	14	21017	ADM,C3AR1,CAV1,CXCR4,NEDD4L,PDE4D,RGS2,SLC2A1,SLC6A9,SLC7A1,SLC7A2,SLC7A5,SUCNR1,TMEM38A
GO:BP	positive regulation of apoptotic process	GO:0043065	false	0.04351251750913101	1.3613857889505752	517	133	13	21017	ADM,BNIP3,CAMK1D,CAV1,CDK5R1,DDIT3,FAM162A,GADD45B,MYB,NLRC4,NUPR1,TEX261,TLR4
GO:BP	positive regulation of biological process	GO:0048518	true	0.04526698609284915	1.3442184201682803	6235	133	62	21017	ABCG1,ADM,ATF5,ATP10A,BNIP3,C3AR1,CAMK1D,CAV1,CD86,CDK5R1,CREB3L4,CXCR4,DDIT3,DOCK11,DYNC2H1,EDEM2,EGLN1,FAM162A,GADD45B,GPNMB,GPR18,GRB10,HILPDA,HK2,IL31RA,ITPKA,JAM2,KCP,KDM4C,KLF5,LGALS3,MARCO,MYB,NEDD4L,NLRC4,NLRP12,NRIP1,NUPR1,PDE4D,PLD1,PLIN2,PRKAG2,PRTN3,RGS2,RRM2,SAP30,SEMA3C,SIRPB1,SLC4A2,SLC6A9,SLC7A1,SLC7A5,SUCNR1,SYK,TEX261,TLR4,TNFAIP8L3,TNFRSF14,ZCCHC4,ZCWPW1,ZNF395,ZNF703
GO:BP	establishment of localization	GO:0051234	false	0.04732439585755448	1.3249149215248652	4869	133	52	21017	ABCG1,ADM,APOD,AQP8,ATP10A,ATP6V0D2,BNIP3,CAMK1D,CAV1,CDK5R1,CHKA,CXCR4,DDIT3,DYNC2H1,EDEM2,GNB5,GOLGA7B,GRB10,HK2,LGALS3,MARCO,MCUB,MYB,NEDD4L,OSBPL1A,PDE4D,PLD1,PLIN2,PRKAG2,PRTN3,RAB20,RCSD1,RGS2,SIRPB1,SLC2A1,SLC3A2,SLC4A2,SLC6A9,SLC7A1,SLC7A2,SLC7A5,SPNS2,SPNS3,STC2,SUCNR1,SYK,SYNE3,TEX261,TLR4,TMEM201,TMEM38A,TNFAIP8L3
TF	Factor: NFYA; motif: NNRGCCAATSRGMRSSNNSN	TF:M12642	false	0.0012167382429192277	2.914802841558647	2845	113	37	20044	ACOT11,ADM,ATF5,C11ORF96,CAV1,CDK5R1,CHD1L,CREB3L4,CXCR4,CYP4V2,DACH1,DNAJB1,DPEP2,DRAM1,EDEM2,EPB41L3,FAM162A,GNB5,HCAR3,HILPDA,IKZF1,JAM2,KCP,KIAA0930,LDHA,MARCO,MCRIP2,MCUB,NLRP12,NRIP1,PIGP,PMVK,PUS7,PYROXD2,RCSD1,RNF145,RRM2
TF	Factor: HMGXB3; motif: NRGCCAATSRGNRNNS	TF:M12616	false	0.006178806076840348	2.209095434997392	2909	113	36	20044	ACOT11,ADM,ATF5,C11ORF96,CAV1,CD48,CDK5R1,CHD1L,CREB3L4,CXCR4,CYP4V2,DACH1,DNAJB1,DPEP2,DRAM1,EPB41L3,FAM162A,GNB5,HCAR3,HILPDA,IKZF1,JAM2,KCP,KIAA0930,LDHA,MARCO,MCRIP2,MCUB,NLRP12,NRIP1,PIGP,PMVK,RCAN1,RCSD1,RNF145,RRM2
TF	Factor: NF-YA; motif: CRGCCAATCAGNRN	TF:M02106	false	0.012311298678780551	1.9096961323424957	1770	113	26	20044	ACOT11,C11ORF96,CAV1,CD48,CHD1L,CREB3L4,CYP4V2,DACH1,DRAM1,EDEM2,FAM162A,GNB5,HCAR3,HILPDA,IKZF1,LDHA,MARCO,MCRIP2,MCUB,NLRP12,PIGP,PMVK,RCSD1,RNF145,RRM2,SAP30
